# Supplementary material for: Classifying Ten Types of Major Cancers Based on Reverse Phase Protein Array Profiles
Source: PLoS One. 2015 Mar 30;10(3):e0123147. doi: 10.1371/journal.pone.0123147 (PMC4378934; doi:10.1371/journal.pone.0123147)
Supplement: S1 File — There were 3467 cancer patient samples in 10 cancer types, with 187 proteins for each sample. The 3467 samples were randomly divided into 2775 training samples and 692 independent test samples. The first column is the sample ID, the second column is the cancer types whose description can be found in Table 1. The third to the 189th columns were proteins. (XLSX) [file pone.0123147.s001.xlsx]

## Sheet: training_set
Sample ID	Cancer Type	14-3-3_beta	14-3-3_epsilon	14-3-3_zeta	4E-BP1	4E-BP1_pS65	4E-BP1_pT37T46	4E-BP1_pT70	53BP1	A-Raf_pS299	ACC_pS79	ACC1	Acetyl-a-Tubulin-Lys40	ACVRL1	Akt	Akt_pS473	Akt_pT308	AMPK_alpha	AMPK_pT172	Annexin-1	Annexin_VII	AR	ARHI	ARID1A	ASNS	ATM	B-Raf	Bad_pS112	Bak	Bap1-c-4	Bax	Bcl-2	Bcl-xL	Beclin	beta-Catenin	Bid	Bim	BRCA2	c-Jun_pS73	c-Kit	c-Met_pY1235	c-Myc	C-Raf	C-Raf_pS338	Caspase-7_cleavedD198	Caveolin-1	CD20	CD31	CD49b
TCGA-BT-A2LD	1	0.148035	0.119701	1.49162	-0.00337045	-0.0394837	0.698942	0.431198	-1.16119	0.188648	-0.696537	-0.26604	-1.87257	0.456996	-0.52595	-0.576641	-0.478433	-0.308958	0	1.76562	0.203961	-0.437022	0.0568468	-0.0599992	0.824019	-0.311924	-0.739553	0.172693	-0.985848	-0.671285	0.399296	0.205686	0.0137162	0.108125	-1.2854	0.0199813	0.255596	0.286016	-0.0988321	0.473579	0.0620455	0.0324025	-0.00706993	0.294307	1.46807	1.19805	-0.344616	0.526686	0.688888
TCGA-FD-A3B7	1	0.267929	0.0533519	0.182578	0.379289	-0.342893	-0.685248	0.102768	-0.549217	0.223533	-0.314227	-0.190827	-0.966014	0.359018	0.132798	-1.04717	-0.508027	0.119814	-0.0717899	1.14728	0.106129	-0.474158	0.0484452	0.0494096	0.122989	0.828263	0.0736237	-0.0798616	-0.492276	-0.243388	0.33954	-0.280051	-0.0746595	0.189372	-0.922467	0.303223	0.0943028	-0.00704111	-0.221032	0.406424	0.0520214	0	0.311109	0.104164	2.35384	1.00466	-0.203497	0.244541	1.01586
TCGA-FD-A3B6	1	0.473039	0.043946	-0.0575945	-0.529611	1.15832	-0.125607	-0.292016	-1.41147	0.146546	-0.490051	-0.268372	-0.462984	1.21763	-0.00638235	0.569166	0.349113	0.225024	0.00382459	-0.312449	0.333965	0.059816	0.413018	-0.140873	-0.330364	-0.0491373	-1.0051	-0.343568	-0.70048	-0.859721	-0.21944	0.191404	-0.305909	0.244925	-1.82326	0.271655	-0.594921	0.100724	-0.0228305	0.469403	0.0363644	0.635769	-0.0237318	0.128458	-0.395028	2.90803	-0.0585741	0.116897	-0.485859
TCGA-FD-A3B5	1	0.112589	-0.0488017	0.428488	0.0378255	-0.249503	-0.805496	-0.0692969	0.0852687	0.07607	1.7591	1.52088	-0.493124	0.0710512	0.109295	-1.00105	-1.01681	-0.019255	0.449383	1.85138	0.0028608	-0.709355	-0.0455673	-0.00542582	0.623668	-0.996138	0.605211	0.384665	-0.445499	0.00545954	-0.422814	-0.775565	-0.294307	0.180138	0.695502	-0.128024	-0.397065	0.00169699	-0.135108	-0.358902	-0.094919	-0.262864	0.0742537	-0.0971506	-0.191186	0.819754	-0.325363	-0.159022	0.0931327
TCGA-GC-A3BM	1	0.0580968	-0.0473373	-0.196481	-0.0588579	-0.11218	0.131552	-0.0290369	-0.347186	0.0435004	0.716973	0.579384	-1.16768	0.02302	-0.0290853	-0.552609	-0.696987	0.141591	0.14004	-0.568161	-0.0984884	0.771106	0.311401	0.342956	-0.277664	0.691404	0.724369	0.519414	-0.163824	0.168097	-0.436699	-0.462025	-0.217911	0.181405	0.601334	-0.288102	-0.482342	0.122156	0.170346	-0.171815	-0.164882	-0.0740914	-0.122639	-0.0339978	-0.809612	-0.0838064	-0.313313	-0.0144391	0.508622
TCGA-DK-A3IV	1	-0.139588	-0.128633	0.409777	-0.191668	-0.268268	0.552757	-0.182254	-1.17435	0.23917	-0.47785	-0.0223758	-2.81243	0.373224	-0.121899	0.136923	-0.193956	0	0.207672	1.02299	0.332941	-0.472988	0.0598113	0.0716926	0.16057	0.209886	-0.882727	0.260738	-1.01589	-0.916874	0.242093	0.189508	0.145481	0.417677	-1.25098	-0.182246	0.668431	0.209518	-0.025452	0.297096	-0.142184	-0.219195	-0.132993	0.222481	2.37082	1.03427	-0.428721	0.532237	1.12605
TCGA-DK-A3IN	1	-0.0762087	-0.00676636	0.193808	-0.133295	-0.158865	0.29618	0.197729	-0.41353	0.142909	0.265445	0.570895	0.856634	0.312918	-0.092848	0.300682	0.613622	0.230795	0.4969	1.10019	0	-0.754975	-0.259019	0.0346793	-0.212573	0.350299	0.31583	0.18955	-0.628604	-0.0771529	0.269586	-0.806337	-0.216081	-0.140134	0.00649007	-0.134077	-0.194887	0.170555	-0.0846856	-0.377362	-0.117765	-0.203289	2.03467	1.06692	0.686362	0.66022	-0.491195	-0.168791	1.10948
TCGA-G2-A3IE	1	0.151212	0.0953228	0.226274	-0.510049	-0.267791	1.01794	-0.0318544	-0.0925731	0.348329	0.609604	1.37194	-0.0440805	0.111714	0.529549	0.493369	0.0672613	0.299015	0.547392	-1.20296	0.210852	0.690033	0.242666	-0.0469665	1.01296	-0.77386	-0.973478	-0.213978	-0.769401	-0.24525	0.0476194	-0.477457	0.0974192	0.450172	-0.834382	0.144237	0.101032	0.183665	0.0107073	-0.318576	-0.035452	0.93824	0.011465	0.0835917	0.492216	0.0434774	-0.354725	0.143621	0.491334
TCGA-DK-A3IT	1	0.135796	0.0598354	0.0723613	-0.246514	-0.29877	-0.436907	-0.2328	-0.327681	0.112684	0.47828	0.670032	-0.796802	0.670692	0.0304768	-0.722428	-0.67837	0.260181	0.807764	0.117902	0.180783	-0.574146	0.144367	-0.1689	-0.191174	0.620564	0.069664	0.233799	-0.690443	-0.259199	-0.151463	-0.227691	-0.231808	0.260657	-0.328894	-0.100064	-0.244196	0.0592559	-0.074093	-0.0644786	-0.16332	-0.132372	-0.207826	-0.197484	-0.212869	2.60276	-0.259974	-0.0685231	0.640656
TCGA-DK-A3IK	1	0.242191	0.0489473	0.90875	0.085843	-0.12006	-0.679844	-0.032174	-0.508177	0.395722	-0.708388	-0.399216	-0.195027	0.463016	0.115903	-0.921191	-0.819633	-0.0937205	0.291296	1.08655	0.0997884	-0.443394	0.201191	-0.116891	0.237775	-0.834188	-0.0862864	-0.0903135	-0.619001	-0.273124	0.260607	-0.377613	-0.285397	0.286497	-0.524645	0.227002	-0.248578	0.102691	-0.23977	0.290581	-0.0189843	0.256742	0.0992209	0.0116282	-0.133968	0.912727	-0.234299	0.232687	0.463867
TCGA-DK-A3IQ	1	0.513241	0.310375	-0.124423	-0.192729	-0.377867	-0.0199937	-0.298726	-0.470801	0.0857171	-0.198791	-0.57739	-0.253631	0.201367	-0.0812152	0.915483	0.385561	-0.151554	-0.590184	0.30756	0.230757	-0.034862	0.374425	-0.0810735	-0.363747	-0.0149123	-0.907757	0.506648	-0.775849	-0.405275	-0.289743	-0.105701	0.0644444	-0.0787475	-0.863023	0.410198	-0.323028	-0.00726882	0.387866	0.17308	0.0681427	1.18284	-0.151194	0.0463657	-0.687503	0.96569	-0.291015	-0.0596307	-0.177805
TCGA-CU-A3KJ	1	0.109244	-0.035272	0.318645	-0.0504417	-0.340051	-0.473355	-0.0249042	0.0816226	0.243662	0.303926	0.845778	-0.126528	0.168199	0.514689	-0.692157	-0.750842	-0.307742	0.0662259	0.191873	-0.0499006	-0.705091	0.110654	0.313758	-0.0635212	0.240886	0.423443	0.0955811	-0.708462	0.148954	0.0414712	-0.501026	-0.14601	0.206753	0.103704	-0.186285	0.299532	0.243189	0.145626	-0.258055	-0.0850753	-0.0206234	-0.0203894	-0.0768985	0.0570083	-0.0104334	-0.371495	0.203351	0.978044
TCGA-DK-A3IU	1	-0.00123517	-0.0806635	0.253099	0.779312	-0.0605481	1.01181	0.151823	0.00407566	0.00525508	-0.0810274	0.00693088	-1.03991	0.184233	-0.0435728	-0.353712	-0.250273	0.21018	0.371599	1.93954	-0.106438	-0.691652	-0.0980443	0.122002	0.35911	0.667125	0.104103	0.699022	-0.624663	0.0011836	-0.0699464	-0.531895	-0.261389	0.0782723	-0.094707	-0.139971	-0.161882	0.0570489	0	-0.353235	-0.272051	-0.117737	0.00846379	-0.0963108	2.51892	1.65263	-0.441771	-0.0389989	0.0328345
TCGA-BL-A3JM	1	0.191029	-0.073907	0.16623	0.782871	-0.131378	-0.0875986	-0.342108	0.434527	-0.145385	0.856355	1.28989	0.732336	0.00642472	0.36673	-0.55366	-0.672992	0.0441887	0.962304	-0.372609	-0.0273251	-0.541676	0.216704	0.072912	0.161885	0.569478	-0.151407	0.0663054	-0.648899	0.174213	0.0217031	0.180969	-0.225488	0.157279	-0.955067	0.0689536	0.773224	0.467552	-0.118018	0.0148132	-0.0313366	0.126291	0.131676	-0.271362	1.59113	0.0139646	-0.302269	0.237492	0.129311
TCGA-GV-A3JW	1	0.0890957	0.0915333	0.0523997	0.122099	-0.0223739	1.05643	-0.0398026	-0.906246	0.401027	-0.356764	0.0158986	-1.48373	0.300972	-0.615252	0.14555	0.111751	-0.33621	-0.18618	-1.14027	-0.140444	-0.0242515	0.113813	0.230784	0.273065	-0.00183228	0.66395	-0.239117	-0.734688	-0.42212	0.0418419	-0.145778	-0.216662	0.199764	-0.643202	-0.0637425	0.0291954	-0.323218	-0.0446701	0.345711	-0.0662887	0.174182	0.152353	0.181795	0.27079	2.19318	-0.330772	0.194674	0.215571
TCGA-GV-A3JV	1	0.212738	0.185145	0.877324	0.237899	-0.682771	-1.97332	-0.188903	-0.896381	0.213349	-0.901999	0.968654	-0.797807	0.429668	-0.525629	-1.55526	-0.814293	-0.168056	-0.227874	0.694204	0.377099	-0.325026	0.271548	0.218537	0.490289	1.30612	0.106629	-0.409917	-0.579844	-0.323525	0.462046	0.911349	0.221549	0.231957	-1.73908	0.18317	1.10468	0.268675	-0.162231	0.839424	0.156639	0.54274	0.495824	0.0861705	0.748281	1.21265	-0.0306899	0.652895	0.234961
TCGA-GD-A3OQ	1	0.226627	0.0723777	-0.178539	-0.661881	-0.603584	-0.229305	-0.214474	-0.468511	0.0572533	-0.273223	-0.424709	-1.48164	0.121312	-0.463718	0.791345	0.28474	0.152702	-0.295361	0.146661	0.144047	0.250534	0.322665	0.0251684	-0.542633	0.130258	0.285724	0.19367	-0.862082	-0.153549	-0.397586	-0.400867	-0.0970319	0.235785	-0.137011	0.0293577	-0.913851	-0.161224	0.324612	0.805615	-0.26998	0.600619	-0.0609909	0.0468855	-0.551357	0.953047	-0.531657	0.147345	0.278907
TCGA-BT-A3PJ	1	0.149966	0.0652603	0.646293	-0.00485316	-0.294742	-0.71751	0.0437409	-0.303421	0.0461364	-0.422971	-0.172305	-0.621747	0.613717	-0.0184301	-1.17849	-1.2512	-0.366238	-0.0933408	1.13378	0.412922	-0.74492	0.136557	-0.0328504	0	0.921663	-0.43462	-0.0525766	-0.51573	0.0908905	0.0375883	-0.483902	-0.284697	0.114479	0.114229	-0.0275351	-0.0901521	-0.000375284	0.187066	-0.252049	-0.00755423	0.390143	-0.0144079	-0.0578094	2.53783	1.66805	-0.346057	0.206965	1.14109
TCGA-CF-A3MG	1	0.0313727	-0.0177892	-0.220649	0.176566	-0.271657	0.0452256	0.173302	-0.318742	0.0590921	2.07221	1.43086	0.116671	-0.157654	-0.0848287	-0.986272	-0.711194	0.366841	0.00137215	-0.496378	-0.0401291	-0.708028	0.139538	0.234385	0.129493	-0.0652102	1.15949	0.393684	0.0641424	0.303178	-0.168359	-0.712534	-0.149538	0.0464352	-0.0758857	-0.137277	-0.919779	0.0366131	-0.082612	2.10081	-0.151183	-0.481522	0.257711	-0.0650479	-1.09529	-1.17967	-0.218605	-0.180621	0.677472
TCGA-CF-A3MF	1	0.0310581	-0.0120785	0.109887	0.042148	-0.319409	-0.165465	-0.225494	0.341514	0.263227	0.722526	0.604715	-0.999546	-0.344919	0.291437	-0.460803	-0.593474	0.609939	0.624965	-0.971815	-0.00087487	-0.819119	0.101038	0.230319	-1.1898	0.323434	1.04572	0.365237	0.0718504	-0.126779	-0.149988	-0.793253	-0.0208745	0.0102997	1.02936	-0.0624078	-0.50642	0.20908	-0.0666638	-0.117584	-0.0325335	-0.292802	0.235854	0.0751919	-1.09659	-0.245326	-0.218374	-0.132584	1.57341
TCGA-GC-A3I6	1	0.0802512	-0.163091	0.362044	0.476014	-0.467996	-0.000559914	-0.078549	-0.505991	-0.0667485	0.298887	0.468421	-1.35744	-0.115584	0.140106	-0.662146	-1.0067	0.0155927	0.57213	0.952241	-0.104422	-0.976688	-0.142977	0.133601	-0.0652559	0.662289	-0.3067	-0.0168272	-0.950887	-0.0835415	-0.303006	-0.54004	0.952091	0.0785684	0.520156	-0.201306	0.32764	-0.0351959	-0.153702	0.50111	-0.274837	0.395423	0.0633231	-0.0654388	2.05132	1.45105	-0.367804	0.110366	0.414088
TCGA-CF-A3MH	1	0.196724	-0.00730761	0.121072	-0.381355	-0.493951	-0.269702	-0.136975	-0.529455	0.0617602	0.838363	0.698925	-0.702588	0.109802	0.0276696	-0.112855	0.0461383	0.258521	0.278977	0.00861782	-0.0315839	0.0496867	0.202553	0.196983	-0.275798	0	0.195646	0.0895299	-0.865981	-0.125739	-0.157996	-0.50756	-0.415602	0.306071	0.152992	0.116662	-0.594461	-0.00246778	-0.160998	0.440546	-0.111162	0.428891	0.180459	0.061903	-0.721571	0.472908	-0.426569	0.0978747	1.04851
TCGA-FD-A3NA	1	0.143513	-0.0548331	1.12923	1.09409	0.195803	1.24107	0.372478	-0.396829	0.0578946	1.16611	0.97756	-0.204673	-0.12375	-0.36084	-0.988633	-0.645671	-0.278601	-0.445084	0.899184	-0.118865	-0.494239	0.00559304	0.211911	0.913407	-0.268647	0.695948	0.554642	-0.403044	-0.0479686	-0.385621	-0.848604	-0.1315	0.0557436	-0.163022	-0.112663	-0.549917	-0.00259992	0.0273581	-0.531811	-0.0272926	-0.760217	0.0596484	-0.192815	0.0328644	-0.462273	-0.415198	-0.279517	1.38834
TCGA-FD-A3N6	1	0.30552	0.140441	1.58265	0.599298	-0.359764	-1.39253	-0.202772	-0.924217	0.0744294	-0.764304	-0.275481	0.201811	0.0611458	-0.834574	-1.07122	-0.839619	-0.17913	0.069281	1.83013	-0.0028007	-0.574332	0.194141	0.295229	0.018459	-1.04138	-0.571395	-0.128909	-0.281833	0.186583	0.124051	-0.698873	2.0025	0.222203	-0.410295	0.29308	-0.614975	0.154212	0.269949	-0.224085	0.0738733	1.86379	0.0205154	-0.0997672	0.841744	-0.934905	-0.289595	-0.1827	0.658672
TCGA-GD-A3OS	1	0.332139	0.0224903	0.357986	0.000619958	0.459396	0.951372	-0.0595218	-1.11135	0.875078	-1.35266	-1.29403	-1.93693	0.382253	-1.94833	-0.386493	-0.281564	-0.896345	-1.91879	0.309832	-0.0067007	-0.343275	0	0.272086	0.835943	-1.28544	-1.07488	-0.463171	0.0714598	-0.957024	1.16945	0.0493881	0.0472243	0.639649	-2.00537	0.305709	0.844622	-0.401893	0.334826	0.214804	0.438374	0.418689	-0.214794	0.178957	0.0774868	2.20249	0.0519087	1.2199	1.69257
TCGA-GD-A3OP	1	0.180119	-0.0525957	0.292182	-0.39374	-0.399988	-0.448797	-0.252668	-1.21166	0.163401	-0.0975149	0.0538546	-0.0898858	0.275404	0.0692701	-0.395459	-0.459904	0.213271	0.513686	-0.148418	0.199501	0.0574724	0.418613	0.339845	-0.297883	-0.169098	0.357194	0.0417659	-0.962255	-0.398439	0.0939662	-0.176166	-0.234988	0.241378	-1.38585	0.0754398	-0.283538	0.0273314	-0.166502	0.490817	-0.15026	0.184326	-0.00920851	-0.0336838	0.0694982	2.35175	-0.435704	0.280759	-0.0129463
TCGA-BT-A3PH	1	0.242662	0.0440784	0.191971	-0.221979	-0.586219	-1.62551	-0.141501	-0.249069	0.173871	0.483475	1.4474	0.57192	0.00856879	-0.332616	-1.14607	-1.33368	0.0188178	0.0264137	1.42454	0.186085	-0.745551	0.171566	-0.0279467	-0.233668	-1.26736	1.70193	-0.403014	-0.110674	0.496902	-0.372578	-0.507323	-0.139758	0.202323	0.0506502	0.00939441	-0.204479	0.160999	-0.106348	-0.296094	-0.00362577	-0.250799	0.566318	-0.183248	0.126748	-0.845995	-0.0737249	0.17853	1.30164
TCGA-GV-A3QI	1	0.0701078	0.0791607	-0.0960361	0.952261	-0.373685	-0.750468	-0.125384	0.647762	0.101851	0.352727	0.82503	0.802427	0.00984968	0.0894079	-1.23013	-1.51704	0.180312	0.519052	-0.995882	0.0305259	1.32504	-0.111384	0.677409	1.78551	0.805878	1.26632	-0.147792	0.0945648	0.595022	0.12347	-0.329918	-0.393842	0.178511	0.330447	-0.199734	-0.306621	0.180147	-0.135504	-0.25766	0.0651432	-0.297743	0.443936	-0.0442461	-0.694225	-0.178779	-0.033118	0	-0.139245
TCGA-GV-A3QG	1	0.0715278	0.137447	0.442397	-0.191915	-0.536886	-1.19329	-0.102304	-0.61162	0.170366	-0.255783	0.380176	0.476959	0.41526	-0.0834647	-1.2846	-0.494329	-0.203979	-0.552318	1.78904	0.142974	-0.77603	0.157416	-0.226276	0.627469	0.0477223	0.666719	-0.484509	-0.870296	-0.054117	0.0881653	-0.403702	0.0172039	0.244653	-0.0171066	0.165295	0.48998	0.0653864	-0.325418	0.62305	0.0206652	-0.118475	0.385272	0.0302851	0	2.35595	-0.190683	0.153611	1.80768
TCGA-BT-A3PK	1	0.438356	0.425624	1.14051	0.684398	-0.531119	-1.09103	0.250793	-1.71487	0.347774	-0.348807	0.567206	-2.18879	0.515559	-1.33283	-1.28755	-0.391511	0.20972	-0.10424	3.70057	0.322339	-0.365939	0.234572	-0.00591186	1.28628	-1.44571	-1.87567	-0.331587	-0.734057	-1.33238	0.593781	-0.110847	-0.0948878	0.426196	-3.03908	0.0968978	-0.459564	0.301258	0.0749154	0.326548	0.327783	0.839324	-0.408862	0.310594	0.689141	1.14102	-0.227021	0.77753	1.14946
TCGA-CU-A3QU	1	0.0765003	0.0271292	0.292524	0.677456	0.167219	1.28698	0.135441	-0.127132	0.362649	1.37185	1.28399	-0.758492	-0.348915	-0.25502	-0.818591	-0.302194	0.32149	-0.0561776	-0.470728	-0.0521645	1.9954	0.107575	0.605974	-0.124515	0.00137764	1.69284	0.456727	-0.836814	0.409804	-0.0161323	-0.495922	-0.164942	0.0805164	0.0700312	-0.265747	-0.38059	0.060433	0.146653	-0.533655	-0.144463	-0.558628	0.00707342	0.213143	-0.984491	-1.12872	-0.549023	-0.0728256	-0.266083
TCGA-FD-A3SL	1	0.217279	0.0664047	0.1984	0.0974321	-0.109621	-0.716695	-0.0939135	-0.500295	0.246466	-0.51976	-0.0377398	0.548985	0.782864	0.289231	-0.873144	-0.859019	0.134057	0.808861	0.101126	0.456145	-0.0472407	0.42799	0.348181	-0.0139398	0.133649	0.296001	-0.282569	-0.900396	-0.246885	-0.0834525	-0.112038	-0.159561	0.224218	-0.916555	0.0543542	0.15411	0.150365	-0.180636	0.268975	-0.0749771	0.357904	0.0914847	-0.142203	-0.335328	2.61883	-0.436412	0.310567	0.115469
TCGA-FD-A3SP	1	1.10101	0.465238	0.625678	-0.344958	0.0434959	-0.767707	-0.0229113	-2.104	0.330334	-1.36971	-1.70091	-3.37432	1.11118	-1.97772	-1.13156	-0.147865	-0.892166	-2.4813	1.24846	0.665068	0.338962	0.772677	0.588735	0.0598138	-1.58301	-1.70078	-0.570716	-0.308918	-1.0553	0.242905	-0.331683	0.114327	0.824609	-3.16695	0.978186	-0.743854	-0.0732486	0.419503	0.522076	0.800222	1.79985	0.33065	0.74012	0.250467	-0.607876	0.153596	0.555005	0.666036
TCGA-E7-A3X6	1	0.0466454	-0.0106182	0.3184	-0.169913	-0.270852	-0.527212	-0.165323	0.221593	0.74158	0.835998	1.10575	-0.549958	0.228196	0.312185	-1.07609	-1.25905	0.246014	1.31358	0.0822355	0.0146687	-0.753027	0.139493	0.348361	-0.293409	0.946116	0.661582	0.681569	-0.607318	-0.207193	-0.35634	-0.602292	-0.423973	0.380808	0.971658	-0.247997	0.0526529	0.103978	-0.216523	-0.250721	-0.174107	-0.0400993	0.280489	-0.201781	0.54107	-0.223462	-0.255577	0.958701	0.503343
TCGA-FD-A3SN	1	0.03511	-0.172957	0.0367303	0.0624875	-0.0713812	-0.426245	0.0122028	-0.835222	0.357611	0.0530615	0.119578	0.0781524	0.0550172	-0.305113	0.153512	0.344695	-0.0799613	-0.0688571	1.11176	0.262404	-0.833241	0.0318455	0.299309	0.225908	-0.662943	0.410477	0.310752	-0.902306	0.181961	-0.237399	-0.801483	-0.519565	0.0868093	0.292367	-0.0556369	-0.130053	-0.0854685	0	-0.144233	-0.236065	0.0100335	0.016356	-0.187774	0.621763	1.25105	-0.569135	-0.151169	1.17928
TCGA-FD-A3SO	1	0.244816	0.0328822	0.218403	-0.0616934	-0.205815	-0.27698	-0.136452	-1.21618	0.0504416	-0.700996	0.00195948	-0.730119	0.732959	0.23393	-0.972327	-0.823831	-0.0714033	0.540529	1.05985	0.27562	-0.648347	0.185857	0.281931	-0.113642	-0.181419	-0.360765	-0.275527	-0.916508	-0.741813	-0.182354	-0.209189	-0.362288	0.337499	-2.09387	1.2483e-05	0.305768	0.0321799	-0.176946	1.08693	0.0308315	0.057732	-0.0621851	0	0.341299	2.67749	-0.370526	0.412515	0.391637
TCGA-FD-A3SJ	1	0.236788	0.0576826	0.928227	0.421353	-0.240439	0.0868532	-0.0991486	-0.97866	0.0956244	0.655642	1.34939	-0.561111	0.65966	-0.0126784	-0.558095	-0.469904	0.00457488	0.296223	-0.221972	0.235875	0.559968	0.236703	0.416536	0.310365	-0.143001	-0.265545	-0.244823	-0.69149	-0.810792	0.0209491	-0.169449	-0.433979	0.46196	-1.66486	-0.0779832	-0.173515	0.369486	0	1.26977	0.0310895	0.212941	0.264124	0.0459473	-0.41577	2.96472	-0.339482	-0.0234779	-0.00545608
TCGA-FD-A3SM	1	0.44292	0.105768	0.628882	0.432591	-0.224014	0.219734	0.0939786	0.30803	-0.0191365	0.766842	1.06381	-0.435973	0.0392668	-0.0939539	-0.320475	-0.182339	0.250024	0.623865	0.429511	0.295005	0.583428	0.311642	-0.0587342	-0.260714	0.47699	-0.161222	0.402029	-0.720307	0.028368	0.605639	-0.448802	-0.257217	0.434506	0.172196	0.271527	-0.48981	0.0855268	0.00479636	0.00934631	-0.0246204	0.653343	-0.160462	-0.101942	-0.841029	1.12846	-0.361303	-0.0144019	-0.146727
TCGA-FD-A3SR	1	0.0429869	-0.0299965	0.190223	0.434484	0.0120379	-0.0957281	-0.12075	-0.0999452	-0.0541174	0	-0.0370085	0.0563536	0.454216	0.0466821	-0.987942	-0.994899	0.370888	1.08007	2.37419	0.0684941	-0.303878	0.0830955	0.247446	0.0355351	-0.227689	0.0485714	-0.138113	-0.677123	-0.0557439	-0.458064	-0.223876	0.0744901	0.213202	-0.086952	0.0351645	0.0882279	0.0449118	-0.114226	-0.00691819	-0.0232741	0.397207	-0.298592	-0.165784	-0.750676	2.25892	-0.462133	-0.179136	-0.0310145
TCGA-FD-A3SS	1	0	0.132024	0.411494	0.0458366	-0.0166326	0.805253	-0.0277226	-0.453153	0.0466459	0.199934	-0.172292	-0.228245	0.256037	0.0862901	-0.591265	-0.15313	0.118214	-0.298968	3.15125	0.3736	-0.839095	-0.0834246	-0.0260087	0.230463	-0.765321	-0.147403	0.488847	-0.894987	-0.22147	-0.0421569	-0.439362	0.0325795	0.0302653	0.360612	0.181555	-0.158752	-0.135865	-0.00565615	0.133808	-0.20221	0.0229954	-0.0439397	-0.198173	-0.471533	1.65164	-0.3681	-0.282595	-0.128052
TCGA-BT-A42C	1	-0.0432765	-0.0387672	-0.116916	-0.549817	-0.389701	-0.261941	-0.0873605	-0.152979	-0.00955168	1.54089	1.3148	-1.14672	-0.229654	-0.435235	-0.709786	-0.692229	0.739823	-0.0456683	-0.934852	0.150445	0.220589	0.00738293	0.0504558	0.0717326	-0.476918	0.298067	0.506458	-0.765183	0.127254	-0.258761	-0.738439	0.0548084	0.0991754	0.738632	0.0225132	-0.385661	-0.204415	0.0974313	1.44257	-0.36992	-0.428408	0.0177445	0.123407	1.7853	0.0268996	-0.265687	-0.297317	0.707868
TCGA-GV-A3QF	1	0.595681	0.406958	0.0865172	-0.447659	-0.446614	-0.623887	-0.0784868	-1.93505	0.510349	-0.680341	-0.211735	-2.59927	0.478484	-1.52723	-1.01155	-0.639939	-0.755748	-2.01536	0.827275	0.619222	-0.291502	0.596994	0.11093	0.343371	-1.56786	-1.45606	-0.610421	-0.648341	-1.05431	-0.121784	-0.307685	0.647968	0.815716	-2.91241	0.595278	-0.808175	-0.061929	0.153627	0.00166152	0.28581	1.29772	-0.131425	0.390761	-0.037891	-2.24444	0.193552	0.564862	0.802378
TCGA-K4-A3WV	1	0	0.062575	0.0963081	1.23398	0.614072	1.85853	0.437819	-0.714965	0.185927	0.787319	0.791633	-0.0655725	0.195966	-0.00486907	-0.765977	-0.679406	0.14814	0.17964	0.0740171	0.250721	-0.132947	0.0279043	-0.164028	2.79401	-0.767055	-0.792652	-0.0136528	-0.957412	-0.329177	-0.129566	-0.0120569	-0.0391074	0.292582	-0.728438	-0.0960925	-0.293644	0.0434208	-0.383677	0.546447	-0.202141	-0.0732687	-0.00313732	0.0242429	-0.00911793	1.62629	-0.380077	-0.219166	0.0165789
TCGA-K4-A3WS	1	0.357995	0.122683	0.730697	-0.108189	-0.0694507	-0.81705	-0.0602505	-1.02029	0.162305	-0.642874	-0.0505861	-0.819849	0.768753	-0.470617	-1.12428	-0.633779	-0.104629	-1.0175	0.862257	0.707503	-0.517922	0.358228	0.493455	0.339886	-0.0861408	-0.23879	-0.44672	-0.851596	-0.361681	0.229083	0.0272057	-0.0126037	0.519112	-1.10547	0.235618	0.160482	0.357738	-0.117039	0.753311	0.144756	0.444756	-0.109394	0.118257	0.648772	2.37703	-0.248047	0.29891	0.47004
TCGA-DK-A3X2	1	0.0453692	0.0325765	0.545562	0.873557	-0.361207	-1.70164	-0.340888	-0.219656	-0.0279584	0.35609	0.45128	-0.609299	-0.0835247	-0.465757	-1.48299	-1.36941	-0.310521	-0.379249	0.599178	0.192044	0.328055	-0.0574751	0.615487	0.182433	-0.79876	0.152921	-0.580622	0.0468078	-0.242217	-0.204794	-0.661909	0.0144015	0.149357	0.0627895	-0.177671	0.644833	0.0935962	0.00554149	0.161011	0.0410751	0.124386	0.412285	-0.193115	0.292417	0.24644	0.056061	0.0254655	-0.011894
TCGA-DK-A3X1	1	-0.018001	-0.087005	1.40336	0.625859	-0.696425	0.0551308	0.00724482	0.209441	-0.00839318	1.06335	0.559524	-0.28986	-0.139717	0.467517	-1.13661	-1.16066	0.24974	0.744626	-0.141999	0.0381952	-0.453489	-0.206164	-0.0446559	0.228779	0.571907	-0.349238	0.104287	-0.477457	-0.112636	0.271528	-0.680244	-0.0290284	0.544368	0.565802	-0.0654337	0.105338	-0.0437955	-0.239234	-0.120153	-0.129763	-0.691039	-0.201232	-0.216155	0.992435	1.33186	-0.133539	-0.092202	-0.265306
TCGA-DK-A3WY	1	0.420915	0.125511	0.160633	-0.478946	-0.408899	-1.42513	-0.495378	-0.971374	-0.156003	-0.773998	-0.843757	0.47626	0.506969	-0.489525	-1.13336	-0.362264	0.0189083	0.502127	0.154954	0.234375	-0.216241	0.409214	0.0849014	0.236728	0.49189	-0.230764	-0.343603	-0.678545	-0.968491	0.241267	0.391696	-0.0339402	0.0153567	-1.46275	0.730794	0.2853	-0.0227407	0.0148539	0.936361	0.146761	1.05997	0.263546	-0.123175	0.186498	1.43722	-0.269872	0.369072	-0.275526
TCGA-DK-A3WX	1	0.569214	0	1.45003	0.654685	0.960905	2.51738	0.06948	-1.88508	0.486285	-1.51679	-0.941587	-2.53192	0.949923	-1.94469	-0.62347	-0.691261	-0.425618	-1.8979	0.660494	-0.139013	-0.344794	-0.0270821	0.282774	-0.622356	-1.70625	-1.8783	0.49318	-0.228871	-1.42829	1.25726	-0.52003	-0.21297	0.444806	-3.20256	0.274779	-0.21932	-0.33724	-0.00386162	0.425643	0.535207	0.911925	-0.108908	0.386669	0.164405	3.40351	-0.117451	1.27718	0.668408
TCGA-G2-A3VY	1	0.0514051	0.253814	0.646519	0.832798	0.334235	2.2028	0.082541	0.239566	0.203765	0.268251	0.61509	-1.15333	-0.0468851	0.331943	0.388108	-0.168363	0.285017	0.0119164	-0.444003	-0.0495759	0.260408	0.0641258	0.0974389	0.925462	-1.08635	-0.563	-0.174195	-0.157384	0.0434425	0.381833	-0.826456	0.478675	0.164419	-0.148895	-0.0480351	-0.0937119	-0.0882722	-0.0229406	-0.293317	-0.219769	-0.247453	-0.133515	-0.121217	-0.715653	-0.160961	-0.0703267	-0.167628	-0.327223
TCGA-GC-A3YS	1	0.0540384	0.0479573	-0.0559899	0.462761	-0.262426	-0.686894	0.0312248	-0.348348	0.0462138	-0.0208087	-0.110741	0.162653	0.222973	0.357125	-1.25356	-1.24698	0.188435	0.165715	0.97645	-0.0121122	-0.67489	0.0755898	0.472494	-0.521166	-0.766563	0.40664	-0.000450899	-0.688573	0.176431	-0.0556051	-0.709049	-0.28528	0.070247	-0.104508	0.161487	0.173261	0.16959	-0.111078	0.0652179	-0.0663617	0.254013	-0.0973318	-0.0667756	0.802882	0.87047	-0.443522	0.0137826	2.23014
TCGA-E7-A3Y1	1	-0.101011	0.0815555	0.454589	-0.226817	-0.202956	0.400237	-0.0705801	0.517933	0.0497819	0.100815	-0.0601399	-1.95558	-0.158023	0.491622	-0.421457	-0.760486	0.451789	0.184513	-0.145825	0.00407685	1.13466	-0.105734	0.336136	0.480975	-1.30135	0.686839	0.521341	-0.205316	0.247181	-0.0616056	-0.873759	-0.162475	-0.0914801	1.04729	-0.136279	-1.11627	-0.146058	0.519121	1.42491	-0.151511	-0.0134689	-0.0272006	-0.185949	-0.731346	0.726354	-0.0827902	-0.218503	0.280616
TCGA-K4-A3WU	1	-0.0144344	-0.16491	0.0266597	-0.753337	1.00879	-0.0924028	-0.358775	-0.76058	0.0579422	-0.209712	-0.442029	-0.0952445	1.11399	0.241671	0.936953	0.346951	0.13063	-0.484264	0.0256739	0.266797	1.69556	0.143164	0.180787	0.0468374	-0.0752244	-0.126193	0.0814097	-1.12207	-0.490698	-0.499899	0.578269	-0.0292426	0.235728	-0.716901	-0.0678334	-0.549349	-0.0265286	0.125691	0.968419	-0.201922	0.115357	-0.196663	-0.03639	-0.788425	0.88641	-0.289143	-0.0744695	-0.0998568
TCGA-G2-A2EK	1	0.372219	-0.0501492	-0.142792	-0.666806	-0.00644668	0.281861	-0.391066	-0.77841	0.115507	-0.14622	-0.554854	-0.66275	0.584663	0.156896	1.5431	0.88634	0.146488	-0.528751	0.0231076	0.0676067	0.31164	0.240396	0.0828374	-0.0765414	-0.356206	-0.406411	0.0542609	-0.747931	-0.599543	-0.56416	-0.223787	0.0202499	0.0563143	-0.733608	0.415359	-0.555694	-0.228902	0.10941	0.849039	-0.217562	0.471409	-0.217405	0.505489	-0.391494	0.190529	-0.445056	0.213206	0.0370254
TCGA-G2-A2EL	1	0.188045	-0.103535	-0.183674	0.172578	0.172894	0.331636	-0.143095	-0.969299	-0.358148	0.394975	-0.337325	-1.57243	0.0840089	0.0250973	2.06609	1.51438	0.00827413	-0.759611	-1.51482	0.267058	-0.605587	-0.0968962	-0.388751	1.01307	-0.669155	0.144979	-0.168199	-0.311866	-0.165149	-0.153967	0.909663	0.113289	-0.0531335	-0.620822	0.165998	0.880728	-0.171089	0.862111	1.78781	-0.101707	0.37343	0.00511133	0.39648	0.397245	-1.28907	-0.267616	0.168202	0.0417231
TCGA-BL-A0C8	1	-0.013554	-0.0910526	0.764743	-0.534127	-0.296004	0.856089	-0.215833	-0.262422	0.0935806	-0.13143	-0.38204	-0.312481	-0.361623	-0.287543	0.0341505	-0.121788	0.651764	0.598568	-1.04564	0.182243	-0.758418	-0.0932957	-0.0966516	0.776838	-0.394775	0.893115	0.240597	-0.449178	0.00726513	-0.236371	-0.848457	0.435849	-0.00798033	1.10585	0.464741	0.140214	-0.154187	0.137087	-0.457672	-0.142926	-0.339276	0.94189	0.741469	-0.863735	0.685489	-0.367388	0.103168	-0.169606
TCGA-C4-A0EZ	1	0.371978	-0.0120364	-0.392885	-0.627468	0.0315228	0.196568	-0.32565	-0.902849	-0.177858	-0.451546	-0.706298	-0.846664	0.443552	0.0215911	0.661382	0.691776	-0.0117481	-0.467226	0.157217	-0.212919	0.286149	0.242641	0.220074	0.100464	0.059436	-0.350249	-0.0577443	-0.620574	-0.654971	-0.353673	-0.155807	0.0919588	0.148865	-1.13551	0.548888	-0.00435558	-0.100655	0.308858	1.60704	-0.0468868	0.938503	-0.012332	0.747459	-0.458275	0.550501	-0.281214	0.260521	-0.349866
TCGA-GV-A40E	1	-0.0751185	-0.174622	0.969512	0.434508	0.472295	1.03986	0	-0.256238	0.0123149	-0.248406	-0.456825	-0.457818	-0.0529446	-0.734853	0.299835	-0.00417085	-0.0241366	0.584416	0.781502	-0.170713	-1.06228	-0.223121	0.0683519	1.48001	-1.79291	-0.119249	0.356172	-0.712023	-0.173751	0.287444	-0.92114	0.438536	-0.0766669	0.637737	-0.119494	0.362092	-0.221608	0.646743	-0.181692	-0.104324	-0.518314	-0.239641	-0.0664799	0.862097	1.94317	-0.262201	-0.183448	1.49011
TCGA-GV-A3QK	1	0.0766732	-0.0438728	0.238369	-0.0205811	-0.367112	-0.134632	-0.0749874	-0.444961	0.0472245	1.5352	1.50683	-0.602697	-0.144615	-0.292472	-1.3007	-0.827647	0.158275	0.177997	0.69218	0.0529914	-0.703663	-0.00301229	0.145024	1.20225	-0.0282307	1.23876	0.00181898	-0.708381	-0.176496	-0.249449	-0.376316	-0.0723922	0.422729	0.704297	0.129862	-0.524413	-0.204895	-0.145753	0.224645	0.00796861	0.0682517	0.187779	-0.0486367	0.492287	1.56677	-0.114601	-0.129791	0.273579
TCGA-GV-A40G	1	0.340942	0.136245	-0.0415188	-0.0909755	-0.149086	0.159353	-0.101451	-0.119271	0.0521325	1.13394	1.12828	-0.533308	-0.0881901	-0.531879	-0.871482	-0.270923	0.295414	-0.48265	-1.24152	0.423579	0.501358	-0.0592268	0.632634	-0.173117	-1.83603	0.465128	0.253988	-0.127829	0.292143	-0.464337	-0.650864	-0.0189896	0.264565	0.169392	-0.159417	0.534433	0.0973516	0.0320073	-0.471619	-0.0228228	-0.481737	0.270149	-0.121396	-0.922464	0.871545	-0.102229	0.115703	-0.135158
TCGA-DK-A3WW	1	0.087487	0.139121	0.473806	0.348272	-0.324115	-1.25792	-0.369763	-1.94748	0.103432	-0.633286	0.159865	-1.84139	0.444628	-0.549418	-0.846582	-0.355396	0.20924	0.00349663	1.34282	0.266684	-0.617878	0.0170941	-0.139226	0.353745	-0.259711	-1.77696	-0.649064	-0.8327	-1.29636	0.550662	-0.278737	0.0157835	0.270542	-2.4657	0.349819	-0.368456	0.0356246	-0.346766	0.105378	0	0.078763	-0.338654	-0.00865128	2.91373	1.86586	-0.111884	0.42083	0.501294
TCGA-FJ-A3Z7	1	0.272589	0.327926	1.57504	0.315332	-0.35568	-0.624244	-0.134978	-1.0341	0.409352	1.0263	1.48579	-0.209651	0.0828838	-0.637293	-1.10691	-1.00092	0.476	-0.126066	-0.485368	0.106028	0.947214	0.349621	0.608479	1.35201	-0.260154	-1.40423	0.299105	-0.893285	-0.326959	0.553127	-0.461694	0.878969	0.408553	-1.01343	1.2037	-0.523828	0.188427	-0.0337248	0.129155	-0.122268	-0.209089	0.590207	0.0874063	-0.187865	1.65695	-0.102451	0.157143	-0.170378
TCGA-FJ-A3ZE	1	-0.0157544	-0.184368	0.396896	1.97328	0.802783	1.8888	0.451635	0.358774	1.2517	-0.171791	-0.0838484	-0.548521	-0.24823	0.118303	-0.189428	-0.435716	0.384755	-0.029511	0.167204	-0.0497506	0.570738	-0.26506	-0.0779187	-0.681615	-0.938294	0.70167	0.116861	0.148147	-0.232957	-0.178095	-0.748897	0.116265	0.311832	0.979941	-0.0893788	-0.652897	-0.297051	0.0659378	-0.412119	-0.0611204	-0.498645	0.0277339	-0.145326	-0.254226	2.08794	-0.100971	0.237509	0.518539
TCGA-CU-A3YL	1	0.0500123	0.0928633	-0.167968	0.012535	-0.343538	0.16764	0.0852212	0.217718	0.271968	0.441951	0.397286	-1.14717	-0.023667	-0.67866	-1.09101	-1.08316	-0.244704	-2.37529	-0.776415	0.202286	-0.784349	-0.0543327	0.283409	-0.201005	-0.429907	0.276508	-0.260163	0.0761949	0.042347	-0.0555147	-0.296014	0.122331	0.167942	-0.189078	0.0602762	-0.337643	0.0303824	-0.0841112	0.213379	0.132925	-0.155868	0.102143	-0.122334	-0.771088	1.57324	0.140751	0.099776	-0.183277
TCGA-GU-A42R	1	-0.0210568	0.0447987	-0.0626802	-0.71258	-0.0492962	0.177671	-0.212763	-1.05154	0.121807	0.200224	0.0163621	-1.37036	-0.0555777	-0.281925	0.274326	-0.662009	0.00121734	0.214995	-0.804792	0.15826	0.423825	-0.0260633	0.224963	-0.245895	-0.574112	0.00346721	0.13407	-0.852667	0.126958	-0.328034	-0.342738	0.0686256	0.113567	0.503662	0.0867959	-0.63885	-0.190982	0.0112481	-0.0686048	-0.12616	-0.145281	-0.224275	-0.00339415	-0.224233	1.13313	-0.314895	0.302588	1.49213
TCGA-C4-A0F1	1	-0.0524167	-0.116708	0.63868	0.997409	-0.101249	0.270066	-0.248639	-0.653868	-0.0205519	0.325485	0.181565	0.300065	0.00678752	0.483651	-0.13949	0.324852	0.369662	0.426304	1.52274	-0.34231	-0.728176	-0.471259	0.406106	-0.503256	-0.416362	0.702925	0.652065	-0.495984	-0.17917	-0.184792	-1.03058	-0.328743	-0.274459	1.00715	0.161959	0.145049	-0.0205764	-0.0609968	-0.296298	-0.190723	-0.322374	0.29421	0	0.389019	0.811608	-0.576057	-0.2621	0.751476
TCGA-C4-A0F6	1	-0.00546453	-0.0371998	0.0890051	0.780573	-0.379424	0.646629	0.138544	-0.184128	0.0161733	0.640766	0.720575	-0.194447	-0.217626	0.453393	0.286751	1.09198	0.07981	-0.733841	0.139347	-0.304348	-0.246529	-0.394416	0.315391	0.032382	-0.241618	1.09877	0.191813	-0.365413	-0.092203	0.184508	-0.858185	-0.187659	-0.0598718	0.355841	0.0338959	-0.771632	0.0155919	-0.0687602	0.0846702	-0.0655091	-0.551263	0.165594	0.0942263	-0.612446	0.5422	-0.384003	-0.268523	0.0969661
TCGA-C4-A0F7	1	0.0583899	-0.197992	0.0386383	1.00694	0.0903905	0.12113	0.0126202	-0.361325	-0.141846	0.891478	0.609352	-0.165378	0.141026	0.700326	-0.37462	-0.691341	0.281953	0.484197	-0.387722	0.089064	0.266743	-0.270229	0.582948	0.766179	0.0979802	1.30314	0.321926	-0.498306	0.0114077	-0.753997	-0.85343	-0.369375	-0.0488056	0.0308085	-0.0251142	0.578736	0.245208	0.153691	-0.164018	-0.0570691	-0.0320659	0.218044	0.349524	0.398501	0.849904	-0.373398	-0.291935	0.00474428
TCGA-BT-A0S7	1	0.235327	0.0843778	-0.30263	0.222405	-0.386255	-0.67706	-0.348936	-0.184468	-0.230981	0.464536	0.394485	-0.0761573	0.163912	0.0332787	-0.363749	-0.50071	-0.0856024	0.815422	0.991518	-0.116134	-0.405261	0.116385	-0.00676344	0.0226377	1.08654	-0.0207152	0.298512	-0.871086	5.36965e-05	-0.0381988	-0.30712	-0.130425	0.103735	-0.542455	0.214157	-0.641656	0.0621435	0.0620148	0.104285	-0.0271701	0.601135	0.214548	0.253321	-0.760547	0.805078	-0.323124	0.260577	-0.232035
TCGA-H4-A2HO	1	0.227074	0.155376	0.572575	-0.538311	-0.441776	0.14915	-0.178749	-0.270536	-0.0759017	0.219184	-0.230646	-0.881027	-0.190704	-0.0763651	-0.402409	-0.296383	0.311714	0.0971171	-0.983991	0.219334	-0.498506	0.611199	-0.0922817	0.0128079	0.364443	1.87062	0.298392	-0.521526	-0.432298	-0.511416	-0.494489	0.111647	0.196818	0.794934	-0.121278	-0.0689538	-0.132848	0.213146	0.0135022	-0.298287	-0.589267	-0.276447	0.231274	-0.937056	0.755832	-0.291	0.132359	-0.166106
TCGA-BT-A42B	1	0.365555	0.078331	-0.15096	-0.492291	-0.370912	-0.824689	-0.316212	-0.820253	0.173684	-0.0294322	-0.346813	-0.614674	0.461719	-0.144217	-0.235278	-0.3352	-0.328427	0.173177	0.382541	0.0775194	-0.0976652	0.352105	-0.0928238	0.14849	0.346878	-0.72918	0.179447	-0.781456	-0.857414	-0.0930364	0.0467093	0.0288707	0.494425	-0.898101	0.486043	-0.290773	-0.211897	0.191145	0.758223	0.0091217	0.784783	0.0147926	0.0593197	-0.0914969	0.427796	-0.107898	0.256146	-0.142589
TCGA-H4-A2HQ	1	-0.210102	-0.195319	0.200581	-0.584042	-0.16484	0.330383	-0.0782132	-0.735213	0.510933	1.01789	0.795159	-1.62411	0.109849	-0.796841	0.351779	0.415201	-0.328934	-0.0807406	-0.847968	-0.306445	-0.741062	-0.0689181	0.235322	0.183673	-0.0876853	0.759788	0.28086	-0.534431	-0.083135	0.031539	-0.446689	-0.122385	0.25354	0.128791	-0.0630964	-0.516176	-0.625472	0.249521	0.0764569	-0.0289754	-0.570376	-0.224191	-0.107299	-0.290495	2.51439	-0.10442	0.682894	1.11784
TCGA-BT-A0YX	1	-0.267086	0.027881	-0.365668	0.147552	-0.0728869	0.107623	0.314915	-1.03339	0.665185	0.652379	-0.215278	-1.23569	-0.0454066	-0.182953	0.903533	0.510738	-0.170689	-1.03128	1.13227	-0.020371	-0.388617	-0.173907	0.0940091	0.776178	-0.676329	-0.0889835	0.439869	-0.651643	0.0542211	-0.481972	-0.546165	0.0815363	0.0410065	-0.696283	0.0806277	-0.118926	0.0192871	-0.158176	-0.359626	-0.0889241	-0.398267	-0.0768346	0.0926275	0.976038	-0.510338	-0.167774	0.117479	0.530989
TCGA-CU-A0YN	1	0.124263	0.345812	0.234737	0.148179	-0.413713	-1.03164	-0.127077	-2.33606	0.570632	-1.1279	-0.750307	-1.25539	0.604468	-0.819476	-0.290446	-0.179529	-0.481913	-1.50125	2.40978	0.61977	-0.237942	0.619526	-0.0303823	-0.143028	-0.984659	-1.44135	-0.742742	-0.689887	-0.893674	-0.0739437	-0.250099	0.505442	0.269202	-2.11563	0.452714	-0.333527	-0.100567	0.000341733	0.145166	0.14251	0.805239	-0.0608893	0.33645	9.3868e-05	-0.168868	-0.0849039	1.16663	1.46274
TCGA-BL-A13J	1	-0.0788047	-0.0412683	0.0603118	0.498684	-0.215012	-0.379232	-0.264447	-0.648865	-0.099232	0.457348	-0.185837	-0.150884	0.230148	0.0109282	-1.15505	-0.948169	0.116404	-0.510422	1.40999	0.0688336	-0.664836	-0.125888	0.485461	0.345092	-0.526634	0.348663	0.544527	-0.549378	0.118428	-0.22795	-0.709078	-0.129907	-0.0255478	-0.293718	0.255703	0.279196	0.311221	-0.107523	0.118057	-0.0478731	-0.185099	0.0799624	-0.0886868	-0.0148907	0.145252	-0.31877	-0.172129	0.908189
TCGA-BL-A13I	1	-0.0251679	-0.0385717	-0.245821	-0.110096	0.0624707	-0.314706	0.0108482	-0.348763	0.0837514	-0.0650165	-0.28239	0.300957	0.685368	0.532442	-0.328909	-0.295357	0.173093	0.504141	1.08507	0.124396	-0.222139	0.237407	0.0266278	0.502506	1.22644	-0.030619	-0.0872661	-0.824685	-0.372737	-0.00198805	-0.257206	0	0.250688	-1.25895	0.229995	-0.598238	0.00755715	-0.0436935	0.869028	-0.120674	0.0970355	0.262802	0.00369732	-0.393262	1.89171	-0.176152	0.688498	-0.156297
TCGA-G2-A2ES	1	-0.108207	-0.0785267	0.00196409	0.568111	-0.320102	-1.03072	-0.0913851	-1.01497	0.27093	0.42376	-0.0602487	-0.75358	0.0331017	0.0526277	-1.09224	-0.985129	-0.0254544	-0.622838	1.76331	0.148273	-0.740638	0.0959948	0.209639	0.110182	-0.843478	-0.0731266	-0.0084958	-0.576191	-0.0705772	-0.510558	-0.64217	0.248808	0.0642175	-0.356969	0.185973	0.555625	-0.0707401	-0.255133	0.25767	-0.177555	-0.143526	0.217189	-0.0648473	1.37447	0.103576	-0.231724	-0.0160808	1.62458
TCGA-DK-A1AG	1	-0.124295	-0.0214115	-0.13265	0.0409078	-0.372329	1.15673	0.149937	0.340186	0.0963527	0.564652	0.548168	-0.0816146	0.0570485	0.162369	-0.160367	0.726707	0.189913	-1.05398	-0.247941	-0.078835	-0.344885	0.0148009	0.671289	-0.185474	0.475424	0.59004	-0.103222	-0.654108	0.172	0.16889	-0.754943	-0.212284	-0.084748	0.54141	0.0496207	-0.442632	0.0342479	0.130417	0.0860512	-0.153453	-0.207161	0.132421	-0.0722755	-0.960518	-0.529812	-0.291247	0.48437	1.17995
TCGA-DK-A1AA	1	-0.109333	0.0756461	-0.151017	0.117227	-0.320007	0.486191	0.0845461	-0.745712	0.100139	0.398397	-0.366808	-0.855787	0.0524633	0.0523425	-0.484006	-0.293648	0.171482	-0.749992	0.161615	0.0594088	1.04669	0.0104324	0.361467	-0.139129	-0.496842	0.0162076	0.624427	-0.636203	-0.152213	-0.380406	-0.692373	0.221252	0.0621652	-0.486845	0.114097	-0.424636	0.0963553	0.0795095	0.0907212	-0.136017	-0.289018	0.0177473	0.0309117	-0.657777	-0.0940803	-0.254512	-0.105066	1.06396
TCGA-DK-A1A5	1	-0.0515666	-0.198618	0.190451	0.281254	-0.11267	0.00544033	-0.116064	0.142136	0.202146	0.903837	0.605052	0.674947	-0.110838	-0.254938	-0.980542	-0.893533	0.246907	0.646146	1.28435	-0.299611	-0.716846	-0.326318	0.293077	-0.4595	0.308419	0.412574	0.617228	-0.653487	0.0386168	-0.161055	-0.874563	-0.194057	-0.153589	0.945194	0.0369599	-0.265133	0.220232	-0.0503423	1.16797	-0.158765	-0.500479	0.113525	0.267123	0.419688	-0.0947553	-0.611425	-0.281942	0.698267
TCGA-DK-A1AD	1	0.179097	0.00050754	-0.287491	0.267209	-0.0242119	0.378378	0.0263012	-0.919822	0.537785	0.526043	-0.298215	-0.692072	0.242768	0.146274	-0.471907	-0.469906	0.0466838	-0.740067	-0.319521	0.0294708	1.20578	0.242391	0.0555703	0.770511	-0.321226	0.199618	0.321721	-0.918131	-0.117661	-0.466799	-0.410264	-0.11317	0.102957	-0.648433	0.0717194	0.0614813	0.287062	0.154398	1.12563	-0.174274	-0.246346	0.0378748	0.297	-0.665507	0	-0.432572	-0.141738	0.305046
TCGA-DK-A1AC	1	0.199064	0.134601	0.313162	0.12218	-0.495552	-0.591151	0.0189425	-0.0838375	-0.127402	0.302516	0.762801	0.724991	0.00105741	-0.0677802	-1.06096	-1.02649	-0.108677	0.294979	-0.629427	-0.00471726	1.34996	-0.0363092	0.524284	1.46049	0.421751	-0.543015	-0.244338	0.0786715	0.0659939	0.0392867	-0.785882	0.372453	-0.0779979	-0.866542	0.273933	0.549636	0.170099	0.100185	-0.239853	0.0156365	-0.547773	0.475715	0.155093	-0.0834043	-1.03087	-0.166958	-0.0963564	0.315165
TCGA-DK-A1A3	1	-0.0135162	-0.125722	-0.208847	0.37838	-0.543849	-0.33764	-0.199498	-0.854452	0.164772	0.62833	0.0108432	-0.547589	0.0649407	-0.160477	-0.790376	-0.383094	0.0873824	-0.645139	0.0798918	0.238483	0.378618	0.0783976	-0.142665	1.2834	-0.268056	0.0632485	0.202176	-0.837829	-0.557228	0.0124751	-0.080184	0.385243	0.0879862	-1.37445	0.106827	0.0799502	-0.257406	-0.178399	0.432992	-0.140303	-0.207943	-0.110309	0.199253	0.207478	0.0307986	-0.346664	0.429962	0.224641
TCGA-DK-A1AB	1	0.0427909	-0.14902	-0.102268	0.0268853	-0.18868	-0.460818	-0.173565	-0.00975861	0.183905	-0.17616	-0.547726	0.0901701	0.195035	0.463177	0.213994	0.741767	-0.0265389	-0.193895	1.59118	-0.174691	0.157603	0.176904	-0.137209	-0.195841	-0.620629	0.351475	0.445325	-0.671302	-0.517403	-0.185549	-0.367164	-0.135083	-0.015796	0.741265	0.175519	-0.331264	-0.333577	-0.0252238	1.00257	-0.223741	-0.432626	-0.371176	-0.0286315	-0.721044	2.39604	-0.431838	-0.239692	0.396071
TCGA-DK-A2HX	1	-0.131275	-0.111688	0.172724	-0.0719805	-0.556232	-1.05889	-0.364969	-0.680872	0.387696	-0.340277	-0.256306	1.03	0.438397	0.547159	-0.758291	-0.751624	0.41068	0.818839	1.79474	0.0600099	-0.649702	0.175794	-0.0773766	0.218011	-0.152115	0.0493921	-0.204597	-1.00149	-0.15121	0.051736	-0.465052	0.66144	0.496715	-0.178326	-0.00928289	-0.0132566	-0.0434243	-0.171502	0.283952	-0.0851583	-0.0927669	0.117081	-0.233163	-0.687661	2.41319	-0.405518	-0.0261246	0.145782
TCGA-CF-A1HR	1	0.117571	0.0831522	-0.186458	-0.295979	-0.403169	0.0737837	0.0293133	-0.392576	0.275931	1.11659	0.847897	-0.655942	0.0789643	-0.0291555	-0.43978	-0.601602	0.271806	0.0750621	-0.0519018	0.102551	-0.123802	0.809902	-0.0751696	0.437957	0.913387	-0.228772	0.296477	-1.11138	-0.373088	-0.258105	-0.145468	0.177057	0.0940193	0.10778	0.000243091	-0.278238	-0.145783	0.0711026	1.19301	-0.31146	-0.393728	0.123066	-0.00655494	0.413453	1.62456	-0.37079	0.237378	-0.0347082
TCGA-CF-A1HS	1	-0.146919	-0.172029	0.661122	1.00021	0.0602156	-0.31414	-0.0772192	-0.469383	0.0632406	-0.304135	-0.562403	-0.412407	-0.0256033	-0.127691	-1.25511	-0.860563	-0.452856	0.270818	2.90889	0.918575	-0.827109	-0.217944	0.0916074	0.701056	-1.22258	0.114847	0.343342	-0.64421	-0.404522	0.311537	-1.13848	0.559394	-0.396096	1.12468	0.379038	0.203577	-0.408208	-0.21094	-0.260148	-0.103884	0.11419	-0.158848	-0.0434112	0.0890028	0.110298	-0.391332	-0.300824	0.396828
TCGA-BT-A2LB	1	-0.126663	-0.259688	0.0692555	-0.204877	-0.343809	-0.0178465	-0.0579313	0.202881	-0.0708558	0.425273	0.110267	-0.681602	0.0373807	0.462751	-0.125534	-0.447025	0.218272	0.380182	0.350363	-0.149753	-0.407027	-0.169646	0.464879	0.017489	0.151371	0.069335	0.534705	-0.680379	0.0363784	-0.205262	-0.757033	-0.271459	-0.0772061	0.550366	-0.118593	-0.637664	-0.202876	-0.00267561	0.0307129	-0.115102	-0.428152	0.130786	0.117447	0.679908	1.48443	-0.598096	-0.197276	0.332848
TCGA-BT-A2LA	1	0	-0.089113	-0.23784	0.923978	0.0393033	0.636346	0.54436	0.976161	-0.135681	0.0619379	-0.057823	1.24979	0.0395739	1.0158	0.872863	0.121849	0.765631	1.01061	-1.69045	-0.56185	-0.346867	-0.293977	0.751134	1.34011	-1.23781	0.49914	-0.205367	0.516411	0.548602	-0.380984	-0.528954	-0.0114865	-0.163219	0.175094	0.274634	0.438886	0.720412	0.255413	0.354726	0.0227145	-0.0547543	0.426877	0.22168	-0.728845	0.650318	-0.188762	-0.0307519	-0.20519
TCGA-BT-A20O	1	0	-0.111664	-0.0907501	0.704984	-0.479026	-1.77023	-0.0112764	0.148459	0.0808913	-0.287208	0.775787	0.322009	0.171254	0.249301	-1.42792	-1.24324	0.39861	0.210525	0.622111	0.0783991	-0.686326	-0.222491	0.0164381	2.1401	1.23331	0.333657	-0.567475	-0.292052	-0.0447444	0.080228	-0.736172	0.0701081	0.031045	-2.3332	0.123206	-0.0655817	0.065049	-0.352832	-0.19675	-0.0382754	-0.393711	0.48948	0.0617048	2.48192	0.685325	-0.283087	-0.0653423	0.87739
TCGA-BT-A20X	1	0.0934822	-0.125529	0.434859	0.993188	-0.585598	-1.09005	-0.194164	-0.289571	0.0795056	0.417421	0.914696	-2.83075	0.285213	0.430097	-1.07848	-0.746832	0.0725544	0.195919	1.22214	0.140476	-0.546182	-0.26047	0.366244	0.150129	-0.00979799	0.452393	-0.00751118	-0.564608	-0.217011	-0.281463	-0.70534	-0.129242	0.0917515	-0.112896	0.300528	0.181064	0.147344	-0.224266	0.0829284	0.0843281	0.336119	0.336274	0.211285	1.22662	0.611212	-0.341335	-0.0991932	0.126165
TCGA-BT-A20R	1	0.147689	-0.132039	-0.0689744	-0.177418	-0.26174	-0.193549	-0.255554	-0.169345	0.0205091	0.128867	0.172437	0.700873	0.852199	0.412893	-0.617416	0.0430354	0.773655	0.567689	1.93804	-0.0751749	-0.0557218	0.129593	0.0753261	-0.134821	0.60364	0.26262	0.0331055	-0.896788	-0.553808	0.349996	-0.451518	0.265683	0.250079	0.0487555	0.14087	-0.0113641	0.308807	-0.257551	0.816295	-0.0459518	-0.151605	-0.0743948	0.288914	-0.430849	1.86073	-0.592835	-0.087018	0.180656
TCGA-BT-A20J	1	0.0495868	0.105828	0.00415369	0.602231	-0.484117	-1.63659	-0.146882	-0.392884	-0.0552009	-0.838488	0.187828	-0.794338	0.0325378	-0.242499	-1.19857	-0.639421	0.0392325	0.306595	0.0931969	0.274003	-0.162527	0.145457	0.178233	1.23043	0.818274	-0.00398474	-0.686517	-0.716374	-0.295165	-0.5029	-0.458366	0.438624	0.108611	0.21138	0.137736	1.13096	0.107438	-0.181845	1.49772	-0.115907	-0.158985	0.0371747	0.437832	0.885553	-0.849662	-0.367329	1.02565	0.184685
TCGA-BT-A20N	1	-0.0373638	-0.140486	0.429656	0.996542	-0.454424	-0.81214	-0.262989	0.0953265	0.199823	0.281541	1.15753	-0.138156	0.0726353	0.00100828	-0.937095	-0.282497	-0.0645635	0.118017	0.118428	-0.0184573	-0.766464	-0.208539	0.165818	0.4498	0.00489936	0.447655	-0.146439	-0.465385	-0.241613	0.0576261	-0.79907	-0.232061	0.376741	1.07175	0.266263	-0.548696	0.214144	-0.448632	-0.0957244	0.0555665	-0.229355	0.696329	0.00520231	-0.372578	0.800649	-0.15759	-0.0552705	1.27429
TCGA-BT-A20U	1	-0.160241	-0.0986085	-0.0727799	0.0246784	-0.584831	-1.4597	-0.370177	-0.147521	-0.0669878	0.160538	0.701201	0.347711	0.282561	0.593361	-1.20433	-0.754733	0.166336	0.366562	0.590089	-0.15257	-0.0909521	-0.238839	0.135532	0.271005	0.597751	-0.127407	-0.441562	-0.795297	-0.361601	0.142615	-0.772693	-0.16819	0.0636064	-0.0152698	0.354464	-0.123275	-0.0339855	-0.534967	0.112684	-0.0414544	-0.397218	0.0654696	-0.0854279	0.215168	1.84729	-0.445741	-0.123995	1.04771
TCGA-BT-A20Q	1	-0.201625	-0.374953	0.177019	0.227467	-0.349116	0.676971	-0.181409	0.0701549	0.0321789	1.09644	1.11174	-0.445074	-0.0841428	0.210256	-1.43014	-0.431198	0.488015	0.441625	-0.673967	-0.610234	0.502574	-0.0567663	-0.236367	0.406288	-0.275431	0.528637	0.628947	-0.244061	-0.213132	0.305619	-1.19733	0.0388803	-0.196095	0.102506	0.651891	0.0138593	-0.547474	0.078771	0.299954	-0.188149	-0.23741	0.141388	-0.0444723	-0.0895679	-0.165278	-0.409291	-0.422254	-0.380399
TCGA-BT-A20T	1	-0.125369	-0.103727	-0.0333547	0.0108626	-0.457283	-0.269929	-0.00223006	0.0835671	0.202294	-0.0319743	0.471562	-0.282496	0.249716	0.0415939	-1.20909	-0.763465	0.172594	0.0696631	-0.0164719	0.0848776	-0.453107	0.0616783	0.197639	-0.120899	0.279092	0.113649	-0.115489	-0.5928	-0.134535	-0.0569622	-0.747841	-0.208256	0.197173	-0.280782	0.217539	-0.324231	-0.100426	-0.109264	0.0338895	-0.0636082	0.290713	0.146957	-0.107241	0.749156	1.52706	-0.357517	0.0781824	0.287059
TCGA-BT-A20W	1	0.0164952	-0.0273709	0.36945	-0.236598	-0.612913	-0.585746	-0.217185	-0.546654	-0.027567	-0.0755689	0.178498	0.0220244	0.13957	0.0298015	-0.981184	-0.709387	0.2915	0.319498	0.121329	0.00138809	-0.234927	0.276164	0.311869	0.0824444	0.417168	0.605608	-0.163041	-0.999	-0.380526	-0.134515	-0.267791	0.0410718	0.219094	-0.850439	-0.0971726	0.102391	-0.132028	-0.27766	1.22132	-0.184483	0.184155	0.117103	-0.0710804	0.212559	2.33288	-0.330266	0.474845	-0.155291
TCGA-G2-A2EF	1	0.0402746	-0.0750735	0.363349	0.445967	0.298237	0.807652	0.0594433	-0.902462	0.335605	-1.20628	-1.43254	-0.493737	0.319133	-1.06048	-0.187389	0.583134	0.0356227	-0.175339	-0.214548	0.136837	-0.602856	0.180678	-0.0381422	0.157292	-1.25048	-0.776081	0.241621	-0.502244	-0.67483	1.01271	-0.588535	0.47432	0.0398301	-0.975978	0.316542	0.156164	-0.740582	0.988262	-0.0911008	0.224852	0.802342	-0.0270489	0.270893	3.26861	3.4903	-0.354683	0.440566	2.5703
TCGA-CF-A27C	1	-0.197804	-0.171348	0.427053	0.212947	-0.482563	0.0615557	-0.0178308	0.148418	-0.151043	0.974385	0.675796	-1.52453	-0.171624	-0.334885	-0.814992	-0.585353	0.0544639	-0.268726	0.21846	-0.146553	0.8929	-0.000822021	0.507745	-0.284067	-1.16962	1.26611	0.773807	0.110812	0.0867671	-0.478508	-1.06075	0.00818854	0.00829389	1.20737	-0.0690492	-0.674754	-0.225026	-0.0876274	0.103508	0.168651	-0.37028	0.254299	-0.0741427	-0.555116	-0.971582	-0.239733	-0.307619	0.76618
TCGA-G2-A2EC	1	0.474918	-0.478718	-0.175744	-0.235388	0.246834	0.411334	0.31986	-1.43347	1.17175	-0.784792	-1.22068	-2.76448	1.14569	-1.39949	-0.53639	-0.537135	-0.701463	-2.44554	-0.603661	-0.0308478	0.158285	0.538717	0.152325	0.215883	-2.33891	-1.49534	-0.167757	0.0664449	-1.05312	0.706452	-0.659867	0.606584	1.35102	-2.3278	0.837453	0.126373	-0.26207	0.30015	0.298324	0.514708	1.83311	0.0785035	0.192337	0.292762	4.54228	0.262049	1.08122	0.736705
TCGA-HQ-A2OE	1	-0.0670997	-0.29454	0.704431	0.728698	-0.262468	-0.434782	-0.208756	-0.160332	-0.196461	1.14074	1.03432	-0.785417	-0.448399	-0.89239	-1.20067	-1.42887	0.329764	0.727366	1.54739	-0.10942	-0.255735	-0.57659	1.24152	-0.367862	-1.34942	0.298089	0.401923	0.64388	-0.00439438	0.639508	-0.952028	0.608353	-0.127171	0.88405	0	0.611416	0.244094	0.0674279	-0.0723987	0.0728697	-0.672997	0.369833	0.046029	1.05418	1.05053	-0.252793	-0.297815	1.08603
TCGA-FD-A3B3	1	0.144212	-0.139582	0.0374122	0.146597	-0.268979	0.361114	-0.170124	-1.56126	-0.00252621	-0.321659	-0.289092	-1.52944	0.575757	0.0727656	-0.0116136	-0.161638	0.218179	0.525808	0.989405	-0.110715	-0.302385	0.0122971	-0.0757708	0.0544495	0.816561	-0.732148	-0.0713985	-0.859307	-0.956245	0.040121	-0.0657878	-0.177038	0.360659	-1.78823	0.268095	-0.285823	-0.0686245	-0.00380057	0.757539	0.0493262	0.373177	0.133336	0.475605	1.18223	2.37049	-0.458826	0.234979	-0.154377
TCGA-B6-A0I6	2	0.102938	0.104512	0.128726	0.475087	-0.0407141	0.839594	-0.032533	-0.75992	0.00625381	-1.4564	-1.98919	0.711925	0.0504984	0.154299	-0.357817	-0.447333	-0.574478	-0.394587	0.681939	-0.038721	-0.627639	0.0283079	0.397808	0.910517	0.222495	-0.47487	0.289931	-0.154442	-0.0190987	-0.0909862	1.95941	-0.375016	0.00445655	-0.159466	-0.000360089	0.523472	0.0751118	0.352495	0.91339	-0.00336728	0.538351	-0.118061	-0.200457	-0.424422	-0.745588	-0.13561	0.219006	0.114514
TCGA-BH-A0C1	2	0.782149	0.536605	-0.60449	-0.703661	-0.210571	-1.32896	-0.26037	-1.32287	-0.0178616	-0.979456	-1.33401	-0.401944	0.372086	-0.827756	-1.03809	0.967768	-0.0178329	-0.163183	-0.101124	0.162216	0.694064	0.723032	0.192893	-0.370192	-0.498586	-1.14913	-0.693682	1.15555	-0.901588	-0.638756	-0.191161	-0.116156	0.233148	-1.57731	1.12327	-0.310177	0.318352	0.595857	1.05182	0.5731	0.733286	-0.472238	0.509415	0.139453	0.695542	0.474261	0.478554	0.574872
TCGA-AR-A0U2	2	0.65778	0.508641	-0.425613	-0.339319	-0.0639268	-0.43424	0.161505	-1.88361	0.216692	-1.18505	-1.22433	-2.28251	0.274857	-0.799885	-0.617499	-0.0689583	-0.668625	-1.99053	0.573125	0.342574	0.436524	0.721908	0.037501	-0.34743	-1.27397	-0.766482	-0.543053	1.08268	-1.22908	-0.455181	-0.387947	0.0394526	0.567453	-2.47377	1.16586	-0.25026	0.249433	0.482778	0.609191	0.576192	1.45794	-0.314889	0.694326	0.285515	-0.715241	0.411695	0.633665	1.12669
TCGA-A8-A084	2	0.238304	0.0658126	-0.38688	-0.229782	-0.290422	0.074527	-0.0971221	-0.631365	0.247124	-0.726809	-1.0242	-0.371787	-0.0158886	0.661624	0.201386	-0.243602	-0.234127	0.0295029	0.335699	-0.044464	0.696169	0.120258	0.0727286	-0.31549	-0.601124	-0.315903	-0.115746	0.129991	-0.687118	-0.340529	-0.497394	-0.562968	0.230364	-0.637645	0.140053	-0.421383	-0.0451904	0.0858472	-0.0436097	0.17549	0.590873	-0.11485	0.16184	-0.649473	-0.117932	-0.0442422	0.263844	0.203939
TCGA-BH-A0BC	2	0.0967008	0.21688	-0.112437	-0.058867	-0.719979	-0.700393	-0.44201	-0.0996763	0.0415478	-0.806467	-0.935081	-0.847737	0.0260998	0.423943	-0.399551	-0.331249	-0.134122	-0.0358118	0.105507	0.244581	1.5489	0.21908	0.154184	0.169293	0.185574	-0.840568	0.134525	0.147748	-0.277782	-0.0630592	0.880404	-0.541432	-0.100303	-0.847398	0.182941	0.180956	0.0523581	0.107284	0.539021	-0.161168	0.342667	0.0163584	-0.303085	-0.34163	0.471014	0.17832	-0.121077	0.107148
TCGA-BH-A0EI	2	0.15953	0.141016	-0.37276	0.678151	-0.231306	0.487474	0.165982	-0.190912	0.12264	-0.640008	-0.837266	-0.653251	0.0446275	0.129337	-0.320836	-0.778434	-0.180704	-0.596774	0.171247	0.0489828	1.38604	0.175073	-0.0142984	-0.722887	-0.398134	-0.0894303	0.158474	-0.324027	-0.432548	-0.290058	0.661012	-0.388764	0.0737842	-0.834742	0.101406	0.0775789	0.0454869	0.507351	0.128037	0.0524876	0.547933	-0.113008	0.102426	-0.988263	0.391112	0.00474878	0.256111	0.0688906
TCGA-A2-A0YC	2	0.629208	0.277433	-0.812542	-0.962435	-0.239298	-0.494274	0.1086	-0.959276	0.0941815	-0.546848	-0.804923	-1.6973	0.144924	-0.580916	-0.373168	-0.0790666	-0.625229	-1.16434	-0.448484	0.0310355	0.821194	0.388634	0.108538	-0.424307	-0.728338	-1.01198	0.000477998	0.484521	-0.794159	-0.66649	0.26879	-0.101574	0.246761	-1.73675	0.714615	0.0358456	0.233709	0.457598	0.815075	0.389252	0.652819	-0.331677	0.388516	-0.0881703	0.151535	0.231383	0.485266	0.164424
TCGA-A2-A0YD	2	0.00263161	-0.0273766	-0.191107	-0.485489	-0.479133	-0.312519	-0.161668	0.420656	0.263532	-0.478716	-0.781798	-0.37115	-0.0253995	0.203305	0.714244	0.414744	0.214321	0.158203	-0.0466692	0.0731824	1.28028	0.0226931	0.254548	-0.698611	0.0434262	-0.127623	0.382635	-0.497455	-0.164837	0.282126	1.07698	-0.164547	0.18879	-1.5491	-0.0776546	-0.013898	-0.00701452	0.377421	-0.0608527	0.00969998	-0.23629	0.0662581	-0.100237	-0.963651	-0.959365	-0.216914	0.213366	-0.0805647
TCGA-AR-A0U1	2	0.0221786	-0.0999968	0.286594	-0.182524	0.0874537	0.493865	0.162428	-0.364574	0.221827	-0.474004	-0.765373	0.331664	0.0641091	-0.369896	1.25116	0.743346	-0.533952	0.584701	-0.0747773	-0.144409	-0.663253	0.085742	0.343769	0.543286	-0.308165	0.137772	0.0183102	-0.831335	-0.0892446	-0.15295	-0.356305	-0.336571	0.0807571	0.275708	-0.06762	-0.127885	0.0714132	0.327076	1.47706	0.012004	0.215991	-0.0139307	-0.0253832	0.513703	-0.324689	-0.130345	0.212678	0.459285
TCGA-C8-A12N	2	0.420806	0.343544	1.14262	0.632529	-0.444815	-0.368064	-0.416586	-1.13789	-0.0463068	-0.841729	-0.764287	0.445587	-0.069788	0.751612	0.0120615	-0.0982658	-0.545871	0.0155396	1.12997	1.33001	-0.12075	0.174015	-0.696354	-0.530492	-1.30661	0.222247	0.477982	2.08301	-0.290389	1.53061	2.12953	-0.132379	-0.438447	-1.0798	-0.354281	0.579378	-0.565513	0.227146	0.926925	-0.433187	-1.27456	-0.226864	-0.547817	-0.387075	-0.777559	0.288765	-0.215355	-0.00977731
TCGA-AN-A0XS	2	-0.0169176	0.0875337	0.284156	-0.746885	-0.632747	-0.761422	-0.42471	-0.333408	0.204746	-0.554063	-0.729806	-0.266106	0.396445	0.0270159	-0.881578	-0.83719	-0.0114032	0.595426	-0.243704	0.103254	1.56545	0.407277	0.198135	-0.51829	0.0444738	0.100534	-0.124322	-0.153359	-0.220901	-0.182642	0.729496	-0.366899	0.164058	-0.304714	-0.0647791	0.688695	-0.0539865	-0.248447	0.00768315	-0.154404	0.324969	0.0618656	-0.227686	-0.75157	-0.29722	0.154085	0.0670862	-0.11204
TCGA-C8-A12V	2	0.0776998	0.00247768	0.0732587	0.0480369	-0.142892	-0.15873	0.0877568	-0.428836	0.152836	-0.565206	-0.716446	0.560784	0.0807239	-0.15913	-0.525936	-0.871331	-0.338039	0.560221	-0.0100625	-0.0783962	-0.391604	0.0813792	-0.0736343	0.142016	0.665703	-0.326188	-0.0746324	0.0010314	0.116813	0.219554	0.338973	-0.0718642	0.29648	-0.117329	0.119742	0.581283	0.140914	-0.0661592	0.346086	0.188428	0.624056	0.133354	0.0143127	3.29147	-0.914097	-0.0638151	0.378935	-0.210472
TCGA-C8-A134	2	-0.00673744	-0.0630197	0.0912736	-0.293354	-0.16132	-0.113008	0.0557787	-0.700973	0.0978784	-0.676453	-0.68006	0.656397	-0.0714713	-0.192958	0.751499	0.808661	-0.205127	0.240905	-0.0682325	-0.0200782	-0.303117	0.00182091	-0.0399715	-0.0894642	0.557276	0.00733638	0.162493	-0.115909	-0.088514	-0.329771	-0.195522	-0.394892	0.0523689	-0.263629	0.195027	-0.0707807	0.0776078	0.273735	1.36855	0.216412	-0.0404508	0.0563357	0.0923248	0.22722	-0.144576	-0.0572673	0.304851	0.00117473
TCGA-A2-A0ST	2	0.244531	0.174213	0.404658	-0.033255	-0.431429	0.200059	-0.0768588	-0.974383	0.342929	-1.34348	-0.675601	-2.85959	0.241278	-0.352728	-0.474304	-0.275268	-0.598367	-0.878971	0.337625	0.210151	-0.650505	0.189574	0.22163	0.624018	0.486638	-0.613258	0.194309	-0.0591358	0.0607343	0.242301	0.924107	-0.412553	-0.157945	-0.828721	-0.168711	0.517716	0.136145	0.221903	1.9304	0.00837149	-0.51599	-0.194843	0.0605381	1.40334	-0.478653	0.127804	0.186187	0.0557118
TCGA-D8-A147	2	-0.106956	-0.199285	-0.26049	0.200736	-0.0564688	0.943116	0.0222128	-0.154074	0.0952539	-0.460657	-0.630559	-1.18175	-0.143434	0.281674	0.621573	-0.749128	-0.431946	-0.215956	-0.428186	0.0362428	-0.602498	-0.0568183	0.401475	0.629555	0.986534	0.0565522	0.163384	-0.051727	0.0915575	-0.199013	-0.158681	-0.184061	0.0899696	0.423828	0.141432	0.299932	0.276426	0.626329	0.569508	0.0932963	0.539579	-0.0239928	0.022285	-0.435447	-0.98402	-0.200059	0.168662	-0.423886
TCGA-BH-A0DS	2	0.159737	0.0800459	0.528134	0.181322	-0.560996	-0.778112	-0.272792	-0.102371	0.074746	-0.665716	-0.617882	0.672912	0.332053	-0.268529	-0.439313	-1.26159	-0.457239	-0.259448	-0.482086	0.21822	0.385435	0.271074	-0.145582	-0.330183	-0.0196108	-0.0963837	-0.119565	-0.172226	-0.414998	-0.129966	0.309937	-0.199572	0.0577168	-0.817048	0.314974	0.645046	0.0273601	-0.0575931	0.791373	-0.267722	0.592011	-0.00531989	-0.339576	-0.351203	-0.0014544	0.0460008	-0.0395365	0.0676335
TCGA-C8-A131	2	0.404916	0.336854	1.66662	0.917464	0.0735123	0.00379056	0.356088	-1.03368	0.437014	-0.556048	-0.54797	-2.72429	0.188187	-1.64954	-0.372347	-0.335711	0.0535063	-0.674408	0.203982	0.132197	0.597958	0.253942	-0.309734	0.396076	-1.70735	-0.893977	0.120406	-0.00562848	-0.956292	0.9326	-0.00642489	0.0381678	0.057201	-1.7542	0.0147093	0.260345	0.244348	-0.104851	0.291568	0.211683	-0.297772	-0.69536	0.340111	-0.0235392	-0.920122	-0.0762457	0.417928	0.561582
TCGA-B6-A0WX	2	0.264706	0.166003	0.100524	-0.273586	-0.279099	-0.989937	-0.176244	-0.761812	0.248782	-0.394246	-0.546034	0.21287	0.115207	0.254972	-0.525409	-0.81338	-0.0863476	0.159319	0.596458	0.141471	-0.107114	0.18272	-0.0946672	-0.497936	0.486964	-0.655529	0.0434896	0.278499	-0.495316	-0.112108	-0.1898	-0.434233	0.315185	-0.752066	0.213133	-0.30802	0.116409	-0.107692	0.50331	0.173161	0.219001	-0.0397907	-0.0147205	-0.688777	0.0746838	0.0661282	0.339354	0.491888
TCGA-BH-A0B5	2	0.365387	0.254691	-0.37264	-0.148192	-0.319402	0.0521582	0.0276329	-0.775777	0.0123984	-0.023182	-0.532037	-3.16962	0.164292	-0.232277	-0.225235	-0.823878	-0.250679	-0.52585	0.30879	0.118552	0.235157	0.324392	0.110569	-0.364404	0.252735	-0.848892	-0.350225	0.368135	-0.587348	-0.0560289	0.537265	-0.000816867	-0.0261044	-1.46025	0.646237	0.236386	-0.0195156	0.254684	1.12433	0.216709	0.684894	-0.148714	0.281588	0.0228048	1.28926	0.26913	0.295629	0.0828623
TCGA-A2-A0SX	2	0.634873	-0.0771412	0.11859	-0.210519	-0.217039	-0.641886	-0.141931	-0.534363	0.162179	-0.493653	-0.476887	-0.458546	0.331145	0.208737	-0.738407	-0.0744617	-0.174922	0.372482	-0.0801853	0.138632	-0.495342	0.348012	0.563577	0.478038	0.918445	-0.320011	-0.147849	-0.289083	0.242174	-0.093099	0.611501	-0.278339	1.00434	-1.93731	-0.130122	0.494872	-0.129522	0.408746	1.58312	-0.0333651	0.994058	0.0501746	-0.0899291	0.282407	-0.36273	-0.0147341	0.296821	-0.263131
TCGA-A2-A0CZ	2	0.244599	0.216714	-0.58968	-0.506222	0.0506035	-0.34241	-0.216566	-0.488581	-0.0135734	-0.00289358	-0.475009	-0.291435	0.184365	-0.445824	0.0323759	-0.146231	-0.500288	-0.589661	-0.0495322	0.0613289	0.691059	0.338223	0.0222107	-0.704868	-0.283814	-1.09635	-0.380929	0.418487	-0.254923	-0.62777	0.397911	-0.187507	0.0576275	-0.148126	0.678112	0.318361	0.26392	0.254732	2.41002	0.287693	0.877517	-0.239914	0.385256	-0.19914	1.15837	0.245668	0.314975	0.458373
TCGA-A8-A07R	2	0.0556966	0.0214387	0.498701	-0.145419	-0.095058	0.697004	-0.0787931	-0.394141	0.557248	-0.282942	-0.441975	-0.698317	0.130399	-0.101845	-0.444944	-0.16429	-0.846146	-1.48318	-0.737004	-0.0912431	-0.60432	0.236383	-0.14449	1.16427	-0.0953195	-0.548284	0.170056	-0.225006	0.00967097	-0.142248	-0.745105	-0.418316	-0.0522808	-0.271845	0.339457	-0.615873	-0.0216714	0.290736	0.758334	0.0178866	1.00374	0.0061803	-0.0111065	-0.528024	-1.01676	0.0786458	0.0660628	-0.00437117
TCGA-BH-A0HL	2	0.129616	0.142225	-0.498534	0.0839123	-0.203693	-0.645433	-0.309205	0.627025	-0.130634	-0.109331	-0.437192	-0.346548	0.135296	0.782255	-1.11029	-0.984306	-0.120648	0.904143	-0.681703	0.135596	1.57506	0.142791	0.318273	-0.0894938	-0.100113	0.543949	-0.0801334	-0.357712	0.17229	-0.360195	1.64908	-0.134539	0.216993	-0.34	0.0840563	1.0366	0.117306	-0.000497861	-0.137555	0.134851	0.834122	0.0515248	-0.014095	-0.687003	-0.567212	0.0748391	0.280977	0.0691312
TCGA-A7-A0CJ	2	0.00052472	-0.256496	0.123563	0.171796	0.0360025	0.595673	0.100204	-0.57635	0.132295	-0.611994	-0.43033	-0.103851	0.0554277	-0.0574312	0.907383	0.375751	-1.32829	-1.02985	-0.900573	0.0887675	1.15847	0.0928833	0.193793	-0.6674	-0.11458	1.37639	0.0910056	-0.665261	0.0936198	-0.408286	1.83862	-0.384933	0.184447	-0.252136	-0.372304	1.8228	-0.0391304	0.112814	-0.242649	-0.0287127	0.419067	0.335235	0.113085	-0.635824	-1.25151	-0.215095	0.185619	0.197633
TCGA-E2-A14Z	2	0.0535384	0.0808542	0.58423	-0.319778	-0.127546	-0.0346891	-0.148421	-0.0401936	0.549912	-1.00574	-0.408197	-1.10757	0.186793	-0.586507	0.986326	1.0407	-0.869495	-1.26535	-0.595689	0.12506	1.15779	0.172227	0.265333	-0.179067	-0.219687	-0.239084	0.465394	-0.516216	-0.283926	0.309369	0.19248	-0.182644	0.0740596	-0.370773	-0.028202	-0.0373227	0.115128	-0.0321396	0.0154717	-0.0668574	-0.215754	0.21682	0.0974845	0.783013	-0.400567	-0.230002	0.146779	-0.345528
TCGA-D8-A13Y	2	0.123152	-0.0974539	-0.393766	1.0346	0.279346	1.80801	0.229903	-0.000489323	0.115166	-0.364939	-0.389268	0.879997	-0.0475636	0.38939	-0.816383	-0.928863	-0.263419	0.425107	-1.29565	0.041774	0.703066	0.0496614	0.240446	1.31376	-0.322866	0.626107	-0.0441779	-0.403113	0.740355	-0.542486	1.84446	-0.187665	0.159305	0.0910281	0.0230985	0.655644	0.321582	0.14661	-0.0712241	-0.00024107	0.239653	0.299386	0.00768461	-0.935485	-0.66832	-0.128074	0.177961	0.304596
TCGA-AO-A0J5	2	0.176689	-0.100522	-0.0368811	-0.69153	-0.538758	-0.932085	-0.297064	-0.32159	0.534477	-0.474663	-0.387149	-0.890577	0.307963	0.668059	0.0275409	0.318386	-0.0116064	0.14935	0.363861	0.253658	-0.197941	0.203219	-0.318932	-0.59263	-0.686743	-0.027989	0.132039	0.29089	-0.630324	0.0621308	0.681394	-0.695922	0.14453	-0.491969	-0.217321	-0.335444	-0.173826	0.170687	0.553764	0.147051	-0.498829	-0.0224463	0.0308922	-0.900111	0.218457	-0.00160143	0.172079	0.106615
TCGA-BH-A0E2	2	0.0828194	-0.0782735	0.091769	0.536395	-0.139829	-0.784285	-0.052556	0.0200499	0.0862531	-1.07641	-0.36606	-0.30528	0.0842895	0.265697	-1.04278	-0.496441	-0.714552	-2.30411	-0.252774	0.141415	0.318215	0.103175	-0.606893	0.206341	-1.81573	0.838008	-0.233448	-0.165521	-0.141354	-0.236524	1.70367	-0.166817	0.210845	-0.882575	0.144674	0.583597	0.132785	-0.360842	0.110381	0.156768	0.610403	0.19659	-0.0491576	-0.424994	-0.503409	-0.0607575	0.251218	1.03441
TCGA-A7-A0DA	2	-0.0913972	0.0920449	0.100005	-0.0342201	-0.148868	0.683832	-0.0825738	-0.443891	0.520901	-0.054741	-0.34721	0.151091	-0.158033	0.329844	0.150915	-0.211666	-0.282766	-0.0950092	0.270948	-0.222905	-0.428014	-0.053453	0.103879	0.182555	0.101843	-0.289981	0.111133	-0.572257	0.131577	-0.244108	-0.176389	-0.276298	0.051454	-0.0432863	0.0497255	-0.146062	0.0430461	0.608116	1.55755	0.0870481	1.01828	0.0996042	0.0616755	-0.839142	-1.50522	-0.168087	0.180398	-0.163738
TCGA-A2-A0D3	2	0.0962173	-0.146309	0.0739803	-0.277155	-0.379539	-0.594242	-0.152397	0.277156	0.203039	-0.0655283	-0.331887	0.0561509	0.074622	0.402835	-0.457216	-0.474871	-0.0849505	0.41517	-0.249945	0.0965897	1.3731	0.0430049	0.271048	-0.232623	0.816788	-0.107313	-0.00690679	-0.406052	-0.174287	-0.309285	1.07359	-0.349155	0.18297	-0.0307406	-0.0641647	0.378714	-0.117674	0.396628	-0.187286	0.0351816	0.237126	0.0579911	-0.059222	-0.493645	-1.22796	-0.165744	0.159203	0.0347418
TCGA-E2-A15D	2	0.125989	0.0512429	0.0692155	-0.37197	-0.465097	-0.339232	-0.231522	0.198407	0.00810881	-0.294249	-0.312533	0.483205	0.101665	0.0554754	-0.495138	-0.507709	-0.44796	-0.101943	-0.197201	0.208789	0.589909	0.142425	0.10531	-0.705988	0.0689356	0.0229272	0.0916683	-0.396203	-0.281941	-0.208385	0.997836	-0.308723	0.0390845	-0.356394	0.2636	0.745936	-0.086019	0.150482	0.297331	-0.00362362	0.778989	0.00829626	-0.102422	-0.723146	0.171109	-0.0212495	0.128579	-0.00584963
TCGA-A8-A09B	2	0.132619	0.0780643	-0.0116951	-0.659584	-0.609351	0.172933	-0.352055	0.0515129	0.411878	-0.505559	-0.305482	0.0714798	0.0396145	0.166153	1.23439	1.30309	-0.228068	-0.276372	0.399921	0.283467	0.880071	0.266773	-0.0261153	-0.451316	-0.128801	0.127359	0.228683	-0.410068	-0.0902465	-0.428695	0.650157	-0.523819	0.108519	-0.627496	-0.327904	-0.270097	0.0428858	0.589061	0.695323	-0.130063	0.626996	0.00955374	-0.138353	-0.330697	1.13992	0.451301	-0.0309367	0.214401
TCGA-BH-A0DV	2	0.305511	0.2971	-0.422279	-0.46933	-0.626655	-1.49599	-0.413718	-0.61337	0.0644664	-0.644264	-0.287432	-0.298886	0.0968224	0.0241856	-0.989988	-0.476136	-0.054645	0.630957	0.3531	0.142574	1.07074	0.388442	-0.35512	-1.08222	-0.128731	-0.87809	-0.220774	0.0317144	-0.69805	-0.33464	0.533305	-0.140261	0.352306	-0.744127	0.378509	0.049206	0.0817363	-0.30204	0.501954	0.072121	2.00183	-0.109154	-0.022984	-0.51545	2.01641	0.345091	0.200271	0.169999
TCGA-BH-A0EE	2	0.209957	0.166187	0.477885	-0.0879604	0.238105	-0.244727	-0.0224425	-0.452687	0.536938	-0.474989	-0.277879	-0.829618	0.289547	0.117222	-0.00616771	0.408586	-0.488489	0.0328058	-0.145771	0.339511	0.523275	0.188482	0.372975	-0.201965	-0.594554	-0.385793	-0.0305482	-0.446632	-0.110125	-0.447082	-0.507118	0.0716773	0.0918499	-0.255412	0.302937	0.0419134	0.152097	0.221903	0.00139924	0.117193	-0.193021	-0.128236	0.0480566	0.418611	-1.35486	-0.028286	0.243934	0.418905
TCGA-A2-A0EW	2	0.227336	0.241404	0.0440513	0.874865	0.0496909	1.32594	0.339979	-0.226504	0.112028	-0.218374	-0.262475	-1.38548	0.0579874	0.284596	0.49885	0.187491	-0.202895	0.629647	0.46995	0.463319	1.30978	0.649893	0.0953174	-0.814537	-0.136147	-0.898192	0.0587068	0.452109	-0.427043	-0.106074	0.778403	-0.0927011	-0.148803	-1.00006	0.517421	0.511783	-0.0667502	0.118758	1.35933	-0.148134	0.246618	-0.0184396	0.0753439	-0.50859	1.52257	0.363961	-0.484703	0.228758
TCGA-BH-A0DL	2	-0.0657316	0.113395	0.15169	-0.276823	0.0299868	0.0425191	-0.0215889	-0.303834	0.257863	-0.331668	-0.258846	-0.619038	0.00714059	0.179001	0.421895	-0.0184923	-0.556605	-0.217733	0.783448	-0.0197316	-0.499521	0.00500492	0.186234	-0.000996971	0.407695	0.0552827	0.154861	-0.317007	-0.217632	-0.101351	-0.36368	-0.275554	-0.0289915	0.967255	-0.0964763	0.224084	-0.0175774	0.143654	0.450842	-0.0256977	-0.292911	-0.117154	-0.0696918	2.05989	-0.355409	-0.18669	0.221726	0.069857
TCGA-A2-A0YK	2	0.459345	0.202812	-0.29687	0.38697	-0.00178589	0.851635	0.0749778	-0.647167	0.124974	-0.0759187	-0.254533	-1.84939	0.323779	-0.155743	-0.134808	-0.0491015	-0.519609	-0.144872	-0.0427148	0.263029	1.09103	0.479956	0.126239	-0.633165	-0.104605	-0.709471	-0.375299	0.827603	-0.402262	-0.294591	0.14471	-0.241701	0.239992	-1.59216	0.746124	0.0526517	0.158757	0.197177	1.03634	0.133018	0.296179	-0.332371	0.187452	-0.342386	1.05562	0.336684	0.175895	0.000366907
TCGA-BH-A0BT	2	0.427488	0.391213	0.250446	-0.157482	-0.326891	0.00570976	-0.0692348	-0.563527	0.402621	-0.725357	-0.253212	-1.0094	0.247207	0.404223	0.343752	0.65589	-0.114692	-0.689119	0.204575	-0.916849	1.75493	0.510853	-0.129111	-0.62912	-0.137621	-0.632874	-0.151008	1.39871	-0.589705	-0.176865	0.310773	-0.263694	0.399867	-0.989547	-0.0495696	-0.0870488	0.0335431	0.186166	0.760369	0.274496	0.389175	-0.207075	0.134378	-0.302972	-0.171738	0.174589	0.422126	0.175001
TCGA-E2-A15C	2	0.364024	-0.0748723	0.126485	-0.569789	-0.551902	-0.228755	-0.339377	-0.482644	-0.0290646	-0.864809	-0.252601	-1.5572	0.399285	-0.114461	0.49596	-0.0322343	-0.188066	0.0601138	0.15974	0.304198	0.277735	0.363126	0.0549553	-0.74975	0.0693868	-0.294382	0.0313405	0.0217695	-0.242934	0.0299568	1.20833	-0.269957	-0.00754862	-0.480087	0.108708	1.01141	-0.217701	0.130348	0.92562	-0.236881	0.792875	0.0598579	-0.12643	-0.384946	1.56529	0.141556	-0.0811588	0.0543026
TCGA-E2-A152	2	-0.0378486	-0.158915	-0.260664	-0.0241849	0.237275	0.207724	0.144483	-0.180219	0.368566	-0.174181	-0.233081	-1.23081	-0.0657931	0.572991	1.04898	1.62219	0.710365	0.0567689	-0.0766291	0.0634378	1.28653	-0.0363624	0.235328	0.292018	-0.349517	0.220496	0.221817	-0.535852	-0.268248	-0.0937439	-0.010432	-0.132217	0.0677161	0.0400586	-0.162046	-0.335819	-0.171004	0.555662	-0.0503733	-0.011787	-0.324429	-0.0448601	-0.110713	-0.891657	-0.966632	-0.27864	0.190662	-0.360466
TCGA-AR-A0U3	2	0.111497	-0.0397844	0.573045	2.12547	0.578859	2.58987	0.818722	0.00948307	0.23793	-0.0681033	-0.205081	0.737294	0.227677	0.429683	-0.459498	-0.70239	-1.07815	-0.604658	-0.635824	0.223971	2.08624	0.223997	0.150914	0.402099	-0.215013	0.0461464	0.0862306	-0.611654	0.382543	-0.361948	1.2212	-0.167876	0.0358249	-0.247081	-0.12728	1.11294	0.138102	-0.0384991	-0.352955	0.00645315	0.40016	0.0809673	0.00537834	-0.587762	-1.10162	-0.0715563	0.197057	0.590689
TCGA-BH-A0DT	2	-0.0225316	0.00239616	-0.107071	-0.379398	-0.337978	0.122223	-0.221956	0.198993	0.0592585	-0.398644	-0.204829	0.112939	-0.205716	0.11161	0.125184	-0.746445	-0.762332	-0.24208	-0.169744	0.163681	1.44524	-0.0198581	0.160803	-0.750752	0.506694	0.082931	0.30409	-0.47201	-0.172587	-0.0923924	1.69088	-0.224057	0.0932053	-0.0247991	0.0330697	0.616012	0.162119	0.303173	0.326937	-0.0480051	0.435996	-0.0159551	-0.137841	-0.230294	0.419688	-0.150271	0.144128	0.0418608
TCGA-A8-A075	2	0.0771473	-0.157407	0.383871	-0.634727	-0.213084	0.116885	-0.202214	-0.302695	0.262106	-0.197924	-0.198508	-0.118742	0.012303	0.524028	0.806233	0.40597	-0.483707	0.0184063	0.184211	-0.0201637	1.41755	0.0414636	0.015932	-0.019919	0.414625	-0.331551	0.0228433	-0.157592	-0.141891	-0.526386	-0.393318	-0.42942	0.0611729	-0.539624	-0.167251	-0.257469	-0.136398	0.00379379	-0.294616	0.102377	0.556152	0.0992476	0.0466457	-0.401532	-0.260285	-0.0773429	0.192319	-0.217642
TCGA-AR-A0TS	2	0.0575005	-0.078249	0.291388	-0.499717	-0.317192	0.404231	-0.252708	-0.668215	0.409049	0.0879726	-0.197827	0.115168	-0.0156545	0.173139	0.226082	-0.469727	-0.391981	0.0637906	0.196449	0.0537968	-0.7402	0.110693	0.323176	-0.0679276	1.72447	-0.103255	0.278074	-0.294374	0.0361089	-0.0382334	0.623458	-0.508807	0.141084	-0.586195	-0.232113	0.210534	0.106386	0.294335	0.360308	-0.0390331	0.657834	0.0084178	-0.160699	-0.315877	-0.603517	0.41041	0.212422	-0.0928012
TCGA-AO-A0J8	2	0.324157	-0.0207249	0.693694	-0.086321	-0.595538	-0.67	-0.564999	-0.0404342	0.273105	-0.419879	-0.175701	-1.50555	0.987478	0.233012	0.158924	0.2128	-0.473416	-0.0656184	0.364558	0.432652	1.12955	0.82835	0.116361	-0.475211	0.475593	-0.299064	-0.0409162	0.154343	-0.35372	0.808616	1.19281	-0.193132	-1.24325	-1.47663	0.523476	0.59374	-0.882076	-0.675577	0.940737	-0.685629	-1.30708	0.194802	-0.482957	-0.762718	1.19571	0.00803466	-0.933775	-0.715051
TCGA-A8-A08T	2	0.00235229	-0.0400619	0.380634	0.00630086	-0.613347	0.0641614	-0.304016	-0.0428066	0.269109	-0.216613	-0.167327	-0.532424	0.36682	0.339967	-0.213768	-0.800444	-0.236481	-0.0151855	-0.487134	0.187993	0.796906	0.308308	0.351021	-0.331569	-0.0914676	-0.0161482	-0.0207235	-0.393488	-0.0928905	-0.531892	0.900275	-0.491017	-0.0397464	0.06394	-0.222589	0.564366	-0.136762	-0.184226	0.0108916	-0.270513	0.529672	0.0227204	-0.1277	-0.899495	-0.0101393	0.073033	-0.209476	-0.0217502
TCGA-A2-A0CP	2	0.125385	0.181924	0.346411	0.3421	-0.467011	-0.837352	-0.196327	-0.779663	0.199896	-0.66913	-0.161605	-1.67794	0.11698	0.0258893	0.237657	-0.154547	-0.220153	-0.475214	0.306637	0.146103	0.0784975	0.0873411	-0.205245	-0.766524	-0.475713	-0.175127	0.0590739	-0.0730737	-0.647205	0.165864	0.563906	-0.159466	0.0744034	-0.409419	0.0882177	0.14043	0.0969986	0.100737	-0.168178	0.143104	0.124268	-0.212145	0.0357296	-0.585479	0.072646	-0.114152	0.242714	0.0472092
TCGA-E2-A15M	2	0.277963	0.096762	0.259484	-0.128563	-0.238905	-0.28146	-0.113378	0.31854	-0.122907	-0.264408	-0.160618	0.133618	0.389646	-0.296744	-0.692531	0.651033	0.417184	-0.174396	-0.471263	0.201158	1.65222	0.411863	0.615595	-0.452869	-0.185414	-0.385453	-0.198217	-0.0103649	0.369288	0.261107	0.87585	-0.0351365	0.272431	-1.78815	0.213102	-0.853173	0.199866	0.634164	0.030081	-0.160278	0.916499	-0.0380109	-0.449627	-0.114051	0.877147	-0.0103251	-0.070981	-0.204587
TCGA-A8-A079	2	0.23565	0.0192563	0.462198	-0.282129	-0.330421	0.234361	-0.217014	-0.943105	0.0413607	-0.189284	-0.154039	-0.732745	-0.0376425	-0.189557	-0.917635	-0.4981	-0.398772	-0.383872	0.565045	0.0189625	0.98764	0.0146628	-0.120358	-0.656838	-0.606048	-0.317904	-0.14826	0.179795	-0.220651	-0.234918	0.666275	-0.358538	0.243909	-0.762432	0.245172	0.259264	0.0514601	0.221556	0.347011	0.188033	0.902731	-0.0477047	0.162002	-0.688918	-0.283105	-0.121682	0.367799	0.369306
TCGA-A2-A0EU	2	0.316301	0.466246	0.320634	-0.543122	-0.466555	0.40806	-0.237108	-0.738108	0.0177684	-0.421668	-0.148492	-2.11452	0.23745	-0.521982	0.56445	-0.171408	-0.713598	-0.70017	0.428294	0.364963	1.43989	0.595715	-0.163822	-0.732775	-0.735107	-0.515145	0.225307	0.499909	-0.79326	0.26763	0.611945	-0.0964699	-0.195697	-0.990402	0.153482	0.289728	0.140721	0.0589761	0.567232	-0.0932754	0.30573	-0.411991	-0.0308347	-0.621789	1.30399	0.311331	-0.185392	0.369483
TCGA-A8-A07S	2	-0.162952	0.0118637	-0.233659	-0.804888	-0.141646	0.149381	-0.331509	0.369641	0.341174	0.0598033	-0.130655	-0.607159	0.173527	0.740769	-0.472878	-0.68072	-0.205909	0.092595	-0.527114	0.100121	1.12986	0.180214	0.0823186	-0.270764	0.16529	-0.0372363	-0.0409948	-0.444213	-0.0294099	0.0653588	1.12582	-0.448277	-0.168323	-0.195421	-0.275648	0.105988	-0.309571	0.240426	-0.429188	-0.172398	-0.196428	0.0933831	-0.166936	-0.18454	-0.895424	-0.082251	-0.120128	-0.0890795
TCGA-BH-A0W5	2	-0.0646117	-0.0410316	-0.139125	-0.510987	-0.354607	0.585709	-0.251142	-0.0900529	0.148218	-0.517215	-0.124061	-0.785182	0.112594	0.220583	0.400144	-0.0407608	-0.768427	-1.46897	-0.181204	0.0532928	1.12448	0.194526	0.0275694	-0.71437	0.507872	-0.340421	0.0854595	-0.346106	-0.28525	-0.447231	0.900036	-0.432629	0.185815	-0.251722	-0.229003	0.403214	-0.145008	0.0620347	0.601275	-0.115792	0.568194	-0.0957114	-0.0619294	-0.996585	-0.298672	0.0385217	0.0918229	-0.206043
TCGA-A8-A076	2	0.0906983	-0.141078	-0.0816695	-0.497923	-0.221864	0.262603	-0.194635	-0.984947	0.315067	-0.414482	-0.120382	-1.49927	0.0417153	0.419482	0.362325	-0.208091	-0.343273	-0.0634534	0.323857	-0.0174427	1.05981	0.0619349	-0.133367	-0.443768	-0.367045	-0.620276	0.0337511	0.0571962	-0.482187	-0.326114	-0.0579643	-0.444914	0.185889	-0.611077	0.0249727	-0.657918	-0.025611	-0.0329528	0.110327	0.0877133	0.501912	-0.110916	0.0963261	-0.954975	0.340371	-0.0126313	0.268873	-0.0931831
TCGA-C8-A12K	2	0.200275	0.0324052	0.149532	-0.00113342	-0.206587	-0.360343	-0.0279108	-0.653843	0.114862	-0.216698	-0.118631	0.387686	0.130221	0.114908	-0.69334	-0.886143	-0.339305	0.406534	0.11174	0.182653	-0.422958	0.132995	0.267236	0.689072	0.806609	-0.39722	0.0534061	-0.292145	0.155844	-0.0927948	0.0145248	-0.266008	0.118969	-0.174987	0.0443921	0.827409	0.0427858	-0.0125151	1.44649	0.114172	0.294171	-0.0199477	-0.0751765	0.625671	-0.512714	0.136489	0.294489	0.0463308
TCGA-AR-A0U0	2	0.0171683	0.0626692	0.565936	-0.152901	-0.0188117	0.362349	0.0349736	0.0592721	0.263085	0.137564	-0.114924	-0.381602	0.0344303	-0.0419625	2.37443	2.15416	-0.631921	0.265983	-0.0715884	0.0608927	-0.542377	0.119945	-0.184051	3.77146	0.802483	0.017089	0.252848	-0.327212	-0.375794	-0.281197	-0.376579	-0.214337	0.0864352	-0.159685	-0.0816632	-0.0417012	-0.0793203	-0.0822864	-0.135469	0.0363697	0.337312	0.0544215	-0.113565	1.78079	-1.32127	-0.0387481	0.344888	-0.145752
TCGA-A8-A07P	2	0.123039	-0.0784759	0.715978	-1.29693	-0.669977	-0.450983	-0.63436	-0.392493	0.178568	-0.19175	-0.103374	-2.27357	0.420415	-0.377812	-0.322298	-0.808074	-0.171561	-0.0650469	-0.367691	0.388106	1.31548	0.403862	-0.174008	-0.777475	-1.00109	-0.044465	0.148662	-0.0420765	-0.110814	0.130021	2.41166	-0.154554	-0.199577	-0.755504	0.0500708	1.289	0.270195	-0.222756	1.01158	-0.372927	-0.724067	0.0546908	-0.0478266	-0.0127438	-0.0405424	-0.0459857	-0.0916896	-0.21025
TCGA-E2-A14P	2	0.166986	0.0102965	-0.264774	0.373055	-0.0188117	0.091306	0.100135	-0.358382	-0.0890601	-0.450298	-0.0796012	-0.955553	0.145756	0.432276	-0.533941	-0.692575	-0.643068	-0.342859	-0.524357	0.0962621	1.04693	0.0896455	0.180118	-0.110486	0.896178	-0.25575	0.0280774	-0.40226	-0.211031	-0.35047	0.161472	-0.0637189	0.125698	-0.265632	0.353152	0.621535	0.154191	0.365769	0.0541917	0.09181	0.530105	-0.06296	-0.0396998	1.21815	-0.217897	-0.00906614	0.342046	-0.301969
TCGA-AN-A0XO	2	0.139817	-0.0105958	-0.200518	0.552126	-0.402464	-1.26583	-0.314891	0.300981	-0.0214073	-0.264408	-0.0626062	0.296606	0.0701167	0.381301	-0.635042	-0.535238	-0.111207	0.367147	-0.176878	0.0169622	1.5087	0.163849	0.382848	-0.621264	-0.205361	-0.00402646	-0.150784	-0.353324	-0.0721553	-0.298206	1.16703	-0.21781	0.0874116	-0.000558078	-0.0421742	1.1325	0.159847	0.118112	-0.132336	0.0485708	-0.0854367	0.0715537	-0.18502	-0.496062	-0.339036	-0.0886228	0.231119	0.246107
TCGA-A2-A0YL	2	-0.0710289	0.0902506	0.122522	0.247296	-0.337266	-0.520307	-0.365836	0.202867	-0.0410581	0.183985	-0.0608684	-0.402368	0.211306	0.309068	0.0767332	-0.551347	0.205411	0.937044	0.22565	0.335162	0.940646	0.371732	0.014038	-0.664036	0.264208	-0.637406	-0.147495	0.202007	-0.22206	0.137415	0.683018	-0.336926	-0.491643	-0.987107	0.158195	0.345382	-0.220496	0.221903	0.986276	-0.230165	-0.605587	0.057348	-0.267816	-0.735707	1.25341	0.167658	-0.289714	-0.013776
TCGA-BH-A0E9	2	0.130073	-0.0797772	-0.188321	-0.25458	-0.486963	-0.530385	-0.355195	-0.280116	0.372854	-0.0113706	-0.0382059	-0.424517	0.116529	0.155052	-0.0884649	0.128499	-0.161978	0.239737	0.325872	0.129642	0.851635	0.117886	-0.0706892	-0.536897	-0.0637842	-0.00518341	-0.0622775	-0.170753	-0.382053	-0.114842	1.11228	-0.407941	-0.0343956	-0.803408	0.0959197	0.141321	-0.0240428	0.152169	0.79999	-0.0550267	-0.35717	0.0364563	-0.0121813	-0.792558	0.812421	-0.131181	0.0341349	0.469603
TCGA-BH-A0H5	2	0.0227978	0.029102	0.10025	-0.497307	-0.409098	-0.91592	-0.338619	0.0659103	0.198688	0.242499	-0.0277517	-0.737752	0.163501	0.0324288	-0.30785	-0.566775	-0.372296	0.434387	-0.316168	0.145145	1.45457	0.198986	0.124782	-0.256701	1.20201	0.179773	0.042626	-0.393001	-0.129662	-0.0447857	1.15055	-0.291469	0.0652994	-0.314346	-0.103915	0.162404	0.0480322	-0.231099	0.540428	-0.202408	-0.309832	0.0960523	-0.329649	0.982548	0.0364664	0.0929523	-0.0770488	-0.182881
TCGA-AR-A0TX	2	0.265148	0.0988614	0.0529728	-0.631372	-0.00531783	0.0474719	-0.128066	-1.11799	0.524748	-0.571389	-0.025852	-0.742393	0.15282	-0.329353	-0.0790121	-0.247847	-0.616529	-0.865164	-0.0282965	0.283002	1.07	0.194539	0.0779384	0.225407	-0.985958	-0.90446	0.129113	-0.226404	-0.21787	-0.184432	-0.051753	0.0158327	-0.0301094	-0.799131	0.324713	1.11096	0.106797	0.331076	0.375752	0.0947982	-0.000361177	-0.595963	0.0310235	0.106271	-0.687489	0.0110352	0.261883	0.338576
TCGA-BH-A0W4	2	0.0899906	0.024921	-0.202598	-0.459182	-0.48726	-0.474246	-0.251351	0.12183	0.231115	-0.0798945	-0.0247285	-0.504538	0.105617	-0.143877	1.65165	1.0072	0.0227058	0.490815	-0.112902	0.153555	1.9087	0.128549	0.330718	-0.736559	0.35922	-0.0829847	0.108538	-0.536042	-0.133602	-0.150499	1.36657	-0.304456	0.19759	0.127414	-0.140561	0.388281	0.131675	0.12151	0.42435	-0.00709324	-0.427927	-0.0712248	-0.00517867	-0.872186	0.138207	-0.136855	0.151006	0.227023
TCGA-E2-A158	2	-0.0662942	-0.0999389	0.00743313	0.649159	-0.0887915	0.932525	-0.167273	-0.350024	-0.0715578	0.270105	-0.0172724	0.828017	0.24464	0.372696	-0.340267	-0.914146	-0.366357	0.416745	-0.89424	0.0752869	-0.775966	0.213654	0.637166	0.630881	-0.134655	0.919541	0.161115	-0.491318	0.500208	-0.171868	0.84826	-0.229562	0.0253126	0.770988	-0.10067	0.0682144	0.124673	0.359407	-0.22892	-0.0453678	1.63411	0.158245	-0.233459	-0.353735	-0.256944	-0.119523	0.132528	-0.478608
TCGA-BH-A0DH	2	0.0941433	0.252634	-0.0710368	0.105046	-0.429938	-0.0674298	-0.188232	0.00179186	0.166629	0.316077	-0.0110453	-1.04377	-0.0223109	0.0324288	-0.383565	-0.717482	0.521856	0.582393	-0.252744	0.32983	0.609041	0.144663	-0.139723	-0.578647	0.403423	0.0380515	0.221885	-0.251981	-0.383159	0.169081	0.35691	-0.272989	-0.110608	-0.693023	-0.145675	-0.150139	-0.0891358	-0.0909576	0.0876596	-0.209902	0.216897	-0.0563205	-0.301111	-0.621239	-0.0733111	0.0391504	-0.127205	-0.0421239
TCGA-A2-A0T6	2	0.125854	0.101702	0.269402	0.0512555	-0.612279	-0.386438	-0.409627	-0.116592	-0.0753245	0.0400819	-0.00692352	-0.455267	0.245219	0.145968	0.0843996	-0.0808561	0.273589	0.828361	0.138435	0.336557	1.20191	0.589346	0.150193	-1.1775	0.545187	-0.502953	-0.127282	-0.00896963	-0.49344	0.369028	0.629559	-0.198899	-0.231186	-1.18801	0.243689	0.319651	0.0783068	0.169153	0.847169	-0.415812	-0.64902	0.0191162	-0.378854	-1.02749	0.646004	0.000206841	-0.839855	-0.258263
TCGA-AO-A0JJ	2	0.26164	-0.0395085	-0.114136	-0.160319	-0.647569	-0.833479	-0.336074	-0.581386	0.215182	-0.0712634	-0.00134592	-0.23801	0.0904068	0.0649843	-0.0870436	-0.727687	-0.0885345	-0.21373	-0.0204223	0.213884	1.48567	0.221423	0.22127	-0.181021	0.832181	-0.527792	0.129283	0.0129084	-0.352485	-0.0406118	0.39721	-0.740017	-0.049428	-1.84143	0.0181612	-0.0190973	-0.144857	0.00468251	0.173117	0.053754	-0.468922	-0.0803268	-0.138319	-0.521537	0.30566	0.000413178	0.323969	-0.0934166
TCGA-BH-A0E7	2	0.0298281	0.158305	-0.141726	-0.953359	-0.353633	-0.342267	-0.275526	0.131291	0.142525	0.327286	-0.00018323	-0.149811	0.306659	-0.251449	-0.99729	-0.935562	0.088577	0.572979	-0.955776	0.0171408	1.48237	0.218761	-0.254186	-0.911103	-0.231771	0.757483	0.151933	-0.967271	-0.278352	-0.477679	1.44286	-0.234405	0.0671082	0.0130375	-0.287576	0.511916	-0.0287394	0.0105227	-0.272191	-0.0678287	-0.453797	-0.047696	-0.182546	-1.0775	-0.717182	-0.205536	0.230303	-0.348361
TCGA-AO-A0JL	2	0.126716	-0.133174	0.345378	-0.847407	-0.294859	-0.343417	-0.35954	-0.404618	0.264518	0.0703672	0.00729705	-0.0164298	0.146247	-0.0809127	-0.222376	-0.824417	-0.270906	0.098025	0.0480509	0.0445315	-0.416818	0.100727	0.211452	-0.166995	0.0476385	0.0294103	0.0902428	-0.264068	-0.103817	-0.171412	-0.232316	-0.342068	0.0399922	-0.306819	-0.123418	-0.219349	-0.00707613	-0.18269	1.87356	-0.0154887	0.456863	-0.0574263	-0.16339	-0.544396	0.189986	-0.101982	0.220599	0.0428201
TCGA-A2-A0YM	2	0.0886165	0.0371805	0.435288	1.34415	0.0192692	1.16573	0.282207	-0.50756	-0.18227	0.199581	0.0249605	-0.0229013	0.447477	-0.143881	-0.713489	-0.9692	-0.843971	-0.123054	0.125178	0.100165	-0.972628	0.355392	0.3798	0.441803	0.0197474	-0.68908	-0.0986868	-0.0525497	0.146464	-0.187681	-0.373662	-0.403609	-0.0765803	-0.103625	-0.019633	0.598422	-0.0620842	0.646444	0.931204	-0.257158	0.181501	0.133971	-0.2706	-0.381235	-0.808459	0.0132114	-0.198236	-0.357149
TCGA-AR-A1AJ	2	0.176404	0.304399	0.475717	0.581755	0.185444	1.03726	0.0955559	-0.485813	0.076641	-0.698229	0.0261708	-1.80498	0.184901	-0.136135	0.2924	-0.395448	-0.801788	-0.257528	0.843157	0.413058	-0.619594	0.173619	0.543251	0.713465	0.146986	-0.0823962	0.184103	-0.0702371	0.227654	0.383676	0.22566	-0.480918	-0.292644	-0.827288	-0.091972	0.052442	-0.688367	0.507431	1.57824	-0.24212	-0.655572	-0.078675	-0.133021	0.96495	0.664666	-0.150006	0.0808053	-0.216384
TCGA-BH-A0GY	2	0.160616	0.168185	0.552916	0.376735	-0.0607457	1.05761	-0.00357042	-0.242872	-0.0478356	0.14265	0.0328874	-1.19214	0.0985058	0.260915	0.704446	0.482087	-0.437878	0.198211	0.131926	0.218337	1.1242	0.44568	0.0649493	-0.820093	0.426923	-0.634269	-0.11704	0.177212	-0.011761	0.141363	0.196175	-0.186914	-0.374083	-0.671447	0.30176	0.316335	-0.104006	0.145695	0.666984	-0.2245	-0.531518	-0.0832167	-0.103459	-0.465287	0.336744	0.155426	-0.331434	-0.0231145
TCGA-E2-A15S	2	0.121799	-0.0712364	0.412623	-0.25628	-0.0166524	-0.225898	-0.0441681	0.476482	-0.0191707	0.403211	0.0330708	0.579646	0.0179957	0.0547445	-0.961219	-0.669571	0.563315	0.318747	-1.07227	0.0274214	0.595971	0.106812	0.200579	0.509673	-0.246348	1.21586	0.0761056	-0.1377	0.61323	-0.69723	1.51471	-0.271412	0.18066	-0.130891	-0.0395683	0.729696	0.269316	-0.205385	-0.0951127	0.116816	0.388517	0.309343	-0.0606389	-0.742106	0.24471	-0.448602	0.351754	-0.392128
TCGA-E2-A1B6	2	0.321253	0.148764	0.0632023	-0.498314	-0.324256	-0.964285	0.024412	-0.601371	0.0298829	0.0842935	0.0361946	-0.384591	0.223933	-0.452575	-0.7082	-0.595806	-0.297862	-0.906643	0.00700006	0.14023	-0.147185	0.248518	0.00201505	0.738665	0.892265	-0.57009	-0.239036	0.143979	-0.338458	0.131384	0.897343	-0.141484	0.398658	-1.02984	0.368686	0.308449	0.37638	-0.0754169	0.780739	0.249321	0.53898	-0.00802683	-0.012308	2.11416	-0.553548	0.155796	0.484661	0.0205914
TCGA-D8-A142	2	-0.0922742	-0.0425877	0.203662	-0.375971	0.0439143	0.523494	-0.0943682	-0.757166	0.404135	0.228098	0.0649057	0.54388	-0.225884	0.238922	0.244761	-0.0986355	-0.150803	0.0670487	0.967712	-0.174738	-0.324575	-0.0506386	-0.140796	0.956762	0.151935	-0.168862	0.127164	-0.106747	-0.36226	-0.368504	-0.580234	-0.198899	0.245694	0.00683381	0.00446312	-0.365455	0.0205173	0.220733	0.157715	0.0936891	1.02804	-0.0219631	0.0567529	-0.690189	-0.524231	-0.125681	0.220615	-0.0218125
TCGA-A2-A0CM	2	-0.0125205	-0.0746524	0.212855	0.462903	-0.054775	-0.111117	-0.0609812	-0.0714449	0.23623	0.0642384	0.0731971	-0.445991	-0.154361	0.0716292	-0.517787	-1.00534	-0.323903	0.183539	0.441107	-0.0428032	-0.588651	-0.0365241	0.308565	-0.215919	0.35568	-0.00880192	0.120275	-0.48442	0.105242	-0.0654476	-0.266602	-0.255772	0.223311	0.164465	-0.0856274	0.512018	-0.0679613	0.364677	1.80981	0.0969477	1.49299	0.102376	-0.1225	0.769988	-1.14839	-0.105004	0.228704	-0.344228
TCGA-BH-A0BZ	2	0.0697324	0.133509	0.332444	-0.0785574	-0.349279	-0.631437	-0.126984	-0.524873	0.235665	0.16438	0.0736237	0.321199	0.0453314	0.0459608	-0.864955	-0.9438	-0.036013	0.341087	0.405328	0.107503	-0.0254238	0.0830311	0.115825	-0.270552	0.00903796	-0.17404	0.322942	-0.515141	0.010998	-0.273526	0.204497	-0.162074	0.136205	-0.463962	-0.0778621	-0.044767	-0.138745	-0.165939	-0.112516	-0.00939335	0.127394	0.055048	-0.0465701	-0.266333	-0.784097	-0.135523	0.224898	0.283209
TCGA-A2-A04P	2	0.0484678	0.0639276	-0.134611	-0.286509	-0.0473489	0.477074	-0.055145	-0.301386	0.361068	0.147841	0.0867132	0.323776	0.386816	1.0478	0.81543	0.366697	-0.409286	0.657664	0.199761	-0.0755036	-0.708416	0.259909	-0.015648	0.241732	0.159827	-0.201708	0.163424	-0.343545	0.19947	-0.34651	-0.273813	-0.536613	0.207915	-0.0648824	-0.265433	-0.249409	0.091318	0.172941	1.33972	0.00860052	1.04189	-0.107502	-0.247391	-0.36036	-1.14661	-0.0508344	0.241049	0.431943
TCGA-A2-A0T5	2	-0.0149188	-0.0085707	-0.144256	-0.26564	-0.435077	-0.854095	-0.35501	0.211591	0.00485086	0.226494	0.0883925	0.936158	-0.040118	0.401286	-0.684381	-0.683358	-0.193703	0.424635	-0.264218	0.0404307	0.836783	0.0796793	0.267045	-0.675133	0.217758	-0.145869	-0.0090254	0.0349823	0.0387223	-0.480903	0.74051	-0.302036	0.0680377	0.0559078	0.086041	1.2493	-0.0344277	0.141492	0.640662	0.00636446	0.757218	0.111367	-0.11416	-0.770567	-0.757617	-0.102595	0.128179	0.35803
TCGA-BH-A0EA	2	0.145706	0.205129	-0.212569	-0.671431	-0.307781	-0.804189	-0.3679	-0.0455739	0.135769	0.24888	0.0998043	0.0645842	0.391365	-0.112666	-0.0226333	-0.0421558	-0.0969139	0.275788	0.146397	0.158846	0.666501	0.497288	-0.112387	-1.08304	-0.165247	-0.463227	-0.277794	-0.147304	-0.562068	-0.157227	1.03629	-0.395872	0.0107104	-0.283037	0.22014	0.680882	-0.0454434	0.342907	0.725431	-0.115239	0.393262	-0.091844	0.00325973	-0.798705	0.878329	0.135536	-0.081965	-0.108212
TCGA-A8-A09I	2	-0.0380906	-0.23302	-0.0309282	0.225831	-0.0452895	-0.205495	0.0666923	0.125307	0.739403	0.265648	0.111509	-0.935757	-0.10862	0.723133	-1.03289	-1.15332	0.00819717	0.57425	-0.231951	-0.00904475	1.70176	-0.0489838	-0.0555582	0.179016	-0.31626	-0.221464	-0.0606751	-0.391898	0.0485654	-0.446972	0.120729	-0.337351	0.0799948	-0.599134	-0.149971	-0.0496364	-0.134388	0.0838302	-0.452633	0.0284029	0.198858	0.184267	-0.137112	-0.67625	-1.04849	-0.196358	0.177817	0.338011
TCGA-AN-A0XU	2	0.0538615	0.0626795	0.149347	-0.251481	-0.0637566	0.877655	0.0808418	-0.408559	0.208118	-0.242383	0.119228	0.386065	0.149825	-0.335557	2.44989	2.05117	-0.412689	-1.45315	-0.859277	-0.0534149	-0.768154	0.161578	-0.425066	0.926812	0.6381	0.278495	0.0256863	-0.439537	0.132656	-0.32312	-0.374713	-0.394444	0.0865387	-0.228187	-0.0773683	-0.195404	0.0705413	0.31301	2.8298	0.0284029	0.562449	-0.11284	-0.0745932	1.43406	-1.45973	-0.0268369	0.180594	-0.222596
TCGA-A8-A0A7	2	0.121961	-0.0767698	0.21851	-0.336393	-0.280325	0.0494934	-0.055843	-1.35518	0.295418	-0.197737	0.119387	-1.24915	0.0492514	-0.0143495	0.794364	0.184725	-0.26604	-0.676023	0.091431	0.188411	0.237973	0.0669624	0.149704	-0.0837443	1.10594	-0.334884	0.114847	-0.130751	-0.337507	-0.240404	0.108065	0.167187	0.125851	-0.899677	-0.0542146	-0.133273	-0.164386	-0.15691	-0.179421	0.0128186	-0.120374	-0.0275923	0.0396001	0.00931015	-0.966814	-0.0313707	0.206419	-0.237488
TCGA-B6-A0IO	2	0.0208093	0.111316	0.052795	-0.73773	-0.322034	0.230583	-0.258979	-0.0415663	0.110483	-0.411021	0.11996	-0.472148	0.217419	0.246309	0.0610434	-0.855952	-0.352169	-0.930471	-0.105669	0.251045	1.16379	0.190296	-0.143556	-0.727559	-0.605064	-1.15138	0.027153	-0.143179	-0.268829	-0.121265	0.641148	-0.308592	0.115471	-0.37402	-0.00596403	-0.533521	-0.229858	0.161737	-0.13207	-0.152653	0.662715	-0.0595619	-0.16086	-0.649874	0.431931	0.0574275	-0.0574034	0.0831597
TCGA-AO-A0JC	2	0.222942	0.227578	0.284105	-0.470215	-0.522139	-0.71719	-0.294646	0.06561	0.462519	-0.48313	0.146809	-0.843124	0.194015	-0.157521	-0.124671	-0.534345	-0.110449	0.273745	-1.01705	0.194513	2.27238	0.13229	-0.169573	0.0340947	0.606298	0.903277	0.292998	-0.394518	-0.177898	0.0512521	1.48351	-0.111729	0.0818246	0.0727692	-0.20289	0.244947	0.344547	-0.427035	0.921442	0.0165252	-0.455254	-0.308061	-0.126945	-0.236822	-0.517908	-0.00804368	0.199849	0.622074
TCGA-AR-A1AL	2	0.229137	0.221011	-0.474211	-0.579159	-0.198476	0.678718	-0.247582	-0.331495	-0.141329	0.197142	0.16318	-1.42605	0.0341204	-0.503905	1.07705	0.895238	0.0573225	0.0493988	0.22602	0.215408	1.04385	0.422298	-0.0753213	-1.21392	-0.372061	-0.865049	-0.0568155	0.299129	-0.442852	-0.407402	0.794473	-0.297914	0.201518	-1.17126	0.346119	-0.177445	0.0264012	0.525707	1.18939	0.115757	0.793814	-0.199129	0.165083	-0.994935	1.23542	0.217787	0.219364	-0.0438431
TCGA-A7-A0CH	2	-0.0205107	-0.0115854	-0.240631	-0.285996	-0.41934	-0.152118	-0.250023	0.304102	0.43522	0.291814	0.165113	0.205956	0.0386069	0.639943	-0.177603	-0.412707	0.302395	0.909223	-0.360898	0.0802645	2.45521	0.0339897	0.267889	-0.54271	0.666417	-0.0674628	0.0826525	-0.465513	-0.176049	-0.321269	1.29752	-0.50302	0.0945056	0.244437	-0.284166	0.0837757	-0.192115	0.536549	-0.241437	-0.00393047	-0.434937	0.0610205	-0.200214	-1.37241	-0.505658	-0.200456	0.150607	0.0435129
TCGA-A2-A0T4	2	0.278844	0.251211	0.417584	-0.627718	-0.383301	-0.375385	-0.197152	-0.40048	0.13098	-0.0428747	0.171655	-1.29306	0.322027	-0.132505	0.346866	-0.273779	-0.294463	0.26019	0.889592	0.566896	0.772936	0.869157	-0.0596455	-1.04913	-0.467402	-0.912116	-0.367039	0.759163	-0.259964	0.166641	0.824524	-0.187853	-0.605371	-1.30145	0.575987	0.0157648	-0.0921012	-0.394556	1.05745	-0.196559	0.690443	-0.206856	0.170196	-0.221137	1.59843	0.626242	-0.673067	-0.162225
TCGA-A2-A0T3	2	0.516404	0.282492	-0.17983	0.39366	-0.117943	0.541408	-0.0445361	-0.389941	-0.116724	0.230901	0.173826	-2.59789	0.17043	-0.290856	-0.38488	-0.420764	-0.339202	0.0534981	0.0626547	0.191061	1.10391	0.550114	0.140155	-0.557364	-0.176703	-0.784861	-0.069943	0.579572	-0.352219	-0.40286	0.389995	-0.339649	-0.159618	-0.864098	0.722159	0.310114	0.154486	0.320215	1.06502	0.159844	0.0748019	-0.142576	0.28365	-0.216724	0.953071	0.28063	0.14579	0.336328
TCGA-AR-A0TZ	2	0.485615	0.211815	-0.198388	-0.429471	-0.328232	-0.391483	-0.0978919	-0.528536	0.0620057	-0.0301156	0.174178	-1.73544	0.334572	-0.434241	-0.253328	-0.248013	-0.388286	-0.167552	0.0781904	0.268508	1.47341	0.403451	-0.137543	-0.108667	-0.611059	-0.874592	0.0412875	0.666119	-0.449362	0.204888	1.17648	0.00857781	-0.0831466	-1.33008	1.1817	0.616375	0.250941	0.310785	1.36863	0.205039	0.468294	-0.23354	0.225747	0.057735	1.29528	0.141057	0.162717	0.0862478
TCGA-A2-A0ES	2	0.270254	0.249001	-0.293837	0.622283	-0.113658	0.854138	0.146073	-0.477344	0.15873	0.293991	0.177066	0.228973	0.0786849	-0.011982	-0.731505	-0.34013	-0.137528	0.362387	0.199469	0.179195	1.09455	0.242385	0.091991	-0.717694	-0.332644	-0.403616	-0.0714363	0.155157	-0.471522	-0.491874	0.484254	-0.43597	0.251149	-0.762741	0.283523	0.271743	0.00467066	0.301928	0.770856	0.156806	0.67608	-0.172641	0.151536	-0.696146	0.479844	0.21585	0.313875	0.353485
TCGA-A8-A0A4	2	0.202369	-0.0292669	-0.586787	-0.304962	-0.309286	0.206653	-0.141603	-0.580596	0.271775	0.0869892	0.17799	-1.39396	0.147771	0.197278	0.268874	-0.0728372	0.0625414	-0.237197	-0.356318	0.120461	1.68895	0.083317	0.259015	-0.104985	-1.44234	-0.803377	-0.25203	0.199745	-0.413738	-0.574203	0.651969	-0.242197	0.376246	-1.55091	-0.232039	0.327183	-0.290724	0.049961	0.71887	0.154138	0.155841	-0.0517031	0.0417725	-0.818562	-0.44544	0.085976	0.31663	0.039594
TCGA-BH-A0EB	2	-0.104036	0.0923424	-0.441053	-0.303428	-0.203536	-0.247719	-0.0287707	0.0529265	0.319082	0.486023	0.183628	-0.356755	0.058936	0.276625	-0.424216	-0.940697	-0.330924	0.366884	-0.136329	0.0936811	1.54644	0.048625	0.171038	-0.951932	1.25555	-0.237614	0.183355	0.73272	-0.12663	-0.151027	1.40448	-0.279222	0.16026	-0.343335	0.0228036	0.433442	-0.0874895	0.267792	0.347697	-0.0824914	0.315583	0.117159	-0.0522002	-0.640162	-0.549284	-0.0487341	0.170571	-0.330838
TCGA-A8-A08O	2	0.0696716	-0.00371101	-0.20731	-0.516365	-0.326656	0.202747	-0.110531	-0.367294	0.199111	-0.229271	0.193333	-1.19722	0.0566547	-0.397437	0.672087	0.234983	0.050001	-0.0737631	0.0224043	0.158088	1.0437	0.0723019	0.369714	-0.460662	-0.265094	-0.2357	0.105614	-0.461573	-0.0287775	-0.247371	1.5906	-0.335894	0.159568	-0.231108	-0.160728	0.424443	0.110499	0.11385	1.22253	0.0179347	0.455372	-0.0583862	0.0754296	-1.02141	1.60943	0.0265199	0.275551	0.279766
TCGA-A8-A06Y	2	0.0370955	-0.0244903	0.584226	-0.435373	-0.414372	0.64352	-0.0839806	-0.405044	0.51302	0.294345	0.196769	-0.814066	0.107248	0.165592	0.19247	-0.329134	0.0227341	0.821594	-1.21537	0.0838426	0.399654	0.146021	0.0667983	0.111163	0.114062	1.34528	0.181086	-0.641622	0.0725551	-0.410641	-0.105586	-0.316141	0.144735	0.208015	-0.168796	0.0432217	-0.16129	0.28661	-0.159105	-0.0253911	-0.0483955	0.103057	0.0238985	-0.80596	-0.461577	-0.100504	0.135018	0.707448
TCGA-A8-A06X	2	0.142314	-0.0362433	-0.342823	-0.718255	-0.229925	0.318972	-0.096204	-0.175841	0.523762	0.272167	0.197339	-1.15594	0.113798	0.52009	-0.393656	-0.00231889	-0.464948	-0.401837	-0.900969	-0.0231816	0.0238232	0.117171	0.236353	0.256785	-0.0650769	-0.340372	0.105496	-0.349227	-0.0788177	-0.414987	-0.234458	-0.408768	0.0438927	-0.930336	-0.0255433	-0.173005	-0.0775306	0.277805	-0.283517	0.0417986	0.491916	0.25855	0.156462	0.211952	-0.861853	-0.142223	0.178741	0.108799
TCGA-A8-A06N	2	0.48301	0.243018	-0.0487872	-0.515678	-0.383099	-0.115807	-0.270447	-1.26752	0.212248	-0.202628	0.201234	-1.81484	0.305422	-0.903524	-0.693213	-0.690359	-0.310187	-0.347302	-0.692795	0.166812	-0.00500559	0.392939	-0.246796	-0.496633	-0.910364	0.622925	-0.258873	-0.0190191	-0.533629	-0.162448	0.653799	-0.335435	0.355773	-0.115989	0.0543219	0.798887	0.151357	-0.0528175	0.279165	0.172172	0.333516	-0.258432	0.206922	-0.5426	-0.736082	0.0698471	0.406405	0.246899
TCGA-E2-A1BD	2	0.0444756	-0.07821	-0.17072	-0.428157	-0.540364	-0.640284	-0.416987	0.189373	0.244326	0.281355	0.213587	0.561965	0.20839	0.00043934	-0.377324	0.0186695	0.20706	0.130816	-0.58692	0.128653	1.98353	0.214963	0.38944	-0.616302	0.206017	0.669416	0.0732555	-0.199296	0.0685976	-0.292531	0.427118	-0.391027	0.209979	0.0108052	-0.236461	0.426585	0.313208	-0.0450513	-0.332821	-0.0785654	0.111284	-0.00176771	-0.308802	-0.86988	-0.977303	-0.142234	0.172546	0.27924
TCGA-A2-A0EV	2	-0.032227	0.0496519	0.182659	-0.355732	-0.58219	-0.131639	-0.163589	-0.246232	0.316179	0.152357	0.220555	-3.16668	0.313027	-0.0868865	0.172937	-0.300405	-0.350959	0.0747755	0.105995	0.121488	-0.0948716	0.341624	-0.00212589	-0.121081	0.0794646	-0.656785	0.178303	-0.0736193	-0.129979	0.24244	0.646341	-0.424645	-0.643737	-0.81868	-0.0240359	0.0837925	-0.275939	0.0564305	0.158254	-0.457736	-0.616552	0.0564816	-0.294629	-0.591909	0.733221	-0.0512341	-0.640045	-0.19135
TCGA-BH-A0B0	2	0.192046	0.148376	-0.125527	-0.72989	-0.000617404	0.191732	-0.235341	-0.213472	0.264357	0.453855	0.221598	0.0560618	0.177393	0.179297	0.672709	0.282346	-0.161316	-0.171428	0.502056	0.266911	1.36069	0.310837	0.110241	-1.11411	-0.395031	-0.943891	0.0862593	0.227865	-0.265305	-0.156282	0.358073	-0.387056	-0.121646	-0.300503	-0.0715114	-0.407857	-0.18957	0.255436	0.565313	-0.102527	0.319503	-0.0709128	0.0629687	-0.474433	1.2755	0.151398	-0.00114625	0.0893073
TCGA-AO-A0J6	2	0.0350541	-0.153811	0.0427523	1.32487	0.00528451	0.35919	0.23481	-0.188096	0.548761	0.384762	0.248356	0.183238	0.335296	-0.0792272	-0.367864	-1.35301	-0.420833	0.770296	1.03169	0.0189369	-0.83554	0.215042	-0.0371786	1.64518	0.879664	0.311966	-0.0576776	-0.625885	0.249592	-0.299703	-0.196909	-0.390925	0.17438	0.0814712	-0.393003	-0.512266	0.0223273	-0.386431	-0.257813	-0.0180112	-0.44563	0.308559	-0.280087	2.61231	-1.81204	-0.106395	0.199932	-0.239386
TCGA-BH-A0HP	2	0.0587894	0.179432	0.0051451	0.42375	0.24368	-0.413792	-0.039257	-0.253474	-0.019356	0.391579	0.251435	0.321859	0.357994	0.355656	0.477599	0.547237	0.0923815	0.749673	-0.231797	0.559925	1.97373	0.512005	-0.0976883	-0.844571	-0.303402	-0.844035	-0.195353	0.258145	-0.178218	0.415549	0.709738	0.0157853	-0.801194	-1.25208	0.529956	0.277596	-0.395353	-0.164125	0.775401	-0.229266	-0.876007	0.126971	-0.156202	-1.02432	0.692647	0.124051	-0.598136	-0.0326581
TCGA-BH-A0HN	2	0.252423	0.224168	-0.218695	-0.095814	-0.311556	0.105992	-0.0756278	-0.264757	0.211337	0.500662	0.253867	-0.321078	0.166833	-0.0963055	0.179803	-0.121047	-0.161611	0.178347	0.192452	0.209666	1.79136	0.293118	0.0335537	-1.10217	-0.251852	-0.688358	0.0787538	-0.262189	-0.499522	-0.100186	1.19739	-0.297354	-0.0275334	-0.436269	0.40238	0.277234	0.060172	-0.0359173	1.21537	-0.0155133	0.0889536	-0.0501862	0.0384372	-0.732738	0.744707	0.0827247	0.055489	0.292885
TCGA-AQ-A04L	2	0.464906	0.425133	0.113857	-0.488409	-0.0615341	0.162255	-0.0817625	-0.803223	0.144055	0.465292	0.267383	-1.45613	0.43151	-0.34797	0.448851	0.296875	-0.408886	-0.370821	0.569031	0.307567	0.972323	0.766787	-0.0208153	-0.956	-1.10024	-1.0513	-0.28815	0.59354	-0.637032	-0.023394	0.939646	0.02062	-0.201332	-0.98871	0.903074	0.0481987	-0.0395773	0.252536	0.843679	0.0778817	0.792849	-0.12796	0.166216	-0.585387	2.00324	0.39655	-0.158839	0.104849
TCGA-BH-A0DI	2	0.141863	0.157132	-0.192037	1.1288	-0.3428	-0.0783181	-0.0933576	-0.531068	0.221566	0.131061	0.289826	-0.517225	0.122351	-0.143711	-0.210221	-0.0706508	-0.145921	0.20803	0.63201	0.114138	0.997503	0.200194	0.0120791	-0.847591	-0.0890744	-0.198246	-0.0136148	-0.427984	-0.426409	-0.30742	1.09694	-0.394166	0.230819	0.207839	-0.00379531	0.880601	0.11605	-0.176959	1.11668	0.0159402	0.342051	-0.180927	-0.0718542	-0.787225	1.05688	-0.0500367	0.280437	0.541814
TCGA-AR-A0TU	2	0.048156	-0.0524286	-0.174933	0.306249	-0.0736769	0.533628	0.0688106	-0.451152	0.181552	0.289449	0.307955	0.247541	-0.0483473	-0.455452	-0.996666	-0.891662	-0.614151	-0.37207	0.286732	0.000994663	-0.56542	0.0538087	0.34559	1.43888	0.775517	0.0214036	0.238111	-0.441583	-0.123799	-0.339849	0.217333	-0.532457	0.192392	-0.689758	-0.144611	-0.112616	-0.0369602	0.146878	0.349384	0.0918805	0.150371	0.293104	0.126373	0.731678	-0.584619	-0.0491148	0.245363	-0.00652935
TCGA-E2-A1AZ	2	0.117638	-0.012233	-0.149393	0.973154	-0.214329	0.0501523	-0.0313014	-0.0828877	0.113243	0.416738	0.308331	-0.326917	0.395857	-0.76023	0.145133	0.092192	-0.572762	-0.6661	-0.698239	0.0683279	0.11155	0.242099	0.728263	0.0757618	-0.0932729	0.316096	0.29307	-0.568483	0.343642	-0.630099	-0.0607368	-0.396066	-0.00249029	0.138199	0.0739419	0.579648	0.161386	0.865521	0.526872	0.0379448	0.891072	0.21261	-0.104601	-0.147531	-1.4008	-0.132602	0.225577	-0.315893
TCGA-D8-A146	2	-0.109114	-0.0587724	-0.107914	-0.250457	-0.119965	-0.438899	-0.170463	-0.125004	0.560433	0.373302	0.309328	0.40941	-0.166759	0.78275	0.276968	0.386075	0.0699976	0.64589	0.364888	0.0994864	1.70426	0.0497579	-0.0721503	-0.874362	-0.0384888	-0.118147	0.212489	-0.077656	-0.273432	-0.24842	0.517276	-0.297419	0.219705	0.198818	-0.0801292	-0.190557	0.0661142	0.166391	0.836854	0.0246666	0.20118	-0.0267016	0.0451478	-0.778825	-0.0719326	-0.114955	0.118581	0.408412
TCGA-B6-A0X1	2	0.00491707	0.00474478	-0.420734	0.112939	0.212818	0.750213	0.157559	-0.279155	0.322297	0.322994	0.319788	0.38397	0.0167623	-0.119396	0.224703	-0.302243	-0.380816	0.0947075	0.22906	-0.025107	-0.435228	0.075393	-0.119406	1.91474	0.501471	-0.186585	0.253275	-0.259378	0.13901	-0.497535	-0.475003	-0.347003	0.0674821	-0.572552	0.0633342	-0.0600316	0.0430822	0.204097	0.277162	0.133886	0.861935	0.115195	-0.00440057	1.81916	-0.977695	-0.044489	0.288338	-0.0162456
TCGA-AO-A0JD	2	0.228867	0.0184848	-0.286015	0.38727	-0.380184	-0.858242	-0.0742582	-0.563728	0.186635	-0.308444	0.320108	0.75	0.22944	0.604773	0.734514	0.697414	-0.84022	-0.708437	-0.868085	0.0174476	1.22273	0.237108	0.184649	0.497307	-0.432717	0.219931	-0.20142	-0.470185	0.138493	-0.51523	0.914213	0.0420005	0.083842	-0.67647	0.116479	2.08123	0.208702	-0.126772	0.256011	0.0851021	0.607045	0.375026	-0.0863807	0.0917422	-1.51982	-0.0737305	0.265741	0.185771
TCGA-BH-A0DP	2	0.599607	0.402339	0.17056	-0.44167	-0.238742	-0.311695	-0.11519	-0.817832	0.0479573	0.756038	0.32396	-0.0387252	0.658863	0.309884	-0.571895	-0.644653	-0.18184	0.430385	1.14314	0.424789	-0.250416	0.685698	-0.220979	-1.13647	0.174296	-0.840841	-0.022551	0.464209	-0.620249	0.241384	0.210698	-0.352214	-0.194593	-1.33171	0.344131	-0.322796	0.0555855	0.16843	0.632749	-0.130885	0.0554772	-0.0458994	0.184622	-0.368578	1.03108	0.381065	-0.0684432	-0.11117
TCGA-AN-A0FD	2	0.0174171	0.0147614	-0.19113	0.152689	-0.390958	-0.907398	-0.12436	0.404925	0.137395	-0.62913	0.324915	0.537069	0.100843	0.299655	-1.28439	-1.15513	-0.659154	0.276881	-0.711253	0.138623	1.68523	0.188983	0.453841	0.449899	0.758146	0.454704	-0.196458	-0.487641	0.579679	-0.295332	1.84849	-0.0796902	0.149246	0.0119629	0.0466605	1.43537	0.37605	-0.268795	-0.33902	-0.00575296	0.854228	0.0850268	-0.121281	-0.236821	-0.930372	0.0179833	0.133504	0.195159
TCGA-BH-A0BA	2	0.371302	0.390396	-0.0357648	-0.0387816	-0.180174	0.192254	-0.116713	-0.645158	0.0306346	0.596682	0.335237	-0.0983782	0.239251	-0.239671	0.733864	0.772523	0.115301	-0.113584	0.495304	0.219606	1.07909	0.537806	-0.151849	-0.352679	-0.567112	-0.446235	-0.420304	0.116022	-0.260605	-0.146723	0.880445	-0.229424	-0.209479	-0.641236	0.653378	0.39896	0.166948	0.418234	1.50525	0.173444	0.210095	-0.166704	-0.024844	-1.14247	1.41517	0.186096	0.0325091	0.282945
TCGA-E2-A14Q	2	0.0857473	-0.12794	0.122116	-0.749262	-0.46651	-0.112573	-0.23651	0.423705	0.130407	0.384835	0.338897	0.514621	0.248851	0.491003	0.403884	0.190027	0.264595	0.453065	-0.881398	0.200064	2.04802	0.189092	0.238178	-0.53914	-0.221086	0.436813	0.251536	-0.428497	-0.0513822	-0.0392175	0.866816	-0.20775	-0.0754841	0.762682	0.0959734	0.221723	-0.0991847	0.330988	0.0224575	-0.162226	-0.221404	0.178755	-0.0409486	-1.11873	-0.712481	-0.140533	-0.0596698	-0.0931831
TCGA-AR-A0TY	2	0.184111	0.0476745	0.615067	0.292863	-0.28721	0.458276	-0.0627971	-0.901622	0.351806	0.0761647	0.353205	-0.862808	0.0831287	0.251422	-0.518663	-0.539251	-0.216766	-0.0106398	-0.608551	0.13581	1.32113	0.187677	-0.069417	0.413262	0.152178	-0.943847	0.108237	-0.348684	-0.351265	-0.0402206	1.09927	-0.182614	0.18564	-0.627395	0.254723	0.0552959	0.252026	0.00810751	0.233746	0.0916965	0.434441	0.0809965	0.0772646	-0.257113	-0.394838	0.0869704	0.309784	0.347068
TCGA-BH-A0E6	2	0.26644	0.220808	0.325692	0.804081	0.250628	1.19852	0.24266	-0.36466	-0.387916	0.627756	0.359699	-0.0126367	-0.0869569	-0.260493	1.15388	-0.632501	-0.380392	0.189211	0.481575	0.310299	-0.98289	0.091521	-0.517385	0.852562	0.699808	-0.192576	-0.0327467	-0.18401	0.100555	-0.0220452	0.576348	-0.352851	-0.835707	-0.460995	0.178025	-0.0359358	-0.519161	0.306819	0.305649	-0.481444	-0.0807846	0.181436	-0.173723	0.848319	1.69279	0.0577512	-0.819335	-0.336049
TCGA-AO-A0JF	2	0.0877794	0.00667848	0.0735005	-0.359993	-0.522291	-0.558759	-0.504973	-0.243604	0.382348	0.464864	0.360237	-2.32935	0.452369	0.376241	-0.594999	-0.201074	-0.00276572	0.330577	0.408995	0.415068	1.60244	0.636103	0.141977	-0.562011	0.216301	-0.780599	-0.0426409	0.335957	-0.103115	-0.274395	0.813652	-0.171481	0.119902	-0.368147	0.175735	0.502228	-0.164563	-0.18923	0.769354	-0.218256	0.0343428	0.00129802	-0.0508359	-0.834266	1.10679	0.310189	-0.405527	-0.229365
TCGA-A7-A0CE	2	-0.054202	0.0149691	-0.224789	-0.219295	0.0846387	0.180883	-0.0778907	0.277024	0.622214	0.423228	0.371228	0.549105	0.107483	-0.0868338	0.236484	0.0610995	-0.361976	-1.19538	-0.666534	-0.075152	-0.78591	0.106256	-0.0867193	0.937695	0.236453	0.455188	0.206149	-0.489387	-0.104738	-0.562167	-0.352307	-0.520541	0.0576275	0.0492651	-0.30499	-0.0222627	-0.115409	0.226413	2.90859	-0.0244306	0.133759	-0.143201	-0.167735	-0.686093	-0.0268144	-0.100655	0.160149	0.930417
TCGA-A2-A0D4	2	0.0924579	0.0771984	0.844786	0.0480883	-0.29606	0.348891	0.00264567	-0.763684	0.186149	0.56537	0.375957	-0.0819101	0.219226	-0.452019	-1.04282	-0.679069	0.213799	0.212922	-0.660716	0.0229186	-0.399695	0.238639	0.634803	-1.15226	-0.893271	1.26954	0.253262	-0.525678	-0.0743418	-0.377298	0.934384	-0.0979174	0.000960709	0.397107	-0.0941535	0.803316	-0.0184996	-0.0836687	0.0649663	-0.127665	-0.310232	-0.148733	-0.209919	-1.06765	0.368778	-0.0109416	0.157379	-0.0508019
TCGA-BH-A18R	2	-0.0505377	-0.086927	0.0318808	0.0660687	-0.272502	-0.0748703	0.00372813	-0.0123071	0.365646	0.723268	0.391299	-0.507143	0.0209866	0.675446	-0.84717	-0.445699	-0.540781	-0.135314	-0.803139	-0.108669	1.1962	0.100373	0.260813	0.186939	-0.418	0.185597	-0.123345	-0.226985	-0.00572793	-0.667433	0.792174	-0.348449	0.143423	-0.264484	0.0438314	0.126182	0.19164	0.30686	0.177228	0.1747	0.39487	0.266406	0.0314102	0.223187	-0.908602	-0.171006	0.248374	-0.215959
TCGA-A8-A08L	2	-0.0503884	-0.185953	-0.200155	-0.182601	0.163491	0.714206	0.0157878	-0.473918	0.316366	0.61267	0.391554	-0.227196	-0.0915694	0.624608	1.69512	1.25865	-0.334234	0.175132	-0.131881	-0.0886955	-0.0714189	-0.0773628	-0.0201943	0.833667	0.629261	-0.0827115	0.136835	-0.247154	-0.254167	-0.102005	0.410461	-0.422413	0.0535268	-0.66793	-0.166713	-0.148512	-0.124082	0.303101	-0.187131	0.0941396	-0.178832	0.201003	0.0590123	-0.0810007	-0.70023	-0.242494	0.185452	-0.0883378
TCGA-C8-A12Y	2	0.0179274	-0.0649733	-0.212962	-0.272371	-0.0795101	0.0159973	-0.0014812	-0.0335443	0.182687	0.297963	0.392754	-0.0512542	-0.090303	0.114709	0.441512	-0.0210521	-0.130456	-0.36543	0.239383	0.102254	1.27661	0.0329967	0.0804126	-0.3855	-0.413375	-0.131549	0.0907174	-0.17242	-0.377079	-0.284012	0.561805	-0.230688	0.165767	-0.468698	-0.0308177	0.298846	0.0342581	0.369222	0.0653939	0.0703357	0.188318	0.0212355	-0.00730041	-0.400709	-0.3108	-0.175671	0.193852	-0.0153421
TCGA-D8-A13Z	2	0.066342	0.0759464	0.0855053	0.851728	0.417021	1.10368	0.468249	0.118381	0.327706	0.0532914	0.394478	-0.619009	-0.00252518	-0.147236	2.05743	2.00259	-0.0838082	0.110141	-0.0272446	0.171316	0.871568	0.118418	0.343289	-0.0259577	-1.40895	-0.336273	-0.0485783	-0.262097	-0.0142453	0.114027	-0.184649	-0.266372	0.109663	-0.353289	0.0331942	-0.0460122	0.382966	0.207512	0.258963	0.105439	-0.0599448	-0.100863	-0.0180059	-0.257086	-1.04673	-0.118002	0.289623	0.0591624
TCGA-A7-A0CG	2	0.234884	0.0894779	0.30949	0.201727	-0.454329	0.190441	-0.175712	-0.339382	0.466624	0.144813	0.399747	-0.867178	0.610718	0.285886	1.40358	0.686945	-0.522721	-0.368525	-0.18565	0.250293	1.90773	0.501003	0.110723	-0.821875	-0.0895861	-0.869609	0.326591	-0.296662	-0.369024	-0.00382169	0.279511	-0.498088	-0.431767	-1.25795	-0.0299843	0.385912	-0.152044	-0.185272	0.40353	-0.361433	-0.716789	0.0385408	-0.0212589	-0.820441	0.741982	-0.0148077	-0.528364	0.0536431
TCGA-E2-A15O	2	0.0146569	-0.0365307	0.354905	0.911268	-0.171037	1.32495	0.209111	0.259049	0.222946	0.327569	0.406447	-0.720602	0.063253	-0.048485	0.0614666	-0.444579	-0.376743	-0.529009	-0.251774	0.0686409	1.66197	0.0860721	0.0356543	-0.623597	0.148933	0.41591	0.0684091	-0.416787	0.301901	0.345044	1.29215	-0.176	0.183051	-0.659761	-0.122076	0.943372	0.239325	0.05937	0.0245657	-0.00741918	0.187743	0.114307	-0.207847	-0.631052	-0.293502	-0.190682	0.175233	-0.11483
TCGA-A2-A0YG	2	0.0302594	-0.0343944	0.0650285	0.489927	-0.0909736	0.6849	0.0920664	0.174917	0.124403	0.498192	0.418994	-1.92224	0.282759	0.8008	-0.349124	-0.32762	-0.801702	-0.410877	-0.434466	0.130704	1.42722	0.244497	0.261745	1.94847	-0.113348	0.492406	0.0423681	-0.313554	-0.191238	-0.0286418	-0.316159	-0.447478	0.0344158	-0.304305	-0.0555207	0.365298	-0.0976939	-0.0322509	-0.255276	-0.162069	-0.498881	-0.0354531	-0.156663	-0.660452	-1.01112	-0.0072187	0.037985	-0.107038
TCGA-A2-A0YJ	2	0.166266	0.0918283	0.111541	-0.246398	-0.0820825	0.662922	-0.208264	-0.525344	0.179091	0.608119	0.422778	0.534787	0.0306124	-0.174818	-0.750391	-1.03841	-0.574711	0.0357834	0.280339	-0.0693915	-0.546433	0.111478	-0.297823	1.15665	-0.203511	-0.467902	0.193089	-0.315602	0.0257393	-0.403384	-0.660822	-0.358652	0.136887	-0.118563	0.0572075	-0.345757	0.0781628	0.192928	0.41589	0.126964	0.995036	-0.0962839	-0.00839021	-0.573621	-0.739348	0.0100703	0.215677	-0.0327845
TCGA-A2-A0T2	2	0.0223235	-0.016876	0.0855053	0.5006	-0.0921359	-0.0196175	-0.166875	-0.0640434	0.438438	0.712509	0.445193	-0.439711	-0.0224292	-0.225687	0.808264	1.28572	-0.503187	-0.276779	-0.10653	0.108875	-0.580579	-0.000666463	0.187437	0.720765	-0.105171	0.236778	0.159793	-0.330036	-0.0354287	-0.138261	-0.419597	-0.274443	-0.093931	-0.333063	-0.13951	-0.275378	-0.0548423	0.0601673	0.400958	0.0485042	-0.104619	0.0572858	-0.0528063	-0.342813	-0.763252	-0.101456	0.196056	-0.118894
TCGA-C8-A135	2	0.306164	0.166824	-0.0619225	-0.798515	0.181399	-0.812539	-0.146847	-1.00386	0.0381556	0.549618	0.450001	-1.09573	0.177753	0.224256	0.768555	0.00564854	-0.269798	-0.153785	-0.0130604	0.253186	3.14532	0.322374	-0.124348	0.0837947	-0.150843	-1.01447	0.0203026	0.0180599	-0.300337	0.00565093	-0.0101631	-0.319306	0.106553	-0.621729	0.32917	0.0834032	0.126782	0.138227	0.135528	0.102626	0.182693	-0.15737	0.0108303	-0.532108	0.159143	0.16797	0.223439	-0.0953609
TCGA-BH-A18S	2	-0.011718	-0.122259	-0.0617002	0.587753	0.22548	0.425559	0.110633	0.247179	0.230506	0.831329	0.463282	0.380894	0.224881	0.295203	-0.131662	0.114469	0.353787	-0.000653109	-1.69127	0.330897	1.92857	0.0886024	0.268779	-0.547515	0.271879	0.0706393	0.200072	-0.696312	0.148629	-0.638009	0.901357	-0.249584	0.0471629	0.291785	-0.0471844	0.014143	-0.0308127	-0.070902	-0.377923	-0.010875	-0.188042	0.064374	-0.182217	-0.91514	-1.03077	-0.135507	0.224985	-0.170629
TCGA-BH-A0DK	2	0.142608	0.172606	-0.0283048	-0.121505	-0.172561	-1.2347	-0.0992428	0.124799	0.114181	-0.497496	0.469166	-0.411255	-0.00786272	0.66887	-1.26124	-1.25889	0.118539	0.0791827	-0.530955	0.098432	1.21119	0.112687	0.0116632	-0.0340665	-0.241333	-0.165849	-0.234177	-0.259872	-0.0586761	-0.160324	1.18268	-0.0931489	0.172826	-0.714136	0.0691615	0.913137	-0.0667871	-0.385602	-0.0136202	0.0716194	0.326698	0.185163	-0.0538098	-0.556827	-0.68901	-0.03278	0.167785	0.0752858
TCGA-A8-A08G	2	0.034008	0.0797004	0.0897985	0.434942	-0.102872	0.530943	0.146222	-0.237121	0.283824	0.554074	0.480263	-1.69231	0.353628	0.0833316	-0.378181	-0.620054	-0.580982	0.0286223	-0.300102	0.20845	0.838484	0.277585	0.470004	-0.0311032	0.177169	0.584779	0.0768424	-0.40964	0.0737314	0.00976501	0.632095	-0.378126	0.0310729	-0.92242	-0.0760079	0.619671	0.0663725	0.210173	0.363405	-0.0945947	-0.18531	0.0718363	-0.164423	-0.200609	0.0925589	0.0420866	0.084781	-0.0676831
TCGA-E2-A15F	2	0.243023	0.293079	0.861573	1.16439	-0.348656	0.507263	0.0711919	-0.215591	0.235926	0.0536747	0.48698	-2.14411	0.3751	-0.799939	-0.527121	-0.528301	-0.352376	-0.153904	0.0202181	0.337715	1.47494	0.448752	0.419663	-0.557297	-1.29611	-0.105887	0.146295	-0.0185698	-0.00414602	0.457558	0.756121	-0.0568383	-0.355856	-0.569004	0.0736642	0.710223	0.285173	-0.0215857	0.597054	-0.230628	-1.13582	-0.223327	0.0666574	-0.415068	0.210347	-0.0369038	-0.0617257	0.671859
TCGA-E2-A10C	2	0.385534	0.17281	0.19857	-0.308983	0.0390481	1.00273	-0.192622	-0.603682	-0.210211	0.0631516	0.501516	-1.98372	-0.0577709	-0.563497	1.24828	0.828746	-0.170359	-0.0337651	0.513886	0.154541	1.36337	0.434034	-0.109572	-0.738732	-0.106338	-0.620893	-0.081415	0.336271	-0.479726	0.36842	0.447465	-0.0241404	0.118991	-1.00518	0.783957	0.16286	0.107479	0.201665	0.696993	0.068753	0.628447	-0.295276	-0.149528	-0.187334	1.07241	0.205164	0.146762	-0.270717
TCGA-A2-A0D0	2	0.0926555	0.271503	0.419028	0.446538	-0.265546	-1.04381	-0.0733995	-0.721844	0.251101	-0.238591	0.506885	-0.136389	0.104181	-0.789453	-0.49092	0.294481	-0.663281	-1.34262	1.00189	0.0493442	-0.546753	0.075393	-0.0923669	0.396123	-0.646454	-0.0578144	0.0185087	-0.144073	0.142735	0.347623	-0.445334	0.0845772	-0.0775321	-0.609287	-0.00373491	0.959347	0.210456	-0.300289	1.51702	0.157849	-0.321808	-0.353125	0.100484	2.42426	-0.719677	-0.0193748	0.202549	0.19649
TCGA-AN-A0FF	2	0.00183751	0.0303003	-0.346028	-0.0105568	-0.357902	-0.244494	-0.00963962	0.555008	0.365881	0.177056	0.526491	-0.404152	0.0168641	0.493991	-0.518334	-0.7388	-0.0396411	0.498323	-0.581641	0.0353772	1.93878	0.0699263	0.481537	-0.0702944	1.26981	-0.126666	0.14122	-0.852031	0.316111	0.211839	1.09572	-0.136924	0.0756577	0.179842	-0.00404273	0.433256	0.145169	-0.0441641	-0.363797	-0.0410269	-0.00695202	-0.00217375	-0.120181	-0.554825	-0.538765	-0.134215	0.176646	0.188607
TCGA-BH-A0E0	2	0.0569584	0.132912	0.0289831	-0.213077	-0.104277	-0.190199	0.00150743	-0.331846	0.233111	0.730043	0.529553	-0.350685	0.176207	0.389053	0.071955	0.0108519	-0.385427	-0.456393	-0.649754	0.0329854	-0.117572	0.108662	0.424996	0.0241278	0.0069249	0.384797	0.106066	-0.375317	0.131503	-0.358083	0.249984	-0.302473	0.0939017	-0.416813	-0.0468499	-0.0104766	0.0288661	-0.223097	-0.191415	0.0468793	0.411044	0.147109	-0.068593	-0.796231	-0.662042	-0.000702958	0.214282	-0.147507
TCGA-E2-A15J	2	0.0650736	-0.0142371	-0.129325	-0.0722807	-0.111722	-0.478967	-0.285806	0.411654	0.161015	0.698609	0.568519	0.322198	0.00652517	0.249328	-1.08642	-0.71067	0.191555	0.593368	-0.941153	0.103596	1.65397	0.0800642	0.296367	-0.603674	0.524964	0.121625	-0.0941261	-0.483752	0.0502494	-0.379988	1.3778	-0.168899	0.340395	0.312677	0.0987127	0.825176	0.0360077	0.419651	0.107026	0.0777626	1.28162	0.075316	-0.13058	-0.775844	-0.59499	-0.0399449	0.210103	-0.197161
TCGA-BH-A0BR	2	0.144249	0.20466	0.0224258	-0.410449	-0.928125	-1.36234	-0.276592	0.0226919	-0.1142	-0.199096	0.569884	-2.01714	0.513265	0.729577	-0.739486	-0.609997	-0.0637398	0.82886	0.530056	0.463063	1.47863	0.45305	0.17252	-0.534872	0.164174	-0.576626	-0.48847	-0.259219	0.0194907	-0.108289	0.230009	-0.213415	-0.427964	-0.410088	-0.201933	0.768653	-0.164336	-0.370205	0.343157	-0.379487	-0.850805	-0.18092	-0.703227	-0.0906526	0.863101	0.161279	-0.341962	-0.0355188
TCGA-A2-A0T7	2	0.0682883	0.0805889	0.581987	0.00934535	-0.410296	-0.887155	-0.215523	-0.411127	0.0374117	-0.310409	0.59139	-0.294267	-0.00309312	0.195196	-0.237969	-0.982001	-0.306385	0.174864	0.0485249	0.380483	0.5632	0.213323	-0.0782075	-0.607046	-0.617669	-0.645102	-0.226089	-0.0499847	0.156376	0.24086	0.308833	-0.215907	-0.161409	-0.331931	0.208848	0.70814	-0.0515708	0.057592	1.18383	0.0062723	-0.490887	0.240441	-0.210581	-0.531026	0.871557	0.0111671	-0.0872934	0.265573
TCGA-A2-A0T0	2	-0.139267	-0.104575	0.008085	-0.246356	0.0740505	0.359389	-0.205357	-0.713151	0.411463	0.881862	0.599927	-0.540155	-0.180035	0.759163	0.729132	1.43332	-0.45049	-0.413471	0.452706	-0.161913	-0.277556	-0.0594462	-0.38467	0.843541	0.301037	-0.0268302	0.105926	-0.711923	0.138821	0.0253726	-0.637437	-0.287932	0.116881	-0.116647	-0.0501573	-0.537241	0.102239	0.263732	1.73418	-0.00521904	1.18681	-0.0103202	0.0322667	-0.101465	-1.10691	-0.195589	0.104907	-0.230463
TCGA-C8-A137	2	0.147086	-0.0278201	0.305836	0.965526	0.0887034	-0.36486	0.245038	-0.193558	0.0812258	0.406385	0.6009	-0.837111	-0.0527999	-0.00221498	-0.487685	-0.734447	-0.0957142	-0.16057	-0.240932	0.115247	1.30965	0.0294757	0.269615	0.742157	-1.32626	-0.253977	-0.0196648	-0.0769902	-0.218793	-0.499854	-0.530925	-0.188409	0.0967157	-0.942981	0.477631	-0.290796	0.115054	-0.0825179	0.0760759	0.227701	0.464723	0.318823	0.148423	-0.257508	-0.83451	-0.137375	0.286886	-0.251385
TCGA-E2-A14V	2	0.195839	0.105487	0.176162	-0.310351	-0.150575	-0.304287	0.0103154	-0.566688	0.144795	0.198741	0.608415	-1.84256	0.141937	-0.271119	-0.39889	-0.468483	-0.266893	-0.426016	-0.120286	0.205617	1.14417	0.220933	0.0704413	-0.25426	-0.641246	0.162219	-0.0642349	-0.102154	-0.0687406	-0.242843	-0.0963838	-0.210883	0.0277438	-0.974032	0.130655	0.397466	0.348451	0.064593	0.497621	0.0649313	0.0987253	-0.251936	-0.00272568	0.0108793	-0.126367	-0.03135	0.312875	0.175445
TCGA-AO-A0J2	2	0.0506111	-0.139856	0.278404	0.45651	-0.124966	0.138785	0.145524	0.0674231	0.0501625	0.257392	0.611903	0.709726	0.0235132	0.700415	-1.23386	-0.903121	-0.429808	0.26879	-0.115598	-0.109598	2.32544	0.0584444	0.253521	0.622487	0.0688655	0.38498	-0.136508	-0.37857	0.223987	-0.461433	-0.622186	-0.391832	0.133792	0.0254907	-0.225944	-0.177357	-0.0921012	-0.237992	0.276837	0.0815008	1.16164	-0.0924622	-0.190344	1.30367	-1.69821	-0.110677	0.245381	0.277862
TCGA-AR-A0TR	2	-0.0844594	0.079569	-0.383709	-0.43524	-0.270989	0.606108	-0.193714	0.553862	0.196857	0.788275	0.61812	-0.0018324	0.0314462	-0.026707	-0.138834	-0.702533	-0.244638	0.352462	-1.45713	0.0234994	1.87452	0.105716	0.430256	-0.462799	0.350027	1.2925	0.169992	-0.604638	0.362307	-0.257397	1.26585	-0.174698	-0.154914	0.50634	-0.206832	0.888598	-0.0124997	0.0896318	-0.525422	-0.0878775	-0.772151	0.0718363	-0.0198791	-1.22562	-1.49664	-0.143476	0.110296	0.546246
TCGA-BH-A0HK	2	0.0901485	0.00620652	-0.176647	-0.124806	-0.348584	-0.204658	-0.309138	0.194755	0.216145	0.871721	0.619573	-1.10874	0.0944137	0.16418	-0.689322	-0.671484	0.655207	0.408297	-0.849358	0.0661104	2.3077	0.205904	0.26969	-0.653401	-0.636863	-0.143807	0.000594037	-0.363316	0.116215	-0.191745	1.47002	-0.146722	0.0763023	-1.58096	-0.0286634	0.659366	0.0958525	0.131763	2.12866	0.0274077	0.621933	0.0800633	-0.0719527	-1.15033	0.58248	-0.0272585	0.190753	-0.392102
TCGA-E2-A1B5	2	0.362287	0.231624	0.629348	-0.700077	-0.727116	-0.107799	-0.323675	-1.51114	-0.574996	0.667138	0.620109	-1.68382	0.681882	-0.316556	1.1985	1.0845	-0.178683	-0.530368	0.791045	0.538107	0.282389	0.904618	0.135204	-0.134273	0.156006	-1.23678	-0.432341	0.884886	-0.679632	0.121401	1.33166	-0.0700993	-0.156765	-1.73526	0.754013	0.421773	-0.145186	-0.0525263	0.829151	-0.180595	-0.442446	-0.0538561	-0.166287	-0.150078	1.21668	0.191244	-0.327606	-0.295314
TCGA-BH-A18M	2	0.105275	0.152241	-0.0784606	-0.341707	-0.542245	-0.424955	-0.242438	-0.277933	0.0467467	0.484568	0.621768	-0.726569	0.349639	-0.0538229	1.17538	0.862669	-0.234202	-0.0276405	0.415067	0.163893	0.680225	0.430404	0.380839	-0.725491	-0.646928	-0.278836	0.0766784	0.113756	-0.129413	0.165148	1.25086	-0.186706	-0.133718	-0.554804	-0.0437242	0.121651	0.0520742	0.191072	0.393132	-0.27395	-0.511036	0.0403512	-0.2226	-0.395154	0.363991	-0.102496	-0.0495792	-0.121629
TCGA-C8-A12U	2	0.187007	0.0736598	0.461764	-0.178529	-0.0824502	-0.314068	0.100791	-1.03477	0.148992	0.101613	0.623327	-1.25163	0.114699	-0.0651548	-0.30433	0.177837	-0.737668	-0.312602	-0.206906	0.176131	0.935437	0.151829	0.304121	0.407651	0.200564	0.569676	-0.0176131	-0.429356	-0.283884	0.296816	1.07233	-0.0948387	0.130144	-0.937555	0.128076	0.512403	0.237535	0.233001	0.278123	0.176075	-0.0519315	-0.14863	0.107229	0.893375	-0.616456	-0.0728447	0.392015	-0.0139317
TCGA-A8-A07W	2	-0.053612	-0.204246	0.557885	0.874139	0.038548	0.487399	0.181489	-0.563155	0.206661	1.00026	0.64539	0.259959	-0.170306	-0.197505	-0.858502	-0.947327	-0.0102343	0.711592	-0.208155	-0.0661778	1.115	-0.0533149	0.282017	-0.247273	-0.382345	0.586689	-0.0291688	-0.679778	-0.153883	0.0300403	0.206542	-0.166743	0.0906492	1.56834	-0.233952	-0.023146	-0.116137	0.0397516	-0.391206	0.0114458	0.0116025	0.14478	-0.131416	-0.90751	-0.570254	-0.158607	0.168012	-0.430137
TCGA-B6-A0X0	2	-0.0135036	-0.0554758	-0.463804	-0.382351	-0.089529	-0.0209347	-0.149843	0.383422	0.110405	0.773107	0.661376	-0.217735	-0.030034	0.103789	-0.446084	-0.953188	0.200011	0.564294	-0.535803	0.0935533	1.8877	0.0536452	0.172783	-0.67632	1.2004	-0.485434	0.0733953	-0.677948	0.0299958	-0.356013	1.27314	-0.246904	0.21569	0.156006	-0.085168	0.532142	0.139212	0.406104	0.256656	0.146088	0.847071	-0.00120359	-0.0865847	-0.665063	-0.58832	-0.191494	0.19196	-0.171289
TCGA-E2-A107	2	0.17725	0.192171	0.12276	-0.178055	-0.492995	-1.08144	-0.0441824	0.122017	0.499555	0.416839	0.667468	-1.6147	0.114419	-0.316703	2.1841	1.99942	-0.490495	-0.726229	-0.832099	0.316334	1.7961	0.164194	0.405634	-0.789783	-0.687884	0.207269	-0.198925	-0.0786932	-0.0225427	0.0506599	0.451273	-0.145707	0.146087	-2.00866	0.304902	1.11075	0.264227	0.185187	0.18728	0.141248	-0.420728	0.015191	-0.00698504	0.148026	-0.672018	-0.0336811	0.29696	0.460987
TCGA-E2-A15P	2	0.041229	0.0997069	-0.0287343	-0.210456	-0.443341	-0.067815	-0.167841	0.317913	0.229954	0.632727	0.677249	-0.638724	0.169964	0.501946	0.217579	-0.354757	-0.469812	-0.466523	-0.0358993	0.0433337	1.13409	0.167532	0.515331	-0.456746	-0.261947	-0.541503	0.487169	-0.123286	0.253743	-0.175387	1.42306	-0.359929	0.0882481	-0.236988	-0.0108679	0.481904	0.0264897	0.0677279	0.579555	-0.210612	0.220803	0.0162582	-0.0335777	-0.526251	1.11777	-0.066412	0.0213162	-0.0806089
TCGA-A2-A0SU	2	-0.00435186	0.0613175	0.0757911	-0.2403	-0.484223	-1.42559	-0.497259	-0.134111	0.160534	0.411759	0.681227	0.237531	0.282248	1.09124	-1.21924	-0.969553	-0.0427589	1.11526	-0.324893	0.173493	0.952544	0.30447	0.252359	-0.843774	-0.0256649	-0.176197	-0.337267	-0.358055	-0.0370793	-0.235483	1.27393	-0.219365	0.127875	-0.0709198	-0.0621662	0.223063	-0.0625788	0.068078	-0.140102	-0.176953	1.15031	0.165899	-0.224674	-0.998856	-0.229163	-0.0776497	-0.106972	0.00114571
TCGA-E2-A153	2	0.00139726	-0.245042	0.155656	-0.504942	-0.422865	-0.909948	-0.244506	0.109202	0.22013	0.384492	0.692632	0.195394	0.0881175	0.378742	0.259193	-0.425618	-0.124709	0.244794	-0.486931	0.0651469	1.66378	0.0691645	0.13392	-0.165938	0.472759	0.00169601	0.160385	-0.428117	-0.196515	-0.28114	0.856401	-0.228964	0.0464215	-0.563688	-0.125597	0.398748	-0.0538333	-0.0216091	-0.21849	-0.177648	0.566271	-0.00126164	-0.223665	-1.02224	-0.286517	-0.210128	-0.013435	-0.10793
TCGA-A1-A0SO	2	-0.0889526	-0.0367497	-0.0275992	0.167527	-0.0724939	0.516039	0.241624	-0.192546	0.159551	0.773104	0.701714	1.3221	-0.00333832	0.547464	-0.502986	0.0886479	0.00332829	-0.721675	-0.104505	-0.03952	-0.755521	0.03059	0.59089	0.788143	0.752038	-0.218056	0.000167628	-0.204765	0.286462	-0.0843461	-0.154812	-0.308976	-0.0543767	-0.326789	-0.0757429	-0.324626	-0.110354	-0.0746405	0.815172	-0.0173535	0.409852	0.36636	-0.233106	-0.728207	-1.14573	0.00984171	-0.00243782	0.410556
TCGA-AO-A0JI	2	0.539576	0.665044	1.9617	1.39143	-0.324662	1.29039	0.373663	-0.242872	0.399365	-0.182861	0.705717	-1.44931	0.604615	-1.68724	-0.97708	-0.559733	0.0196359	-0.00600301	0.162182	0.619229	1.62768	0.644829	-0.267133	0.168275	-1.56528	1.02019	0.143704	0.182926	0.144489	0.835738	2.49533	0.315825	-0.0279605	-1.42761	-0.49993	2.05666	0.520094	-0.114091	1.16615	-0.14034	-1.3962	-0.324453	-0.106628	-0.392101	1.02114	0.0616698	0.191751	0.346757
TCGA-BH-A0BM	2	-0.000756116	0.186433	-0.132686	-0.178172	-0.473179	-0.520071	-0.27338	-0.0758864	0.176417	0.912703	0.713293	-0.431684	0.130104	0.326824	-0.442486	-1.31016	0.0901732	0.536611	-0.21403	0.26041	2.06265	0.229338	-0.096498	-0.69828	0.232821	-0.826367	-0.0150855	0.0697775	-0.254068	-0.344293	0.6554	-0.268574	0.145579	-0.0309949	0.15884	0.348586	0.0643666	0.0795672	0.327925	0.0225634	0.999606	-0.125805	-0.0144509	-0.849537	-0.0338869	0.205529	0.114201	0.11297
TCGA-A2-A0CW	2	0.0696034	0.0395872	0.104299	-0.176837	-0.157852	-0.0513905	0.259327	0.297603	0.278523	0.929107	0.714685	-0.431357	0.0406961	0.414109	-0.750149	-0.831935	-0.586312	-0.00702919	-0.564903	0.0913366	1.01676	0.0914841	0.0806411	-0.147299	0.163578	0.188576	0.188993	-0.270959	0.139099	-0.220776	1.2954	-0.195821	0.165334	-0.357083	-0.0440863	1.00813	0.058981	0.171042	-0.269037	0.00880528	-0.100165	-0.0889348	-0.19889	-0.45522	-1.12202	-0.0938351	0.212057	0.732307
TCGA-A8-A08H	2	0.265748	0.0171319	0.172956	-0.245108	-0.386542	0.51715	-0.162896	-0.654075	0.107457	0.577008	0.729849	-1.59119	0.3816	-0.352836	-0.00194184	-0.748202	-0.72937	-0.379384	0.31205	0.157186	1.026	0.345441	-0.178312	-0.282605	-0.0845621	-0.636858	0.0972306	-0.0176945	-0.331599	-0.206372	0.697405	-0.160373	-0.176532	-1.17548	0.322107	0.359238	-0.0383983	-0.0496551	0.223063	-0.133753	0.0533135	-0.00464905	0.0438714	-0.418504	0.992504	0.100968	0.0369573	-0.0542447
TCGA-A7-A0CD	2	0.00205406	-0.0775429	0.198297	-0.564892	-0.727513	-0.164628	-0.321808	-0.575286	0.21008	0.770241	0.755114	0.432735	0.179301	0.00424793	-0.389758	-0.913135	-0.22132	-0.430471	-0.696845	0.0712224	2.71501	0.222199	0.147757	-0.637293	0.81728	-0.617196	0.276753	-0.179091	-0.221505	-0.465085	0.987731	-0.492914	0.0661205	-0.742776	-0.233507	0.842385	-0.26762	0.274401	0.0418563	-0.0523384	-0.0373728	-0.0595607	-0.111167	-1.00202	-0.113143	-0.0165567	0.100589	-0.11905
TCGA-E2-A1BC	2	0.10268	0.118151	-0.0672623	-0.338715	-0.334376	-0.0619606	-0.136042	-0.283672	0.0157845	1.31436	0.756102	-1.20471	0.755755	0.320798	0.448079	0.300194	0.143538	0.435584	-0.177533	0.376216	1.95595	0.609812	0.0834128	-0.988751	-0.2472	-1.11335	-0.278775	-0.146549	-0.169125	-0.308568	1.0245	-0.115142	-0.332371	-0.0217349	0.11419	0.206456	0.0105568	0.230219	0.0251805	-0.537109	-0.343976	-0.0792614	-0.392995	-0.527657	1.20982	-0.0171898	-0.407682	-0.56494
TCGA-AO-A0JM	2	0.682756	0.490615	-0.0591859	0.0102176	-0.472016	-0.715393	-0.124033	-1.01187	-0.0488066	0.688484	0.827843	-0.749158	0.611274	0.162913	-0.204901	-0.49343	-0.420781	0.379681	0.538592	0.325105	0.322359	0.659176	-0.175281	-0.364522	-0.1307	-1.13579	-0.549612	0.788078	-0.498514	-0.345499	0.719749	-0.24017	-0.176768	-1.17985	0.668066	-0.0644568	-0.0982546	0.0256428	0.484115	0.22928	0.734173	-0.196069	0.0974695	-0.682447	1.82686	0.340441	0.00747593	0.364616
TCGA-A2-A0YE	2	-0.0124787	0.0863011	-0.00834836	0.285429	-0.0524707	0.353415	0.0219254	0.00104142	0.47149	1.07759	0.845568	0.0125284	-0.0449989	0.690566	0.596231	0.449243	-0.0396678	0.827112	-0.606609	-0.160549	-0.618861	0.0295093	0.0666377	0.040257	-0.219044	-0.297336	0.335617	-0.470092	-1.1807	0.0227532	-0.514359	-0.188974	0.173947	0.156384	-0.0806077	-0.231649	0.00319418	-0.0439518	0.4983	0.0731858	-0.131777	0.0163523	0.0271045	-0.584601	-1.14968	-0.168385	0.158606	-0.0880928
TCGA-BH-A0H9	2	-0.0736531	0.0205719	-0.14087	0.104019	-0.290389	-0.182512	-0.0739668	0.324935	0.189327	1.08859	0.848971	0.252312	0.0172894	0.67839	-0.529638	0.0544669	-0.168501	0.471986	-0.427811	0.0690741	0.728601	0.150158	0.135419	-0.501437	0.382415	-0.0670841	0.0415895	-0.152427	0.0313254	0.151652	0.310749	-0.30713	-0.123023	0.202649	-0.0801257	0.037366	-0.0842152	0.466911	0.234147	-0.146535	-0.00842445	0.100602	-0.106985	-0.650746	0.055422	-0.0537464	-0.0737467	0.0146107
TCGA-C8-A12Z	2	0.116814	0.0371237	-0.0856239	0.0519376	-0.131852	-0.352517	-0.160467	0.363226	0.704855	0.745982	0.861584	-0.395767	0.200099	0.434602	-0.426034	-1.02738	-0.387638	0.367458	-0.832636	0.0491202	0.170768	0.247947	0.0168291	0.826933	0.204901	0.0743089	-0.186529	-0.223319	-0.14982	-0.733149	-0.786776	-0.295399	0.274034	-0.851907	-0.0388671	0.605082	0.0697788	0.279687	-0.182048	0.10225	1.08202	-0.0833926	-0.0874997	-0.679266	-0.942638	0.0623558	0.298031	0.0109995
TCGA-A8-A08A	2	-0.0962307	-0.157803	-0.306747	-0.387383	-0.309645	0.142121	-0.263541	0.374347	0.30143	1.19815	0.863036	0.429994	-0.0394638	0.386191	1.31203	1.03433	0.403851	0.455608	-0.287097	0.099197	2.6736	0.0149201	0.273872	-0.355852	0.36495	-0.201073	0.00531251	-0.576717	-0.186533	-0.307102	0.816255	-0.42731	0.159203	0.219571	-0.4169	-0.61809	-0.199095	0.400196	-0.158353	-0.0163967	-0.151304	0.0921308	0.055958	-1.33835	-0.376948	-0.205813	0.114192	0.000237638
TCGA-B6-A0IQ	2	-0.053057	0.145939	0.119854	0.616255	0.184172	0.275934	-0.141682	0.953849	0.628928	1.04867	0.870309	0.167311	-0.075891	-0.724902	-0.4973	-0.347888	-0.620572	-0.445129	-1.33393	-0.263938	0.604692	-0.0419609	0.938479	1.3808	0.393515	1.23199	0.159637	-0.378542	0.323123	-0.32571	0.0633357	-0.247762	-0.0470451	0.510559	-0.0358617	0.915612	0.0224846	0.63569	1.93813	0.00329996	0.576459	0.163686	-0.117137	0.0874014	-1.68866	-0.184314	0.166086	0.0579946
TCGA-B6-A0IG	2	0.112073	0.116566	0.0239003	-0.306649	0.0297667	-0.0371092	0.0299181	-0.232586	0.285196	0.964124	0.884772	-1.35709	0.108147	0.579981	-0.400031	-0.137772	-0.118068	-0.241508	-0.961584	0.128129	1.20843	0.185308	-0.152158	-0.38364	-0.370228	-1.07082	0.404324	-0.327801	-0.433914	-0.287104	0.704253	-0.12766	-0.0269091	-1.29218	0.0890873	-0.436764	0.239131	-0.166873	0.0144938	0.00545529	0.0578163	-0.142372	-0.0774535	-0.660803	-0.344225	-0.0700076	0.10666	-0.235417
TCGA-AR-A1AK	2	-0.0314285	0.0474887	0.887341	-0.378019	-0.477299	-0.725645	-0.370974	-0.252306	0.0334184	0.650832	0.887985	-0.237741	0.757132	0.164346	-0.45777	-0.956604	-0.660785	0.169359	-0.0860543	0.36052	0.992817	0.748375	0.289175	-0.510082	0.194745	-0.250002	-0.790023	-0.186864	0.249937	0.20732	0.62867	-0.197866	-0.432523	-0.758268	0.137477	1.18353	-0.102576	-0.258777	0.889291	-1.04508	-0.297695	0.0403538	-0.476317	-0.546537	0.0926832	-0.0545817	-1.00408	-0.439773
TCGA-AN-A0XT	2	0.0569275	0.0191883	0.573839	-0.225733	-0.403689	-0.100543	-0.295853	0.0625566	0.0915795	0.709029	0.891673	0.612446	0.113937	0.718477	-0.96908	-0.850411	-0.0908121	0.648534	-1.25111	0.147566	2.78381	0.149903	0.156719	-0.82869	-1.20507	1.18425	-0.022235	-0.629749	0.175951	-0.341978	2.38994	-0.144638	0.163841	1.09679	0.00617438	1.5154	0.177069	0.0215352	0.176711	0.0284029	-0.0968457	0.137779	-0.0915026	-1.02018	-0.0396054	-0.130989	0.250747	0.936741
TCGA-E2-A159	2	-0.161594	0.00232596	0.264779	0.58223	0.150033	0.73581	0.0125813	-0.34852	-0.00636671	1.00505	0.898602	0.286994	-0.12869	-0.0294701	1.52273	1.88531	-0.462407	-0.339229	0.780944	-0.117629	-0.494724	-0.130452	0.260629	0.376245	0.256536	-0.0362542	0.291393	-0.420455	-0.161432	0.0913908	-0.634306	-0.148203	0.0488238	0.119222	-0.0627053	-0.432652	-0.0892217	0.159545	-0.27029	-0.00594383	-0.098442	0.00121665	-0.179437	1.25013	-1.07224	-0.24052	0.178257	-0.252184
TCGA-A8-A08P	2	0.104315	0.0376418	0.816737	-0.437471	-0.18039	0.24919	-0.188545	-0.779949	0.755337	0.217655	0.904696	-2.00591	0.195095	-0.194512	-0.258603	-0.693357	-0.242322	-0.0901337	0.216832	0.30597	0.0462317	0.153698	0.324318	0.0677115	-0.640383	-0.622964	0.114096	-0.329623	0.0240606	-0.0556576	-0.215891	-0.287044	0.0930722	-1.16064	-0.121737	0.410203	0.0879847	0.184984	-0.110956	0.0459553	-0.312173	-0.150498	0.110283	0.136819	-0.78839	-0.0107845	0.343166	0.0144434
TCGA-C8-A12W	2	0.170401	0.0286351	0.155986	0.948168	-0.039326	0.430063	0.08984	-0.0303174	-0.0269807	0.670404	0.908087	-0.906719	0.0300642	-0.362061	-0.886551	-0.484243	-0.56742	-0.100073	-0.288208	-0.0223628	0.392468	0.0125097	0.230978	0.303899	0.271324	-0.273548	-0.147821	0.606131	-0.175807	-0.0937134	0.257639	-0.0167504	0.172639	-0.339513	0.413796	0.328212	0.115272	0.174578	0.241604	0.0769555	0.322697	0.0498468	0.0724662	0.0412907	-0.855455	-0.0825333	0.282049	-0.0643212
TCGA-BH-A0BF	2	0.150417	0.239587	0.0224255	-0.157483	-0.359951	-1.2409	-0.109954	-0.161885	0.134824	0.14209	0.926018	-0.670084	0.197497	-0.0932985	-1.17201	-0.996242	-0.530465	0.396514	0.101213	0.194532	1.61754	0.191312	0.342463	0.0997673	0.773681	-0.106907	-0.178531	-0.332026	0.126212	-0.105097	0.86492	-0.229815	0.233198	-0.278735	-0.122989	0.989095	0.0716342	-0.161768	0.938966	0.249066	0.0868259	0.0337683	-0.209681	0.26789	0.0108227	0.0817034	0.414948	0.264572
TCGA-D8-A143	2	-0.0534899	0.0751181	-0.478227	0.0102176	0.353973	0.158236	-0.0832199	0.0130637	0.163602	0.95501	0.956954	0.647162	-0.149241	0.32204	1.23511	2.28536	-0.537745	-0.57995	-1.39154	-0.0598602	0.153145	-0.0240743	0.703467	0.358841	-0.0273389	0.0821533	0.0151494	-0.468663	0.051789	-0.0772278	-0.779494	-0.369867	-0.000799702	-0.644445	-0.121795	0.321968	0.136628	0.0572768	-0.304603	0.0586936	-0.441347	0.124666	-0.182265	-0.480933	-1.51602	-0.227314	0.219869	0.0875018
TCGA-A2-A0CS	2	-0.0865375	0.0328055	-0.114913	-0.00115072	-0.457643	-0.784661	-0.265659	-0.271893	0.438243	1.08145	0.959264	0.619784	-0.080716	0.277898	1.23927	1.5875	-0.102385	0.514434	0.157428	0.0787958	1.79814	-0.0555588	-0.140343	-0.700798	0.386449	-0.0501588	0.338468	-0.145438	-0.314057	0.0742943	1.01638	-0.195216	0.16786	-0.00343287	-0.108711	0.236993	-0.0405238	0.110516	0.0562828	-0.0489884	-0.0727832	0.053231	-0.0593741	-1.18902	-0.0591834	-0.197279	0.0845505	-0.22644
TCGA-C8-A12P	2	0.202059	0.0131767	0.726773	0.612764	-0.282393	0.21679	0.112202	-0.398244	0.159942	0.779433	0.968304	-1.41868	0.155646	0.168098	-0.841676	-1.01405	-0.285116	0.302739	-0.237605	0.163373	-0.296146	0.22005	-0.0982514	1.06613	0.690164	-0.555129	0.0145967	-0.265963	-0.00512656	-0.335345	-0.0443744	-0.280273	0.188102	-0.743158	0.0299789	0.968019	0.0994218	0.00497061	1.56503	0.0880189	0.236645	-0.0633807	-0.0630165	0.089454	-0.966636	0.0910899	0.345734	-0.169042
TCGA-A8-A08J	2	0.0698653	-0.155304	0.238833	-0.486188	-0.223853	0.207909	-0.122917	-0.153724	0.273169	1.09169	1.01037	-1.08423	-0.0254977	0.215998	-0.213725	-0.352223	-0.432569	-0.144443	-0.547293	-0.00453585	1.26797	-0.0113143	0.168395	0.253017	-0.516339	-0.408855	0.0474645	-0.310743	0.0526431	-0.506435	-0.584696	-0.28362	0.113817	0.00283081	-0.0104459	-0.22342	-0.0514921	0.226637	-0.220406	0.0468413	-0.0870016	0.0136783	0.12375	-0.464208	-1.15759	-0.297007	0.308828	-0.167295
TCGA-E2-A155	2	0.0747226	-0.0957503	0.16081	0.189255	-0.169831	-0.294648	0.0192381	-0.130664	0.167201	0.617058	1.04575	-0.452412	0.109682	0.50115	-0.814775	-0.263029	0.578171	1.42137	-1.16263	0.17306	0.468148	0.0914156	0.807543	0.180431	-0.31453	1.28088	0.150985	-0.266642	0.163218	-0.496159	1.41085	-0.0622413	0.0952191	0.600624	-0.137207	1.18857	0.324504	0.129035	-0.383002	0.0389387	-0.12119	0.0924472	-0.192593	-0.606757	-1.84089	-0.21896	0.155036	0.0679071
TCGA-BH-A0HA	2	0.0716492	0.0932935	-0.0168697	-0.0355089	-0.461592	-0.725735	-0.302428	0.244992	0.209509	0.606886	1.05397	-0.496336	0.115516	0.371258	-0.303923	-0.243044	-0.0931148	-0.0898983	-0.0860543	0.259207	1.91806	0.122327	0.293837	-0.401776	0.127213	-0.832906	0.106247	-0.403173	-0.60274	-0.0340497	1.40022	0.0420915	0.210964	-0.327681	0.249047	0.495099	0.173802	-0.03784	0.706668	0.0761812	0.0143459	-0.1603	-0.0579278	-0.398376	-0.0507782	-0.0258987	0.269172	0.115157
TCGA-E2-A156	2	-0.0570285	-0.0270567	-0.34049	-0.348714	-0.299154	-0.197008	-0.116883	0.403125	0.416847	1.07156	1.09968	0.288459	0.172744	0.120784	-0.191312	0.0564966	-0.610827	-0.280209	-1.05184	0.0773777	2.24218	0.145417	0.296339	-0.53712	0.57175	1.50607	0.164397	-0.47465	0.0118621	-0.496369	1.82527	-0.390053	0.101474	0.980376	-0.152071	0.809813	0.0257858	-0.0289469	-0.322192	-0.0119632	-0.0716199	0.12225	-0.179408	-0.997459	-0.721784	-0.288273	0.225883	-0.457858
TCGA-A2-A0EY	2	0.104577	0.0785817	-0.0345242	0.00197	-0.297091	-0.00853362	0.00672936	-0.344387	0.574296	1.35307	1.10236	-0.503752	0.226744	0.165779	-0.244671	-0.397637	-0.175589	0.190086	-0.132159	0.155848	2.71242	0.234274	0.0553101	-0.0702696	-0.233617	-0.526591	0.178735	-0.372571	-0.209707	-0.236884	-0.0821773	-0.353585	0.207921	-0.509003	-0.0459004	-0.171108	0.0120764	0.0911425	0.270514	0.00268378	0.0998362	0.0480991	-0.0732793	-0.963048	-1.18016	0.0160426	0.216279	0.122078
TCGA-A8-A06U	2	0.217325	-0.08646	0.208679	-0.293235	-0.357721	-0.0970329	-0.109466	-0.441287	0.380718	1.25958	1.11773	-0.825381	0.344146	0.318038	0.43004	0.0138305	-0.477018	0.29887	-0.468807	0.181178	0.82869	0.374379	0.119007	1.18477	-0.146427	-0.10155	0.0996889	-0.606504	0.127321	-0.38139	0.00668181	-0.209294	0.0264923	-0.223841	-0.404705	1.50072	0.0352078	0.488043	-0.253128	-0.0397927	-0.184457	-0.103037	-0.277162	0.474315	-0.780171	-0.139197	0.18907	-0.168026
TCGA-A8-A085	2	0.156385	-0.0672669	-0.216443	-0.182694	-0.413102	0.215075	-0.177709	-0.251579	0.272658	1.00515	1.15199	-1.42324	0.171185	0.148755	-0.357288	-0.659827	-0.222045	-0.322503	-0.786669	0.0653242	1.63353	0.185628	0.264988	-0.634749	-0.31261	0.369742	0.0713544	-0.375822	0.0485774	-0.502589	1.6439	-0.534817	0.045615	0.103168	-0.227472	1.32102	-0.0491519	0.579629	-0.198585	-0.0689908	0.392191	0.129266	-0.0793317	-0.925135	0.50556	0.001072	0.338669	-0.195005
TCGA-BH-A0B4	2	0.288785	0.194315	0.61726	-0.330622	-0.4993	-0.569119	-0.0969939	-0.602883	0.142537	0.700191	1.15345	0.167592	0.100744	-0.285499	-1.07598	-1.02653	-0.337615	0.222551	-0.221046	0.220889	1.22714	0.233054	0.0366991	-0.716428	-0.556901	-0.341692	0.0493865	-0.0084854	-0.160431	-0.124262	0.256692	-0.354762	0.226451	-1.15383	0.101866	0.502454	0.0843754	-0.134206	0.44611	0.103996	0.0586811	-0.132484	-0.0656749	-0.459032	0.699396	0.120022	0.269413	0.199549
TCGA-E2-A15T	2	0.221483	0.175483	0.488869	-0.258273	-0.373432	-0.555069	-0.208833	0.280733	-0.0298251	1.16885	1.16084	0.981248	0.388343	0.225456	-1.1861	-0.955768	0.297688	0.592899	-0.916049	0.365061	1.35943	0.421533	0.948648	-0.817953	-0.817769	0.751294	-0.151272	-0.188215	0.426627	-0.48212	0.630982	-0.171152	0.143853	-0.194406	-0.25686	0.843623	0.310184	0.00852778	-0.175575	-0.239139	-0.0301471	0.128766	-0.33017	-0.386784	0.19151	0.00793552	-0.0202158	-0.119848
TCGA-A2-A0CX	2	-0.00218087	-0.00594287	0.256906	0.267658	-0.227206	-0.600149	0.0143983	-0.0874208	0.70098	1.12886	1.1797	0.35535	0.0844886	0.470067	-0.100176	-0.702628	0.00329715	0.790775	-0.163856	-0.053123	1.81464	0.0562724	-0.108041	0.156423	0.163966	-0.266928	0.155354	-0.305332	-0.208208	-0.308575	-0.528523	-0.343244	-0.0140877	-0.787027	-0.0101263	-0.0152621	-0.0814391	-0.138222	0.19937	0.00930344	0.475928	-0.118529	-0.144264	-0.755229	-0.389681	-0.115337	0.221164	-0.00759541
TCGA-C8-A12Q	2	0.121317	0.0297757	-0.00402316	0.168954	0.0839788	-0.0887346	0.162998	0.132262	-0.00295446	1.17828	1.22142	-0.871763	0.15488	0.148021	0.0317414	-0.17096	-0.0850139	0.232991	0.104764	0.295759	1.53238	0.240858	0.0747182	0.0420757	0.0300509	-0.372465	-0.106994	-0.177256	-0.077382	-0.0196089	0.0570905	-0.325907	0.0416923	-0.679373	-0.055916	0.636352	0.00274528	-0.149759	-0.323091	-0.106353	0.192853	0.216681	-0.146979	-0.496163	0.377565	0.0297732	0.0883558	-0.210231
TCGA-AR-A0TW	2	0.220062	0.0516696	0.0492699	-0.222186	-0.395646	-1.46616	-0.112706	-0.815241	0.125392	0.247862	1.23253	-0.732966	0.401623	0.352768	-1.12814	-1.22694	-0.359797	0.350057	-0.755425	-0.0832433	0.329711	0.31012	0.0138935	1.09938	0.843892	-0.568692	-0.202996	-0.52583	-0.1921	-0.310854	1.69049	-0.0370653	0.157017	-0.749316	0.144674	0.881579	0.216876	-0.209116	-0.00985695	0.138077	-0.0696118	0.145758	-0.0895629	2.41585	-0.874685	-0.0145279	0.38535	-0.127456
TCGA-A2-A0YH	2	0.00952758	-0.0573735	0.83635	1.4721	0.275511	1.92219	0.585454	0.495456	0.149855	1.33502	1.25241	-1.3188	0.0938207	0.385513	-0.767246	-0.571851	-1.07618	-0.672146	-0.632188	0.095998	0.97793	0.145434	0.0873486	0.434458	-0.241235	2.53565	0.129499	-0.292147	-0.121359	0.349815	-0.170786	-0.118746	0.171743	-0.363406	-0.258998	-0.140336	0.064546	-0.0936512	-0.269801	-0.0460912	0.601995	0.0660389	0.0493024	0.830726	-1.45863	-0.0828669	0.158549	0.0635517
TCGA-E2-A14O	2	-0.070394	0.0436824	1.20098	0.937775	-0.82694	-0.552246	-0.339113	-0.730707	0.0387523	1.01734	1.27159	-0.646191	1.06341	0.0164695	-0.890529	-0.765798	0.0176288	0.330177	-0.329315	0.581801	1.99011	0.986513	0.109753	-0.413362	-0.766679	0.345318	-0.93075	0.278829	-0.0701269	0.908278	0.479966	0.439267	-0.704651	-0.777045	0.513535	2.00683	-0.210668	-0.653002	0.634322	-0.814969	-1.47921	0.0594797	-0.599979	-0.119077	-0.35515	-0.224673	-1.06446	-0.577833
TCGA-A8-A09M	2	-0.00934462	-0.188918	0.416696	-0.0242007	-0.146145	0.0416469	0.0531551	-0.325702	0.255692	1.55797	1.27171	0.0468525	0.00935833	-0.0438824	-1.14546	-0.872287	-0.481647	0.0200363	-0.407486	0.135428	1.33777	0.0874823	-0.00948371	0.739339	0.034124	0.673023	0.119124	-0.553348	0.275459	-0.220994	1.03712	-0.0969533	0.214706	-0.798146	-0.0324479	0.393627	-0.0835711	0.0240465	-0.472521	-0.000770219	0.40972	0.285006	-0.098078	-0.0430797	-1.36485	-0.164783	0.212378	0.110333
TCGA-A2-A0EO	2	-0.0218807	0.0233365	-0.157494	-0.180593	-0.464582	-0.0891908	-0.328921	-0.292979	0.382127	1.29857	1.29743	-0.889298	-0.0902614	0.571542	0.271809	-0.097124	-0.11836	0.240599	0.27496	0.0541292	1.8985	0.0632126	-0.00507953	-0.666727	0.58351	-0.521051	0.26357	-0.264639	-0.357372	-0.173735	0.205024	-0.247545	0.275786	-0.1697	-0.0634675	-0.0728463	-0.0851075	0.400118	0.185657	-0.107767	0.595893	-0.0978846	-0.0495004	-0.829427	0.835164	-0.0382597	0.139412	-0.0254358
TCGA-E2-A14T	2	0.371306	0.147936	0.784546	0.423976	-0.329339	-0.618055	-0.352296	-0.0770698	-0.159376	0.898828	1.34337	-0.539854	0.780398	-0.0432969	0.0975262	0.322379	0.227532	0.513855	-0.0804958	0.395014	1.66662	0.777704	0.232547	0.0134095	0.0743864	-0.301196	-0.25643	0.052071	0.29716	0.0978487	1.38899	-0.172216	-0.144144	-0.781695	0.404832	1.14319	0.171305	0.21632	0.295585	-0.353684	-0.353976	0.105881	-0.477818	-0.60411	0.555392	-0.0446872	-0.453566	-0.543371
TCGA-A2-A0CT	2	0.0547005	0.047781	0.291693	0.147832	-0.276513	-0.70051	-0.207004	-1.02505	0.0724652	1.32632	1.34628	0.140705	0.0148879	0.102401	-1.10571	-0.948374	0.0124179	0.712095	-0.99262	0.0545467	1.10092	0.0851058	0.239848	-0.61724	-0.289205	0.301479	0.119285	-0.257573	-0.0199417	0.109329	1.21524	0.0490701	0.104855	0.615858	0.089144	1.59833	0.172874	0.0312413	0.0333195	0.0761848	0.0780471	0.305852	0.00956216	-1.02964	-1.17937	-0.145887	0.22537	-0.134143
TCGA-A8-A07I	2	-0.14381	-0.123996	0.0616075	-0.616604	-0.414176	0.0425863	-0.283148	-0.321197	0.20426	1.4285	1.35003	-0.23314	-0.103954	0.19745	0.257961	-0.425826	-0.463706	-0.299082	-0.171577	-0.00481198	1.33188	-0.0304511	0.2717	-0.475633	-0.109229	-0.435521	0.297233	-0.503744	-0.0543894	-0.339809	0.704216	-0.415254	0.0823828	-0.0546739	-0.252262	-0.0770157	-0.200461	-0.00811576	-0.341155	-0.179217	-0.054761	0.00846102	-0.118427	-0.446592	-0.442521	-0.0742899	0.116491	-0.0291639
TCGA-BH-A0HY	2	0.537422	0.545309	-0.317917	-0.215167	-0.0549103	0.21948	0.0564648	-1.05782	0.0763371	1.04131	1.35087	-0.670238	0.364408	-0.119276	-0.0618751	-0.308901	-0.453771	-0.664557	0.331436	0.293596	0.913311	0.522394	-0.066055	-0.572931	-1.13856	-1.07377	-0.313427	0.600845	-0.815975	-0.6207	0.901099	-0.390875	0.0976563	-1.05076	0.856219	0.16481	0.22707	0.151538	0.938253	0.311901	0.657184	-0.183344	0.20171	-0.14504	1.31614	0.319481	0.30868	0.653613
TCGA-A8-A094	2	-0.01852	-0.193298	0.046134	0.0952139	0.0111593	0.825846	0.0511908	-0.343247	0.535975	1.55649	1.3562	-1.18437	-0.0742191	0.288509	2.20879	1.80801	-0.0068555	0.346494	-0.517827	0.0782066	0.355141	-0.0724187	-0.11142	0.742125	1.05732	-0.616611	0.174763	-0.646516	-0.0555412	-0.343013	0.129523	-0.0708816	0.00798716	-0.411198	-0.0220453	-0.294968	-0.165288	-0.0602323	-0.270723	0.0158268	-0.536168	0.198659	-0.0809622	1.0646	-1.14769	-0.121219	0.230888	-0.0885232
TCGA-A8-A09G	2	0.131826	-0.0785232	-0.227914	-0.0271802	0.0298658	0.622601	0.0756053	-0.409791	0.308373	1.41081	1.3768	-0.954274	0.0555333	0.429308	1.12111	0.762455	0.12586	-0.322327	-0.693603	-0.0263103	1.98255	0.0210477	0.11032	-0.0158148	0.250597	-0.482052	-0.10086	-0.284268	-0.434388	-0.213757	-0.364831	-0.252889	0.186687	-1.48943	0.254308	0.0987986	-0.0232048	0.116379	-0.138676	0.106642	0.392895	-0.0156541	0.064456	-0.19088	-0.530915	-0.152719	0.246112	-0.191928
TCGA-A2-A0SV	2	0.0315059	-0.047375	0.435664	1.28538	-0.102528	0.385715	0.315475	-0.412791	0.377874	0.372852	1.3935	0.0247566	0.15645	0.0343217	-0.123839	-1.01272	-0.161751	0.112708	-0.115485	0.0678719	1.23212	0.152334	0.274156	0.681258	0.232483	-0.17478	0.0394092	-0.5519	0.0527899	-0.334187	-0.214224	-0.216691	0.0292382	-0.425154	-0.188671	0.456828	-0.0484473	-0.198896	-0.0100492	-0.0825777	-0.379936	0.150925	-0.279285	-0.581076	-0.738948	-0.0635089	0.138347	-0.00808735
TCGA-A2-A0T1	2	-0.0801237	-0.132878	0.608197	-0.317642	0.219574	0.119473	-0.148689	-0.268471	0.389239	1.78507	1.44428	0.0737284	-0.0386501	0.915122	-0.640808	-0.861153	-0.463774	-0.164525	0.178094	-0.0127681	0.353052	0.0384995	0.0481407	0.0129656	0.230539	-0.129117	0.0990803	-0.355114	-0.0144766	-0.291727	-0.371434	-0.251317	0.0482901	-0.0682905	-0.00856875	-0.670304	0.125096	0.562132	0.534075	0.066553	-0.136952	-0.0106703	-0.0621958	-0.148516	-0.742837	-0.119442	0.190149	-0.278957
TCGA-A8-A09R	2	-0.0490925	-0.0398133	0.0657395	0.391533	-0.0239371	0.751946	0.124456	0.182648	0.448427	1.65459	1.45241	-1.18977	-0.0903259	-0.0294153	0.421459	-0.287613	-0.141729	0.368247	-0.363908	-0.151999	1.05221	0.0161676	0.140155	-0.0126204	0.0986085	0.439042	0.187775	-0.467902	0.0415734	-0.312481	0.329287	-0.381224	0.167392	-0.639238	-0.389843	-1.0103	-0.189847	0.337003	-0.512434	-0.0273321	-0.479438	0.123496	-0.01011	-0.932805	-0.930198	-0.188344	0.132349	-0.0812779
TCGA-BH-A0AU	2	0.203876	0.167579	0.402447	-0.0412791	-0.619129	-0.46917	0.063816	-0.21021	0.235148	1.17818	1.45509	-0.0747766	0.265693	-0.293664	-0.6363	-0.681227	-0.0232763	-0.288986	-0.345841	0.193052	1.55249	0.252775	0.0714077	-0.0152189	-0.447025	-1.02675	0.170067	-0.11008	-0.198488	-0.0979154	0.0497244	0.108109	-0.249686	-1.15369	0.132907	0.474953	-0.0249337	-0.0902277	-0.0627215	-0.140978	-0.16378	-0.00921052	-0.159081	-0.0995122	0.573431	0.00418241	-0.163214	-0.196288
TCGA-A8-A09E	2	0.114841	0.021982	-0.100564	-0.469033	-0.494065	0.276909	-0.193002	-0.0596187	0.443067	0.72277	1.46451	-0.381457	0.0715875	0.147674	2.21979	1.83968	-1.24428	-1.34199	-0.924397	0.0218663	1.64799	0.133861	-0.0978244	-0.145262	-0.462309	-0.951435	0.00550888	-0.353277	-0.183967	-0.454007	-0.0250171	-0.54448	0.255272	-0.480076	-0.141821	0.603779	-0.109561	-0.0251192	-0.118994	-0.0152632	-0.124843	-0.0155863	-0.0224155	-0.86415	-0.129337	-0.0513643	0.224552	0.440295
TCGA-BH-A0C0	2	0.0235602	0.0535543	0.0106981	-0.340743	-0.260353	0.059622	-0.115848	-0.879681	0.151515	1.49675	1.4725	-0.295564	0.0468344	-0.0239496	-0.168925	-0.370894	-0.0206475	-0.815733	0.257613	0.132411	0.887866	0.0762058	-0.0375057	0.597163	0.883712	-0.366575	0.185673	-0.548908	-0.242691	-0.323487	0.478873	-0.331289	0.152918	-1.12792	-0.0463752	0.318962	-0.0543082	0.00951177	0.43565	-0.0408255	0.314715	0.139464	-0.0667243	1.26716	-0.879323	-0.0435608	0.197309	-0.068962
TCGA-A2-A0SW	2	0.0394789	-0.0503054	0.295875	1.29286	-0.112031	0.273685	0.352038	-0.454907	0.365142	0.320859	1.50263	0.252512	0.160153	0.0131825	-0.188619	-0.902732	-0.10787	0.294862	-0.122625	0.0267573	1.28453	0.120376	0.247689	0.623029	0.329452	-0.0191569	0.0482588	-0.534712	0.0819508	-0.369376	-0.166484	-0.185231	0.0306485	-0.197186	-0.237011	0.449	-0.0471306	-0.160879	0.00160329	-0.0209456	-0.306118	0.167634	-0.206594	-0.545141	-0.671982	-0.13449	0.206539	-0.0931831
TCGA-E2-A15E	2	0.00962839	-0.0384008	0.18083	-0.38099	-0.2924	-0.167079	-0.218514	0.231516	0.298961	1.01447	1.50319	-0.88147	0.199474	-0.123092	-0.26537	-0.522065	-0.459429	0.0842601	-0.496735	0.109234	1.81821	0.143817	0.14893	0.086098	-0.245217	0.184016	0.038523	-0.63132	-0.298188	-0.37986	0.519787	-0.0596684	0.150723	-0.340532	0.0130526	0.830004	0.0198678	0.231069	0.707131	-0.0153591	0.255394	-0.0157443	-0.146531	-0.541641	-0.571776	-0.105771	0.188797	0.0816668
TCGA-A1-A0SH	2	0.0654408	-0.0854601	-0.199591	-0.108406	-0.33693	-0.291256	0.0498136	-0.459854	0.369883	1.62171	1.53807	-0.893272	0.0893229	0.39371	0.138343	0.122264	0.173223	0.0628432	0.173204	0.0260451	0.968156	0.0764551	-0.232423	-0.234746	0.0099251	-0.335016	0.230354	-0.260152	-0.548829	-0.303598	0.603904	-0.506087	0.0499909	-0.154427	-0.0953318	-0.304767	-0.201016	0.419466	0.837118	-0.0146087	-0.145005	0.0012328	-0.0325198	-0.800603	-0.235543	-0.164802	0.120564	0.179937
TCGA-BH-A0C3	2	0.0256463	0.0636771	-0.205262	-0.376636	-0.456654	-0.0386912	-0.0142633	-0.540287	0.393436	1.55771	1.57818	-1.35102	0.0348487	-0.177342	0.269586	0.209762	-0.236615	-0.303578	-0.388168	0.0726092	1.81723	0.0884551	0.11418	0.00885015	-0.146065	-0.531987	0.132677	-0.492143	-0.304048	-0.589312	1.13021	-0.444322	0.121219	-1.20159	-0.197096	0.349723	-0.107646	0.0821418	1.1787	-0.0353856	-0.0651303	-0.0558765	0.137615	-0.202466	0.129373	-0.0667772	0.221035	0.0619787
TCGA-A8-A09X	2	0.175489	-0.0968561	-0.168456	0.739336	0.388838	1.4425	0.348983	-0.775526	0.924535	1.59539	1.61612	-1.45719	0.404418	0.447554	1.79738	1.30134	-0.328521	-0.34074	-0.24215	0.263379	2.66904	0.322587	-0.147344	0.367137	0.217427	-0.813171	0.00199973	-0.497949	-0.575587	-0.471252	-0.307699	-0.422695	0.138552	-1.61869	-0.211091	-0.401769	-0.0819957	0.139521	-0.0297929	0.0465204	0.0768705	0.155684	-0.102629	-0.476084	-0.80594	0.0533064	0.241657	-0.191397
TCGA-AR-A0TT	2	-0.125268	0.00927422	-0.0210513	-0.0884397	0.254914	0.0824626	-0.214486	0.141475	0.253422	1.23757	1.63094	-1.43578	-0.120974	-0.524237	-0.952225	-0.975299	-1.11823	-0.812903	-0.617135	-0.00609507	0.610686	0.00130489	0.287445	0.0241295	0.474044	0.115004	0.114298	-0.268609	0.136217	-0.154177	0.112341	-0.0253559	0.126647	-0.285772	0.0516508	0.0775789	0.00611395	0.0849365	0.278761	0.0175075	0.653023	0.213433	0.0443472	-0.12899	-1.24206	-0.0659542	0.264575	0.151231
TCGA-B6-A0I8	2	0.205015	0.237986	0.282153	0.259972	-0.0152118	0.946328	-0.0108682	-0.645329	0.089104	0.984658	1.69461	-2.43254	0.168145	0.280288	0.568979	0.195059	-0.463308	-0.436478	-0.355358	0.175332	1.46011	0.314307	0.0800026	-1.12123	-0.628672	-0.52263	0.267525	-0.326982	-0.165041	-0.234132	0.0934818	0.121142	-0.358239	-0.730321	0.249818	1.2481	-0.105192	-0.208639	0.0318941	-0.0941274	0.210669	-0.0913427	-0.119418	-0.70163	0.836445	0.0376666	-0.112462	0.439938
TCGA-BH-A0HW	2	-0.00601695	0.0344787	0.268214	0.876477	0.0283461	0.186731	0.100624	0.517835	0.172584	1.9952	1.72425	0.488561	-0.130456	0.183768	-1.00316	-0.84685	0.0474464	0.920738	-1.20002	0.0353189	2.30205	0.000657128	-0.337265	0.396353	-0.154453	1.12948	0.274827	-0.631804	0.277809	-0.567367	2.26708	-0.0157371	0.206795	0.710626	0.0181261	0.654254	0.0367357	0.103035	-0.131815	0.0460407	0.286706	0.195548	0.138885	-0.952011	-0.808374	-0.347989	0.245507	0.356936
TCGA-C8-A130	2	0.120002	0.0530156	0.123107	-0.0330258	-0.156389	-0.153481	0.0427822	-0.500288	0.0334617	1.31942	1.79709	-0.123824	0.02173	-0.00406504	-1.11041	-0.847325	-0.340511	0.114597	-0.423755	0.37991	2.68653	0.0939079	0.248612	0.727537	-0.543948	-0.578181	-0.103663	0.0975993	-0.274816	0.172286	0.72563	-0.161682	0.367351	-0.827187	0.164359	1.0151	0.356374	0.0418569	0.416406	0.154288	0.147273	0.655516	0.0027919	-0.00198676	-0.909126	-0.0491958	0.297974	-0.0931831
TCGA-BH-A0DD	2	0.0747226	0.00208813	0.00664701	0.0982851	-0.370598	-1.00666	-0.222589	0.309544	0.0415142	1.89701	1.95273	-0.257126	0.0293674	0.197998	-1.21904	-1.24513	0.167387	0.881592	-0.32865	0.0880865	2.00168	0.144879	0.140057	0.261776	-0.568045	0.643177	-0.168821	-0.599015	0.172124	-0.101209	1.82731	-0.201591	0.325154	-0.271317	-0.00235965	1.59866	0.118662	-0.110654	-0.319037	0.0664642	0.862703	0.0777252	-0.205079	0.0971352	-0.346471	-0.0815681	0.268489	0.415195
TCGA-C8-A12O	2	0.0364817	-0.0243736	0.12279	1.16201	-0.021571	1.21215	0.450514	-0.0279322	0.198279	1.66575	1.98077	-0.609199	0.0236544	0.0052527	-0.658117	-0.834793	-0.376677	0.0969797	-0.0987849	0.0399017	1.29487	0.0230261	0.114879	0.198493	0.743403	-0.106633	-0.0433512	-0.490879	-0.0812209	-0.0337787	0.162022	-0.108807	0.163397	0.0651237	-0.115016	0.170267	0.104588	0.120912	0.837314	0.0199027	-0.141946	-0.00776128	-0.111837	-0.356024	-1.12153	-0.195726	0.204738	-0.00657215
TCGA-BH-A0BQ	2	0.197934	0.249461	0.292447	-0.450951	-0.374545	-1.09951	-0.258986	-0.604063	0.16278	1.50948	2.17324	-0.592732	0.234002	-0.169107	-0.723608	-0.879523	0.1311	0.802098	0.510847	0.256528	1.74497	0.242965	0.114356	-0.647844	-0.318694	-0.20493	0.0276454	-0.439111	-0.0225573	-0.0712901	1.38172	-0.134703	0.124587	-0.352316	-0.0385182	1.04196	0.133546	-0.0717364	1.45856	0.0400827	-0.469571	-0.00652511	0.0149004	-0.208833	0.477465	0.00919749	0.358355	0.90817
TCGA-AO-A0JE	2	0.0442885	-0.0587413	-0.458703	-0.319475	0.049623	-0.102652	-0.0358689	-0.197169	0.616909	2.19383	2.22143	-1.25997	0.0554806	0.280256	-0.0919312	-0.431895	-0.201331	0.541761	-0.281925	0.109732	2.25738	0.0872059	-0.158449	-0.624864	0.376322	-0.427938	0.0559358	-0.465274	-0.20816	-0.269548	-0.189363	-0.272581	0.116109	-1.03724	-0.0319178	0.113194	-0.069148	-0.080139	-0.233791	-0.021418	0.397382	0.10998	-0.234323	0.457428	-1.03227	-0.0484158	0.219858	-0.173541
TCGA-B6-A0I9	2	0.0128707	-0.017198	-0.324825	-0.384334	0.101354	0.220755	-0.0391724	-1.3776	0.268612	2.78166	2.32638	-1.029	-0.102506	-0.127551	0.231694	-0.42293	-0.349504	-0.123554	-0.0529164	-0.0801517	0.289316	-0.0785229	-0.0315548	-0.350016	-0.172209	-0.382847	0.360707	-0.733942	-0.326234	-0.33469	0.140443	-0.188473	0.166206	-0.34	0.288202	-0.10345	-0.0603899	0.4767	-0.289792	0.052829	0.536213	-0.0513323	0.145786	-0.126198	-0.11287	-0.231345	0.213391	-0.0225702
TCGA-A8-A07Z	2	-0.126072	-0.263064	0.115183	-0.716283	-0.419456	-0.0565226	-0.146669	0.0535137	0.325394	2.56698	2.32829	0.106675	-0.20546	0.38653	-0.144487	-0.0676537	0.374197	0.23031	-1.02833	-0.0971944	3.36087	-0.183684	0.21857	-0.361936	0.167981	0.441867	0.324684	-0.669279	-0.315951	0.015062	1.48513	-0.136544	0.0329057	0.45594	-0.223545	0.1502	-0.173712	0.291288	-0.243437	-0.0221385	-0.450605	-0.00411149	-0.0344874	-0.617479	-0.73061	-0.374644	0.126702	0.037551
TCGA-E2-A14W	2	0.0747226	-0.0923052	0.181824	-0.109524	-0.250742	-0.435541	-0.0288004	-0.343929	0.303812	2.16129	2.41728	-0.101859	0.149269	-0.249235	-1.07944	-0.97403	-0.299225	0.256132	-0.442158	0.15177	1.76023	0.121846	0.623243	0.40811	1.13302	-0.0188435	0.0806254	-0.419882	0.0233894	-0.114042	1.45738	0.0126271	0.177836	-0.194474	-0.0568346	1.35004	0.000709169	0.109279	-0.16568	0.0260182	0.683157	0.126812	-0.125099	-0.793937	-0.572036	-0.21843	0.210288	-0.204601
TCGA-AR-A24Q	2	0.00358575	0.00976329	-0.00960069	-0.320819	-0.287849	0.33404	-0.0656329	-0.499188	-0.000860297	-1.32101	-1.70662	-0.0311823	0.012389	-0.0986566	-0.343602	-0.393963	-0.132444	0.123694	0.434386	-0.255025	-0.275858	0.217944	-0.191896	0.42761	0.251861	-0.244571	0.0811549	1.30421	-0.450156	-0.168836	0.436924	-0.0402254	0.262511	-0.0139693	0.375639	-0.279505	-0.28831	0.0558763	0.529918	0.0809944	1.27245	0.157813	0.068025	-0.355079	-0.468855	0.136804	0.109429	0.0920903
TCGA-E9-A1R6	2	0.614883	0.61355	-1.17686	-0.328825	-0.156054	-0.307582	0.635358	-1.33755	0.246404	-1.5242	-1.69137	-2.3432	0.498625	-1.41388	-0.0105439	0.40286	-0.194535	-1.75871	-0.765312	-0.0970841	0.50731	0.933269	0.295487	-0.195784	-1.57659	-1.64378	-0.42813	1.47096	-0.740222	-0.391174	0.432397	0.0378326	0.509984	-2.01324	1.29701	-0.491843	-0.143416	0.782741	0.666771	1.02866	0.721517	0.416542	0.428906	-0.613979	0.990969	1.02393	0.85959	0.137591
TCGA-D8-A27H	2	0.0456832	-0.141329	0.0612361	-0.605614	-0.0214248	1.13704	-0.0557392	-0.684596	0.516281	-0.904437	-1.32945	0.937745	-0.11049	0.6325	0.355438	-0.308784	-0.0313122	-0.273143	0.669698	-0.23075	-0.481528	0.0200016	0.0486394	-0.377236	0.435044	-0.524267	0.666852	1.20321	-0.244146	-0.504139	-0.753355	-0.236431	0.382221	0.0726559	0.168732	-0.351584	-0.00548251	0.567854	-0.0629824	0.0249761	-0.0243186	0.00570335	0.0192141	-0.95585	0.263708	-0.179942	-0.0883397	0.210261
TCGA-AO-A1KP	2	0.410111	0.0971219	0.408786	-0.0203604	-0.179375	0.238109	0.0849322	-0.672943	-0.0861596	-0.892051	-1.26267	-1.42078	0.412158	-0.213396	-0.45879	-0.35567	-0.631801	-0.85065	0.609339	0.143551	0.194536	0.817214	-0.0902636	-0.990641	-0.921025	-0.538352	-0.189151	0.799743	-0.626591	0.233196	0.756309	-0.034384	-0.365811	-0.597756	0.817894	0.101342	-0.318552	0.302104	0.739967	0.161399	-0.0581522	-0.166969	-0.0121452	-0.501943	2.21658	0.261898	0.531249	-0.0375526
TCGA-D8-A1X5	2	0.290013	-0.0697332	-0.731743	0.744131	0.0987811	-0.00734914	-0.255668	-0.836439	0.0873794	0.345784	-1.21671	-1.58314	0.375035	-0.669962	0.407795	0.0851137	-0.246146	-0.844264	-0.45701	0.163325	-0.463234	0.396062	-0.0452267	-0.275845	-0.857169	-0.397107	-0.12931	2.2033	-0.0859529	0.0544511	0.12245	0.306639	-0.172243	-0.969676	0.886735	-0.0015187	-0.149664	0.854362	0.00716522	-0.0589389	-0.118474	-0.683069	0.0317363	-0.0580407	-0.877948	-0.0250335	-0.302139	0.262081
TCGA-A2-A1G1	2	0.226672	0.0333597	-0.10278	-0.613893	-0.022671	0.150174	-0.0356731	-0.937115	-0.0495303	-1.01062	-1.11153	-2.28371	0.241544	-0.545998	-0.503429	-0.584168	-0.447818	-0.499431	0.495233	0.149139	-0.0321961	0.217673	-0.131012	-0.534797	0.355246	-0.684525	-0.0587929	0.472307	-0.655752	0.293547	0.845199	-0.251608	0.019155	-0.977246	0.568471	0.0451595	-0.209194	-0.00760699	0.482304	0.123065	1.22118	0.158164	0.00857469	-0.20056	1.49058	0.5885	0.296672	-0.174164
TCGA-D8-A1XK	2	0.558846	0.598887	1.69204	1.08108	-0.183716	-1.06404	0.489907	-1.73064	0.427594	-0.696195	-0.948504	-0.405006	0.599739	-2.37812	-1.42782	0.719805	0.521173	-2.30553	-0.75216	0.0761731	-0.0538322	0.551453	-0.048601	1.46991	-2.80959	-2.2119	-0.499035	0.581884	-1.2546	0.211454	-0.456331	0.0480548	0.290463	-3.31686	0.568672	-0.650785	0.0287313	0.972447	-0.204058	0.665816	0.653271	0.354799	0.32583	1.22991	-1.93795	0.54671	0.980378	0.721369
TCGA-A7-A26G	2	0.317263	-0.127376	0.350889	-0.595762	-0.260224	-0.413863	-0.165787	-0.543991	-0.153123	-0.261464	-0.936612	-0.212339	0.339838	-0.0226288	-1.02773	-1.05402	-0.578271	0.653326	0.744086	0.161856	-0.128386	0.322702	0.000475323	-0.203097	1.10675	-0.44575	0.274044	0.0333705	-0.17497	0.0634518	0.776466	-0.168052	-0.053967	-0.270756	0.348391	0.315945	-0.26709	-0.136109	0.361997	-0.125291	-0.143305	0.175599	-0.212199	0.440537	1.11862	0.207739	0.0327263	-0.321062
TCGA-EW-A1PA	2	0.423319	0.370213	1.44785	1.84694	0.550391	2.12823	1.0821	-0.531863	-0.057639	-0.934613	-0.870955	-1.7847	0.09535	-0.838385	-1.67533	-0.600196	0.136883	-0.503382	-0.190409	0.115527	0.190561	-0.215642	-0.0297585	0.640997	-0.730338	-0.527677	0.127894	-0.714153	-0.359515	0.595258	1.85012	-0.0304339	-0.139298	-1.10747	-0.0726997	1.29141	0.183095	0.162052	0.696061	-0.168512	-0.743119	-0.0504017	0.133257	-0.266975	0.791957	-0.194116	0.292326	0.279064
TCGA-E9-A1RC	2	0.130682	0.0255062	0.254746	0.224721	-0.62709	-0.255343	0.0320966	-0.885192	0.122461	-0.358871	-0.838943	0.897903	0.00668355	0.0576175	-0.180618	-0.277825	-0.315811	-0.102803	-0.868748	0.0991158	1.24981	0.409011	0.00122369	-0.56984	-0.322354	0.247087	-0.190375	0.291144	-0.216634	-0.778364	-0.0508974	-0.114108	0.0091319	0.234378	0.37085	0.347459	-0.0845562	0.17759	-0.0340605	0.210778	0.542755	0.121694	-0.0154845	-0.924116	-0.504691	0.0128107	-0.0335653	0.443104
TCGA-C8-A27B	2	0.292627	0.389489	1.36585	0.969951	-0.118912	0.126883	0.483095	-1.20058	0.14605	-0.601062	-0.82927	-0.762864	0.441284	-1.05557	-1.16353	-0.50283	0.228248	-0.462439	0.603915	0.530593	-0.522712	0.359075	0.0486098	1.18059	-1.10215	-0.460362	-0.457944	0.190573	0.187174	0.627087	-0.0176859	0.047076	0.0454867	-1.28529	0.384919	0.627832	0.400222	0.0717779	0.832584	0.315534	-0.544511	-0.139513	0.0929956	1.55089	-1.2565	0.0926662	0.463821	-0.0880187
TCGA-D8-A27G	2	0.0666964	-0.02702	0.0269957	-0.566593	-0.213468	0.402514	0.0791925	-0.68644	-0.164251	-0.388538	-0.784065	-0.794864	0.076081	-0.452103	0.796075	0.497944	-0.23123	-0.0739271	0.519418	0.298392	0.522058	0.184089	-0.0225745	-0.0559776	-0.4198	-0.843815	0.0166534	-0.0879131	-0.60733	-0.163262	0.768769	-0.420266	0.0819167	-1.70974	0.109914	0.231961	-0.0274913	0.283456	-0.0233109	-0.16649	0.101779	-0.121908	0.0558129	-0.479791	1.26115	-0.0198056	0.311162	-0.0030621
TCGA-E9-A1N8	2	0.186901	0.0926224	-0.547035	0.300289	-0.350935	0.0587696	-0.0277877	0.289916	0.369475	-0.180106	-0.757663	-0.120784	-0.0253668	0.0714424	-1.2363	-0.905289	-0.176132	0.209106	-0.77931	-0.0882626	-0.630862	0.222612	0.495555	-0.111222	0.21318	-0.0293144	0.190689	0.587753	0.397652	-0.20963	1.32297	-0.035323	0.107616	0.649748	0.181494	1.00161	0.469171	0.121579	1.06642	0.15948	1.63941	0.248015	-0.0145155	-0.911662	-1.81624	0.141471	-0.0914801	0.243986
TCGA-A2-A259	2	0.932347	0.160353	0.545388	-1.03022	-0.689557	-0.205808	0.163211	-1.31928	0.0341824	-0.00307799	-0.748767	-2.65946	1.00681	-1.08628	-0.362883	0.0231988	-0.794317	-0.391289	1.02747	0.498458	-0.298958	1.38531	-0.394383	-0.664454	-0.749171	-1.09325	0.233397	-0.290591	-0.551869	0.870249	0.878181	-0.372415	-0.937854	-1.74553	0.872476	-0.275431	-0.0629693	-0.249292	0.825562	-0.269688	-0.453999	0.0162957	0.122406	-0.0368117	1.4841	0.302334	0.33824	-0.430719
TCGA-BH-A1EX	2	0.0462316	-0.017693	-0.40633	-0.299478	-0.402784	0.33566	-0.00111045	-0.32189	0.503501	-0.291803	-0.747629	-0.866278	-0.044846	0.0354499	-0.0557336	-0.0287934	-0.334594	-0.634804	0.191601	0.186661	0.465987	0.198735	-0.123599	-0.46094	0.191757	-0.288874	-0.0298393	0.212275	-0.57656	-0.017605	-0.148866	-0.0340353	0.315891	-0.267283	0.303043	-0.976715	-0.443866	0.0466126	-0.321645	0.0559192	1.16268	-0.00647757	-0.0340066	-0.972905	-0.0845932	0.420699	0.237741	0.0497186
TCGA-EW-A1J2	2	0.579983	0.235954	-0.308565	-0.564574	-0.381072	-0.445771	-0.0475	-0.677551	-0.096573	-0.0160552	-0.685105	-1.22956	0.625326	-0.403769	-0.185401	0.345021	-0.257799	-0.398083	0.606074	0.205236	0.687452	0.676616	-0.0982115	-0.830234	-0.958763	-0.839132	-0.313974	0.293638	-0.542549	0.224837	1.08861	-0.152675	0.444241	-0.48955	0.667878	0.378146	-0.230355	0.418897	1.27208	0.0457215	0.849578	-0.148801	0.0152937	-0.673612	2.04948	0.590561	0.269235	0.0851111
TCGA-BH-A1EY	2	0.0695243	-0.0680539	-0.14324	-0.293534	-0.0944457	0.0829946	-0.0215876	0.117597	0.0577026	-0.180746	-0.67057	-0.572737	0.0182806	0.347204	0.495471	0.137883	0.178678	0.0640654	0.132889	-0.13327	0.703443	0.421524	-0.149804	-0.894462	-0.0189659	-0.134343	0.146546	0.602663	-0.731926	-0.0929394	0.209714	-0.042231	0.196	0.0755102	0.638683	-0.536467	-0.30462	0.0692351	-0.170514	0.0889876	1.29143	-0.0221274	-0.0361131	-0.979327	0.69876	0.209801	0.206576	-0.259014
TCGA-BH-A1FB	2	0.0786808	0.0238487	0.179498	-0.598656	-0.224857	0.242354	-0.322054	-0.5877	-0.0792016	-0.420399	-0.66665	-0.982752	0.107434	-0.429688	1.19236	0.604587	-0.341466	-0.100226	0.599967	-0.00699526	0.807457	0.2183	-0.133059	-0.771726	0.256259	-0.401088	-0.0724779	0.397957	-0.608733	0.0697178	1.16194	-0.186636	0.0273524	0.155753	0.171908	0.261145	-0.248061	-0.117698	1.68739	-0.0483718	-1.26413e-05	-0.113774	0.0214096	0.0992573	1.80169	0.109866	0.406226	0.0492884
TCGA-E2-A1L7	2	-0.102333	-0.0061554	0.0423252	0.0327841	0.078723	-0.462614	-0.117191	-0.157238	-0.095144	-0.747025	-0.615486	-0.0514029	-0.142472	0.696214	-1.14547	-1.25571	-0.191138	0.27901	-0.369875	0.0627176	1.82888	-0.054547	0.420864	-0.454286	0.332661	-0.263312	-0.140516	0.121064	0.0374657	-0.120941	1.4981	-0.00259957	0.262831	0.0606505	0.0666628	1.37562	0.114575	-0.421233	-0.035343	0.0263225	1.2116	0.32608	-0.096969	0.487602	-0.497273	0.12044	-0.135124	-0.265757
TCGA-GI-A2C8	2	0.384038	0.188687	0.144622	-0.330683	-0.427879	-0.261568	-0.175378	-0.514574	0.17726	-0.362742	-0.58464	-0.493641	0.280327	-0.259916	-0.225205	-0.33471	-0.212668	-0.0335843	0.0528251	0.14586	0.566204	0.481283	0.0997214	-0.587749	0.168841	0.21473	-0.0420145	0.463361	-0.342972	-0.242888	0.667354	0.00315781	0.3307	-0.397892	0.258076	0.933927	-0.223148	0.31839	0.39325	0.144031	-0.0727766	-0.19409	0.0656051	-0.705542	0.0207683	-0.0194784	0.3943	-0.327479
TCGA-EW-A1P4	2	0.08924	0.142628	-0.136159	-0.486599	-0.421531	0.503413	0.21772	-0.440977	0.0517392	-0.665115	-0.581787	-1.71549	0.115222	-0.84105	-0.0395914	-0.503898	-0.243756	-0.234594	0.493272	-0.0737279	-0.00510109	0.152291	0.047041	-0.263194	-0.171714	-0.784389	-0.119753	0.159481	-0.659822	-0.0351694	0.411605	-0.193617	0.0579193	-0.772441	0.42589	-0.0167343	-0.01911	0.0768283	1.33654	0.22268	-0.602159	0.183955	0.146222	0.512897	1.31976	0.265635	0.514536	-0.0507193
TCGA-D8-A1XB	2	-0.0255105	-0.0328735	-0.326816	-0.159735	-0.107229	0.0429947	-0.207608	0.000847282	0.180844	0.186645	-0.581002	0.297317	-0.0536178	0.165412	1.4782	1.17945	-0.0191834	0.018853	0.226461	0.164187	1.19789	-0.113664	0.0350736	-0.477662	0.409007	-0.0905499	0.298251	-0.249702	-0.310722	-0.257901	0.552407	-0.305514	0.155003	0.325888	-0.179862	-0.239711	-0.157324	-0.053	0.927521	0.00647487	0.0346589	-0.13519	0.0627834	-1.17337	0.352144	-0.094164	-0.272775	0.614461
TCGA-AR-A24W	2	0.45102	0.329427	0.248321	-0.600175	-0.505335	-0.258039	0.0964616	-1.86567	0.0693909	-0.595601	-0.553144	-0.623102	0.533801	-2.05151	-0.513552	0.0533583	-0.255125	-0.0252213	-0.155073	0.206838	0.562364	0.667501	-0.234501	-0.454148	-0.873009	-2.28037	-0.261105	0.313497	-0.61876	-0.284794	0.983506	0.287565	-0.178054	-1.37343	0.782783	0.459927	0.0748946	-0.0112391	0.666617	0.197687	-0.240856	-0.219402	0.124775	-0.573461	2.12507	0.395065	0.511298	0.269208
TCGA-D8-A1XG	2	-0.0689157	0.0050828	-0.301788	-0.510577	0.0904313	0.298108	-0.0221419	0.215509	-0.12626	0.0686183	-0.544193	-0.225385	-0.201094	0.571195	-0.664802	-0.309866	0.252759	-0.090107	-0.952984	0.0710078	1.86879	0.169856	0.115302	-0.349508	1.02255	-0.0917498	0.0395225	-0.755985	-0.0906408	-0.445193	1.16775	-0.410284	0.140465	0.73028	0.0352791	0.0777156	0.0619607	0.486413	-0.572166	-0.00358467	0.55184	0.06161	0.0924786	-1.11956	-0.98558	-0.11452	-0.143287	0.459792
TCGA-D8-A1XO	2	0.0692835	-0.0299144	-0.264031	-0.460889	-0.517018	-0.0991869	-0.146933	-0.357771	-0.0364277	0.0505191	-0.541754	-0.61642	0.0118064	0.124235	0.26292	0.056234	-0.1982	0.0855262	-0.0716974	0.171195	1.57661	0.10997	-0.0127748	-0.645076	1.0457	0.0186097	0.348679	-0.11671	-0.132945	0.0256295	0.754657	-0.637715	-0.0903654	-1.34554	-0.20142	0.164085	-0.137895	0.000276419	-0.121436	-0.218231	-0.418818	0.00147924	-0.0992889	-0.944982	-0.224233	0.0220028	-0.16629	0.320498
TCGA-C8-A274	2	0.0860693	-0.0180681	-0.235581	-0.195461	-0.43862	0.201429	-0.0300504	-0.279479	-0.0470496	-0.0384608	-0.517855	-0.297035	-0.00837724	-0.0231116	0.805501	0.804458	0.112097	0.156221	-0.142302	0.254073	0.993477	0.313365	-0.0460567	-0.112921	0.18674	-0.376272	0.0873363	-0.1437	-0.292304	0.024978	0.166701	-0.359702	0.0370554	-1.84778	-0.0387641	-0.122969	-0.0611937	0.267454	0.229037	-0.148979	0.0372449	-0.206002	-0.236309	-0.363223	0.120946	-0.1023	0.164483	0.60028
TCGA-E9-A244	2	0.0429836	0.0582957	-0.0111267	-0.338761	-0.0427475	0.664632	-0.145326	-0.363267	0.427618	-0.0147085	-0.503777	-0.00939813	-0.030061	0.150004	0.402175	-0.423997	-0.160983	-0.119923	0.597341	0.0304801	0.161812	0.000253754	0.121251	0.144669	0.311179	-0.121808	0.0414943	-0.265719	-0.150201	-0.410995	0.0458894	-0.213306	0.20454	0.124191	0.165814	-0.395998	-0.122051	0.291327	1.44228	-0.025436	1.29345	-0.131233	0.00391731	-1.07587	-0.124695	-0.296987	-0.0873072	0.381632
TCGA-A2-A25A	2	-0.0170531	0.128598	0.298332	-0.137987	-0.593432	-0.0984902	-0.0528374	-0.199756	0.341285	-0.56159	-0.49523	-0.146654	0.055886	-0.0624316	-0.591293	-0.587028	0.265949	0.800223	0.0128219	0.064916	1.95653	0.0284625	0.0116899	-0.601959	0.0260311	-0.3312	0.319451	0.493411	-0.374503	0.400162	1.10742	0.247799	0.112333	-1.03249	0.166628	0.589116	-0.0612515	-0.0581313	0.645475	0.101228	-0.489437	0.114856	0.156732	-0.318077	0.670095	-0.059166	0.282097	0.140055
TCGA-C8-A26W	2	0.250059	0.388201	-0.679719	-0.532716	-0.353965	0.14183	0.175233	-0.832141	0.00370689	-0.0442088	-0.469144	-0.888011	0.0598004	-0.448292	0.480507	-0.154961	-0.20901	-0.484802	0.174579	0.0765502	0.816229	0.328747	-0.00986968	-0.18596	-0.244507	-1.12301	-0.126125	1.10217	-0.657965	-0.570877	0.920192	-0.0863467	0.273089	-0.45977	0.697594	0.251041	-0.175178	0.282676	1.44425	0.461622	0.232264	0.0734458	0.211494	-0.59845	1.64506	0.345803	0.594368	-0.0145671
TCGA-E9-A1NG	2	-0.00119415	0.0904373	-0.366292	-0.145483	-0.604395	-0.624137	-0.0372997	-0.11178	0.174751	-0.211114	-0.441322	0.139449	-0.0037489	0.491156	-0.617193	-0.424918	0.0749401	0.336999	0.321978	0.216818	0.897862	0.0574625	0.17772	-0.716882	-0.219325	-0.155509	0.173288	-0.0736518	-0.167179	0.024171	0.546871	-0.253845	0.174992	-0.0738732	0.309156	0.412432	0.00395299	0.0850792	-0.078245	0.148391	0.261151	0.100439	-0.038794	-1.12821	0.181437	0.0981101	0.0332611	-0.415919
TCGA-E2-A1LL	2	0.0158382	0.149915	-0.302396	-0.147558	-0.085908	0.185187	0.28578	-0.611111	0.125276	-0.283905	-0.427786	-1.13945	0.00630027	-0.259401	1.83398	1.08399	-0.0453285	0.245263	0.312992	-0.232772	-0.236797	0.142294	-0.0275225	-0.245158	0.0928183	-0.649005	0.0526059	0.857271	-0.687713	-0.125243	-0.245992	-0.230821	0.159033	-0.534781	0.440834	-0.458718	-0.211621	-0.0365759	0.362672	0.287305	0.767026	0.250687	0.0914799	-0.066865	0.5128	0.44386	0.318058	0.503285
TCGA-E2-A1LS	2	0.308423	0.0592999	-0.148012	0.0672193	-0.351965	0.0139307	-0.163609	0.670032	0.284955	0.112288	-0.420355	0.294691	0.26456	0.200748	-0.176617	-0.204228	0.408937	0.612112	-0.725922	-0.181527	0.762832	0.498128	0.125319	-0.171291	-0.0185258	0.975365	0.0179658	-0.161959	0.174665	-0.573842	0.973973	0.0781823	0.193153	3.14207	0.126947	0.0787692	0.00129248	0.260019	2.86766	-0.110155	0.372226	-0.0857191	-0.00574832	-0.805271	0.343621	-0.066764	0.0871403	0.511494
TCGA-D8-A1J8	2	-0.0883099	-0.0515676	-0.193783	-0.357006	0.0111739	0.226415	0.00983082	-0.0252018	0.317373	0.0348473	-0.408438	-0.172545	-0.10233	0.0895774	2.96227	2.15254	0.347976	0.685437	-0.101215	-0.169153	1.34916	-0.161818	0.0693769	-0.336674	0.80913	0.906094	0.424584	-0.340553	-0.219519	-0.17506	0.222713	-0.082476	0.164953	-0.0466095	-0.176421	0.00991557	-0.247625	0.0788128	-0.125745	-0.114286	-0.23021	0.170704	0.0806484	1.51541	-0.699064	-0.0703151	-0.00742186	-0.0718
TCGA-BH-A1F6	2	0.253866	-0.061379	-0.0313939	-0.369252	-0.3984	0.302041	-0.0481563	-0.818617	0.160278	-0.131891	-0.403235	-0.537551	0.265947	-0.375612	-0.797623	-0.342021	-0.592476	-0.291677	0.412118	-0.0982618	-0.595184	0.290992	0.000851577	0.46609	-0.329241	-0.0806857	0.172649	0.197437	-0.223034	0.319808	-0.165523	-0.238458	-0.0993289	-0.120626	0.24632	-0.42555	0.110076	0.1337	0.601587	0.0215066	0.137188	0.112221	0.130093	0.710212	-0.48837	0.11194	0.0310491	-0.174565
TCGA-A7-A26E	2	0.0274127	0.158503	0.0866908	-0.463374	-0.356832	0.669518	-0.230977	-0.258197	-0.0289006	-0.344501	-0.396062	0.704939	0.00317317	-0.0595701	0.615572	-0.186062	-0.177032	-0.00357457	0.311077	-0.03124	1.39581	0.0695116	0.0790825	-1.13745	-0.120539	-0.608002	-0.229945	0.769788	-0.510434	-0.481256	1.14026	-0.393103	0.129567	-0.292532	0.207311	0.228535	-0.276631	0.0196717	1.44993	0.189392	0.381387	-0.1457	0.0769028	-1.13875	1.39012	0.283826	0.287505	-0.00368351
TCGA-D8-A1X7	2	0.0342535	0.081755	-0.395214	-0.274198	-0.13372	-0.0677519	0.08063	-0.345357	0.126213	-0.00408471	-0.37519	-0.483374	0.0161849	-0.0315848	-0.898346	-0.00141354	0.446854	0.269228	-0.348081	-0.137802	1.3342	0.507604	-0.103938	-0.455545	0.168329	-0.944341	-0.273313	0.365333	-0.514833	-0.545843	-0.480469	-0.135122	0.254597	-0.586693	0.671097	-0.450252	-0.199388	0.346149	0.172448	0.345298	1.12936	0.0226113	0.0897558	-0.960668	-0.608428	0.41728	0.135019	0.398856
TCGA-E2-A1L6	2	0.0119042	0.0794726	0.00581468	-0.0905461	-0.0917578	0.0447567	-0.230869	0.321421	-0.121372	0.338201	-0.356452	0.120708	0.00317317	0.671469	-0.364535	-0.433173	0.739266	0.786893	-0.769386	0.0999013	1.40806	0.0226844	0.00939984	-0.752857	0.771938	-0.534229	0.0657468	-0.568795	-0.281513	-0.514587	1.0938	0.477279	0.102262	0.864088	0.00949467	0.0861063	-0.107707	0.192183	0.243357	-0.146178	0.321116	0.147764	-0.123737	-0.748308	0.780021	0.120258	-0.0818308	0.145532
TCGA-E9-A249	2	-1.82418e-05	0.0219983	-0.474497	-0.329503	-0.397419	1.0785	-0.0495119	-0.0188356	-0.0820464	-0.229951	-0.325455	0.657177	-0.222098	0.538467	1.13051	0.116274	-0.0273961	0.0398679	0.0678081	-0.0341888	1.10246	0.0427686	0.220684	-0.204137	0.573297	-0.47527	-0.192488	-0.395009	-0.219081	0.178364	0.592067	-0.185179	0.192009	-0.31018	0.0156224	0.567149	0.112755	0.621458	-0.334521	0.0875644	0.502769	-0.143157	0.0931558	-0.916367	-0.346441	-0.230412	0.0608208	0.0119624
TCGA-E9-A1NA	2	-0.188332	-0.099936	-0.0670955	-0.117829	-0.297124	1.12034	0.044423	-0.238729	0.219242	-0.0969563	-0.290252	-1.26851	-0.259378	0.263577	-0.273513	-0.331869	0.383504	-0.228958	-0.52339	-0.0691549	1.3914	-0.299224	0.212476	0.282372	-0.287711	-0.483877	0.555683	-0.609058	0.0300971	-0.163802	1.12822	0.193786	0.00549096	0.0606243	-0.206651	0.544479	0.179644	0.594836	-0.4329	-0.137268	0.557843	0.051021	0.223053	-0.868115	-1.00217	-0.150933	-0.168992	0.584997
TCGA-AR-A24N	2	-0.0233086	-0.258439	0.282133	-0.70093	-0.626967	0.100144	-0.242587	0.00268666	-0.068272	-0.238748	-0.284983	-0.114556	0.0426217	0.121991	-0.606425	-1.2184	-0.51656	0.0982531	-0.652026	-0.053863	1.42869	0.0851863	0.100174	-0.2906	0.951669	0.289929	0.0493543	-0.337391	-0.383468	-0.194584	1.00269	0.120354	-0.106053	0.290486	-0.143581	1.47522	-0.3026	0.106339	1.96086	-0.170735	-0.158819	0.164847	-0.062203	-0.145905	0.604182	0.118551	0.133117	-0.195149
TCGA-A2-A25B	2	-0.101735	-0.0105113	0.0866112	-0.17046	-0.489628	-0.25702	-0.0810725	0.0160221	0.169687	-0.32791	-0.244682	-0.64634	-0.0934186	0.673737	-0.656088	-0.781794	0.0928299	0.230761	-0.202977	-0.0652669	1.38735	0.0120243	0.0347335	-0.212728	0.333796	0.209762	-0.0827051	0.0502597	-0.166895	-0.172121	0.0777402	0.203759	-0.00642919	0.39519	0.0996612	0.536112	-0.10585	-0.0767183	-0.187123	-0.0382965	0.943576	0.313944	-0.166313	-0.221299	-0.940747	-0.251572	-0.110716	0.349037
TCGA-A2-A25C	2	0.0248825	0.0725616	-0.141013	-0.216821	-0.528903	0.0547503	0.0277685	-0.132912	0.0256614	-0.747119	-0.24182	-0.649851	0.0172881	0.857532	-1.02238	-1.33643	0.0620277	-0.030001	-0.396722	-0.080201	1.52356	0.33051	-0.211235	-0.251733	0.211502	-1.23912	-0.348226	0.623118	-0.49641	0.0511611	0.454378	0.467491	0.174865	-0.362607	0.290535	0.0582722	-0.123132	-0.207092	-0.333224	0.103095	1.50695	-0.0521262	-0.0496744	-0.6258	0.0148556	0.302436	0.201227	0.187193
TCGA-E9-A24A	2	-0.0178189	-0.0777438	-0.415816	-0.295479	0.116391	0.820133	-0.189006	0.409299	-0.22967	0.209082	-0.226369	-0.628994	0.010995	0.557189	0.549163	0.149066	0.435407	0.0858134	-0.281296	0.366822	1.6181	0.0858688	0.257689	-0.789201	1.07782	-0.531683	0.0366612	-0.572987	-0.0621221	-0.130857	0.992435	-0.362523	0.0128272	-0.0798046	-0.0743623	-0.0817134	0.0836558	0.771128	-0.180369	-0.232267	-0.0327402	0.106466	-0.119421	-0.827916	0.11921	-0.239246	-0.0818832	-0.189636
TCGA-E2-A1IL	2	0.79325	-0.171905	-0.234409	-0.870355	-0.644562	0.0222735	-0.36756	0.459739	-0.166851	0.435214	-0.162813	0.174436	0.797816	0.455473	0.729032	0.385789	0.0491651	0.159811	0.0257598	0.522184	1.13168	1.14579	-0.143015	-0.847912	-0.287053	-0.806592	0.674991	0.00289963	-0.0108129	-0.521615	0.996211	-0.850958	-0.854337	0.456877	0.118239	0.315069	0.0634863	0.239542	0.241588	-0.871616	-0.439444	-0.323138	0.0150254	-0.168633	0.636172	-0.0655677	-0.636546	-0.547287
TCGA-BH-A1EU	2	-0.063265	0.0310961	0.200615	0.0847004	-0.504715	0.559874	-0.220266	0.160437	0.134002	-0.224707	-0.126515	-1.66714	-0.12793	0.244502	1.25418	1.0422	-0.0302061	0.371307	0.0222062	0.0656775	2.0554	-0.150236	0.14057	-0.734797	-0.243965	0.215824	0.418917	-0.147461	-0.185698	0.134143	1.94193	-0.289953	0.156765	0.487707	-0.156676	0.536905	-0.0801386	0.0895108	0.889469	-0.135112	-0.189089	-0.0750811	0.364537	-0.970087	-0.466203	-0.138954	-0.0727999	-0.0116864
TCGA-E2-A1IU	2	0.335004	0.118994	-0.234603	-0.445281	-0.232687	-0.288253	-0.135348	-0.348025	-0.099609	0.42702	-0.121444	-0.34805	0.308967	-0.118318	-0.229653	-0.144714	-0.0296885	0.203258	0.0813653	0.325938	1.10177	0.365709	-0.120316	-0.738181	-0.684469	-0.484249	-0.108784	0.270964	-0.410034	0.128025	1.47065	-0.126846	-0.145607	-0.28423	0.446917	0.997424	0.0111129	0.0181205	0.908883	-0.0172928	-0.0801868	-0.0823026	-0.0800628	-0.544929	0.952314	0.227697	0.16826	-0.0249261
TCGA-EW-A1PG	2	-0.0497729	0.146476	-0.0989128	-0.578336	-0.280774	-0.110858	-0.129993	-0.463247	-0.134992	0.137355	-0.103859	-0.714724	0.0578481	-0.03124	-0.193602	-0.154251	0.528936	0.463673	0.310849	0.222514	1.26042	0.0394063	0.100108	-0.533723	-0.171004	-0.871735	-0.024747	-0.280789	-0.534601	-0.492147	1.00131	-0.428195	0.0387707	-0.221669	-0.00732603	0.156157	-0.000548636	0.273423	1.21734	0.0493607	-0.20374	-0.0974619	-0.00440628	-0.609222	1.70102	0.0818901	0.324349	0.333465
TCGA-AR-A24X	2	0.399479	0.0200867	-0.217421	-0.179474	-0.348552	-0.121704	-0.0907934	-0.518239	0.0399297	0.0476657	-0.10196	-0.0890747	0.362844	-0.341542	-0.109014	-0.608031	-0.162419	0.444964	0.00964451	0.0833641	0.164171	0.551984	0.0313213	-0.618292	-0.0186256	-0.493376	-0.0935744	0.172438	-0.238056	-0.142727	0.881857	-0.242292	-0.201924	-0.745623	0.390566	0.946355	0.0699731	0.444284	0.686532	-0.0363462	-0.379284	-0.170412	0.033564	-0.439754	0.515528	0.0990267	0.154477	0.0149621
TCGA-E9-A1R3	2	0.0271417	-0.114363	-0.13472	-0.507897	-0.392	-0.180056	-0.14343	0.0751742	0.309956	0.0836332	-0.0941774	-0.308566	0.175424	0.424686	-0.372141	-0.501894	0.370455	0.891781	0.199231	0.0640137	1.21698	0.0382454	-0.0563498	-0.804346	-0.109063	-0.332432	0.300353	-0.277097	-0.143755	0.184514	0.491105	-0.120102	0.241424	0.156504	-0.190799	-0.295341	-0.0804509	0.128175	-0.265285	-0.10366	-0.0667947	0.11623	-0.038756	-0.946967	0.0649958	-0.192928	-0.0813868	-0.0119131
TCGA-D8-A1JH	2	0.114026	-0.192141	-0.312656	-0.663087	-0.420701	0.355625	-0.137603	0.0821249	0.00335187	0.323747	-0.0912695	-0.661092	0.0265219	0.246408	0.727036	0.217055	-0.199026	0.176579	0.13193	0.0265714	1.60927	0.163903	0.0630552	-0.510302	0.148899	0.151037	0.437087	-0.709701	-0.314384	-0.395605	0.919499	-0.37083	0.0308705	0.347781	-0.222499	-0.370391	-0.0075758	0.210768	0.588443	-0.164062	-0.182808	0.013482	0.197129	-0.702245	1.10487	0.0419356	0.20295	-0.0936436
TCGA-D8-A1XD	2	0.294159	-0.0845749	0.0439117	0.568598	-0.0892838	0.983266	0.0418563	0.524159	-0.0443867	0.275035	-0.0772504	-0.284	0.0758025	0.118512	-0.932855	-0.494004	-0.298354	0.314551	-0.357053	0.154781	1.64316	0.271147	0.37019	-0.536171	-0.131849	0.175594	0.103118	-0.253939	0.114912	-0.479875	1.3006	-0.345241	-0.205771	0.872894	-0.265739	0.702021	0.137798	0.0799733	0.619808	-0.381016	-0.560239	-0.335547	-0.151671	-0.972448	0.429448	-0.170032	-0.393781	0.241951
TCGA-D8-A1Y2	2	0.162162	-0.178182	-0.653879	-0.175512	-0.465653	-0.188326	-0.123874	-0.484952	0.179298	0.35784	-0.0456485	1.27299	0.169064	0.309166	-0.704836	-0.717433	-0.487038	-0.443287	0.187992	0.143539	0.495784	0.279516	-0.115101	0.303032	0.342348	-0.401768	0.0147949	-0.136441	-0.190613	-0.33709	0.456194	-0.325015	0.306115	-0.275976	-0.00463729	0.515077	-0.290341	-0.0377053	-0.0359693	-0.0783743	0.824366	0.0596744	0.00127242	-0.655855	0.72195	0.137538	0.0454874	-0.0446643
TCGA-D8-A1JL	2	0.636996	0.126738	0.100101	0.596753	-0.272279	-0.388373	-0.0212995	0.0509161	0.383448	0.0655992	-0.0404295	0.583795	0.643097	0.186553	-0.0129697	0.117151	-0.46094	0.0710632	0.384433	-0.0606148	-0.714561	1.04239	-0.116218	0.732535	0.0701629	0.215986	-0.0511868	0.121874	-0.153547	-0.125122	-0.683972	-0.066531	0.249417	0.535433	0.0186569	-0.216548	0.206992	0.0858371	0.459365	-0.0625678	-0.18695	0.217507	0.0215681	1.23794	-1.5483	-0.101867	0.181424	-0.044586
TCGA-AC-A23C	2	0.566641	-0.398978	0.139836	-0.891013	-0.373575	0.438421	-0.42414	-0.340088	-0.0205324	0.093069	-0.0267666	0.437199	0.630198	-0.0932049	2.37737	2.11265	-0.562761	1.29172e-05	0.115916	0.247311	1.3846	0.837381	-0.195953	-0.0216655	0.176733	0.0112739	0.293255	-0.269648	-0.119072	-0.235687	1.43841	-0.465414	-0.394556	0.425076	0.0987699	0.5716	-0.21374	0.0723589	0.125822	-0.525431	-0.339286	-0.0699217	-0.0128124	-0.562048	1.48408	-0.238827	-0.329384	-0.581703
TCGA-E2-A1LK	2	0.389719	0.0621968	0.9374	1.1939	-0.255068	0.906091	0.312538	-0.420519	0.490343	0.504409	-0.0239731	-0.0879684	0.392309	-0.283773	0.274147	-0.166697	-0.476699	-0.788695	0.185656	0.255374	-0.602397	0.430891	0.00757151	-0.292681	-0.287393	-0.657662	0.285835	0.170408	-0.251055	-0.230024	-0.758361	0.177253	0.196092	-0.270971	0.367657	-0.665729	0.019113	0.158536	-0.430273	0.0280679	0.322318	-0.113311	-0.0121452	-0.502395	-1.45768	-0.0589167	0.119639	-0.341943
TCGA-E9-A229	2	0.227074	0.0151753	-0.219064	-0.617938	0.216874	0.626466	-0.285714	0.000557784	-0.253311	0.538932	0.00636617	-0.990438	0.194961	-0.790538	1.48224	0.95882	-0.379226	-0.231378	0.0888811	0.138246	1.09962	0.281296	0.17891	-0.534036	-0.526123	-0.699233	0.294594	0.213483	-0.349658	0.348333	0.753931	-0.2514	-0.168297	-0.402288	0.0372791	0.250656	-0.00402773	0.0237479	1.20072	-0.194684	-0.542751	-0.281452	0.067382	-0.356044	1.35182	-0.173929	0.0806877	0.013085
TCGA-D8-A1XR	2	0.450594	0.252645	0.204125	-0.0706289	-0.541089	-0.397752	-0.115735	-0.179544	-0.201087	0.599279	0.0317568	-0.102411	0.403193	-0.0213249	-0.317712	-0.253417	0.0465552	0.460601	1.12898	0.5475	1.23483	0.403779	-0.0121374	-0.691255	-0.16153	-0.614588	-0.124548	0.327507	-0.0366495	0.134575	1.30252	-0.629734	-0.261892	-0.863522	0.337677	-0.298935	-0.0443798	0.230722	0.26168	-0.235814	-0.566234	-0.194634	-0.0694546	-1.07323	1.7313	0.206117	0.400039	-0.286132
TCGA-EW-A1P3	2	0.204657	0.35252	0.094002	-0.361204	-0.305527	-0.0515021	0.336314	-0.800756	-0.00315352	0.0238634	0.0338726	-0.698575	0.0763155	-1.35022	-1.48587	-0.877275	-0.313239	-0.387884	-0.463384	0.109368	0.472548	0.314536	-0.00220374	-0.264086	-0.975716	-0.269682	-0.385213	0.326973	-0.833888	0.363476	0.659418	-0.208275	0.147468	-1.59612	0.539582	0.129308	-0.042377	-0.252717	1.33115	0.280156	-0.0813461	0.0711012	0.108857	-0.523196	1.08624	0.465535	0.387815	0.367641
TCGA-C8-A26Z	2	-0.0419539	-0.012659	-0.121341	-0.0555332	-0.259287	0.189952	0.0143992	0.341383	0.0144182	0.775355	0.0399088	0.168948	-0.0677967	-0.137588	-0.500944	0.0818695	0.352262	0.555847	-0.763144	0.115225	2.03589	-0.0774336	0.573741	-0.360269	0.139846	0.0280106	-0.188609	0.130393	-0.117492	-0.237056	0.467474	-0.0716769	-0.00471938	1.03567	0.363328	-0.196896	-0.111121	0.17631	0.618669	0.173615	-0.356836	-0.00252618	0.00327202	-0.809161	-0.0643039	-0.176505	0.189071	-0.365455
TCGA-C8-A26X	2	0.0866238	-0.0148333	-0.430778	-0.0294346	-0.135717	0.529652	0.132434	0.000816118	0.126637	0.702808	0.0646872	-1.00846	0.072414	-0.134001	0.608126	0.238455	-0.222966	-0.137893	-0.0218393	-0.0179085	1.53121	0.0168461	-0.0789345	-0.0894724	0.444519	-0.664762	0.152168	0.276706	-0.417853	-0.535183	-0.626003	-0.345077	0.12941	-0.780473	0.153756	-0.0955018	-0.276363	0.131718	-0.162403	0.125629	0.559167	0.115049	0.0912831	0.574915	-0.722093	-0.0956603	0.433061	-0.160912
TCGA-A7-A26H	2	0.0369655	-0.159766	0.049323	-0.283797	-0.602696	0.378991	-0.178591	-0.261471	0.52427	0.541392	0.0680719	0.37244	-0.0180413	0.325269	0.123133	-0.176394	-0.181225	-0.139409	-0.194091	0.0447244	0.869918	0.196296	0.0298994	-0.91192	0.464781	-0.612562	-0.0084518	0.421906	-0.587139	-0.344375	0.700172	-0.251761	0.145375	-1.07468	0.0334871	0.145385	-0.411285	0.038182	0.0194168	0.0916613	0.647266	-0.12311	-0.0634198	-0.921622	-0.101222	0.237787	-0.00066286	-0.306944
TCGA-EW-A1PE	2	-0.097427	-0.159921	-0.399629	-0.479074	-0.350722	-0.0883095	-0.0672953	0.206211	-0.322077	0.628863	0.0698575	-0.397335	-0.0851303	0.512571	0.653816	0.0905615	-0.168891	-0.229405	-0.335372	0.149437	1.16294	-0.217263	-0.17879	-0.591939	-0.0477284	0.0858658	0.0451841	-0.303869	-0.569714	-0.103103	1.04508	0.110879	-0.0977228	0.00177576	0.380356	0.00399033	-0.182229	-0.201566	0.342308	-0.150385	0.193128	0.0505719	-0.116101	-0.0794412	0.373722	-0.0331802	0.0531083	-0.427815
TCGA-D8-A1XV	2	0.186157	0.10078	-0.520355	-0.186768	-0.0627757	0.318529	-0.00583872	-0.126378	0.0925281	0.902222	0.0726725	-0.0227829	0.191958	0.435704	-0.305877	-0.702319	0.000499543	0.362779	-1.18536	0.0239147	1.48718	0.343023	0.131691	-0.0170754	0.762787	-0.0149772	-0.0102986	-0.558395	-0.131261	-0.51597	0.678571	-0.233341	0.0862788	-0.355612	-0.057555	-0.203889	-0.25342	0.213938	-0.222643	-0.0264546	0.273923	-0.0532247	0.0270846	-1.05999	-0.712331	-0.00914032	0.0851363	-0.0417985
TCGA-BH-A1FN	2	-0.186058	-0.299366	-0.280177	-0.22039	0.120963	0.565831	-0.0206824	-0.236647	0.0011123	0.072294	0.0773433	-0.145737	-0.113908	0.408498	1.16069	0.626825	-0.427063	-0.621905	-0.333585	0.26016	1.40283	-0.10176	0.130908	0.17	0.444593	-0.156924	0.23687	0.384987	-0.571777	-0.213283	0.15868	-0.341019	0.116957	0.101779	0.101396	0.150279	-0.0680199	0.47216	-0.064422	0.0500537	0.663714	0.10748	0.0778529	-0.610734	-0.366898	0.0471433	0.018649	0.0830233
TCGA-AR-A256	2	0.0297299	-0.172186	0.235734	1.23382	-0.336698	0.355609	0.0195441	-0.184145	0.0188418	0.231371	0.084324	-0.484208	0.0531252	0.0132651	-1.50003	-1.55547	0.0175535	0.90443	-0.0688098	-0.00837947	0.543076	0.0811394	-0.0517585	0.683245	0.0460607	0.550239	0.00882297	-0.477937	0.162895	-0.0790386	-0.728064	0.230441	0.184295	0.529982	-0.0379731	0.269926	0.395966	-0.38676	1.77205	-0.0387143	2.00292	0.607702	-0.141428	-0.445587	-1.30603	-0.1899	-0.199093	0.117202
TCGA-D8-A1JB	2	-0.0197472	-0.0474588	-0.1867	-0.579778	-0.353166	0.31	-0.0474525	-0.385639	0.0457551	0.604838	0.0928786	-0.904567	-0.0792397	0.352706	0.839667	0.506628	-0.104062	-0.426833	-0.199451	0.206006	1.20153	-0.0508539	0.0882584	-0.369442	0.263946	0.435622	0.293134	-0.0704026	-0.496403	-0.277886	0.770624	-0.321139	0.214096	-0.544643	0.132757	0.316391	-0.403429	-0.340183	0.716781	0.0546041	-0.198201	0.163901	0.0933628	-0.124125	-0.0784479	-0.0511358	0.156979	-0.0595453
TCGA-D8-A1XU	2	0.0312107	-0.0525318	-0.29513	-0.617478	-0.0798008	0.69344	-0.25028	0.0463947	-0.0148661	0.437488	0.102499	-1.27957	-0.00376129	-0.189649	2.68966	1.94391	0.0501762	-0.25229	-0.528641	-0.00477634	1.37279	-0.00861888	-0.00197682	-0.728352	-1.25272	-0.145112	-0.0396039	-0.561458	-0.278176	0.0171946	0.311516	-0.400889	0.400411	0.450998	0.102029	0.12111	-0.0791518	0.17258	0.672437	-0.110465	-0.347297	-0.256499	-0.0921264	-0.640771	0.509766	-0.047991	-0.0307964	0.668844
TCGA-C8-A27A	2	0.00510117	-0.0811327	0.854848	2.89536	1.43824	2.4217	1.34052	0.698823	-0.01664	0.668571	0.107168	0.81651	-0.188049	0.473491	-0.818047	-0.158773	-0.193137	0.0490297	-1.48648	-0.330119	-0.657988	-0.0159367	0.242641	0.912512	-0.121991	0.77824	0.305132	-0.5645	0.367998	-0.540921	0.824806	0.194188	0.219422	-1.232	0.0348032	0.15933	0.177908	0.0333933	-0.76023	0.107293	1.13257	0.021293	0.0827994	-0.472404	-1.49805	-0.229914	-0.134496	-0.0717037
TCGA-E9-A1RF	2	0.0535767	-0.033824	-0.220922	-0.530282	-0.0425406	-0.0682727	-0.0531233	-0.230342	-0.0191168	0.398104	0.139777	-1.04069	0.0479548	0.766253	-0.858314	-1.08879	0.171427	0.582893	-0.0655911	-0.158215	0.771102	-0.0185011	0.0494201	-0.14729	-0.00340397	0.0775225	-0.0963455	-0.318211	-0.264668	0.702227	0.311523	0.0531234	-0.0272503	-0.253454	0.342844	0.598296	0.142323	0.0788128	-0.320581	-0.125074	0.382152	0.195973	0.0207321	0.360195	-0.314596	-0.0874502	-0.0757529	-0.175488
TCGA-E9-A1ND	2	0.0342229	-0.10772	-0.141248	-0.372635	-0.148137	0.846796	0.226355	0.273341	0.172925	0.552711	0.144102	-0.600011	0.458327	0.414937	2.07351	2.69513	0.195649	0.037404	0.494889	0.0330293	-0.758433	0.0168461	-0.0962873	1.56152	0.737875	-0.0937929	0.44429	-0.251869	-0.180408	-0.0984291	-0.841016	-0.0158475	0.00325559	-0.273474	-0.0736231	-0.477656	0.0716332	0.0558383	0.451587	-0.0732793	0.0168972	0.287174	0.180514	2.0191	-1.65979	-0.111434	0.0618386	-0.212208
TCGA-EW-A1PB	2	0.295435	0.0938768	0.208717	0.114219	0.0292281	0.749819	0.293571	0.244344	0.0718245	-0.214543	0.167012	-1.23832	0.510858	0.0591532	1.20206	1.2564	-0.415713	-1.51652	0.445713	0.0346996	-0.839388	0.113057	-0.234572	1.85044	0.120598	-0.0222156	0.0349041	-0.250602	-0.251049	0.563278	-0.251873	0.0840835	0.347579	-0.0772452	0.236644	0.0222263	0.194886	-0.190478	0.929272	0.0407153	-0.398384	0.143329	-0.129249	2.5883	-1.58372	-0.12406	0.116323	-0.0188968
TCGA-E9-A1R4	2	0.107906	-0.294517	0.208934	-0.836167	-0.535443	0.639122	-0.185037	-0.310205	0.0249867	0.168902	0.174152	0.339311	0.0241542	0.439849	0.645126	0.00618047	0.0748116	0.44172	0.142581	0.287708	-0.493696	0.375298	-0.0638238	-0.530925	0.613076	-0.682386	0.349801	-0.558962	-0.198363	-0.443091	0.581592	-0.279369	0.0774887	-1.02754	-0.225717	-0.406822	-0.0994718	0.0307691	0.136721	-0.255077	0.331377	0.0951506	0.011168	-0.152159	-0.421853	-0.181917	-0.0875145	0.00267686
TCGA-C8-A278	2	0.163671	-0.0124973	-0.0661953	-0.0437269	-0.01381	0.249135	0.0281161	-0.407918	0.731515	0.563689	0.174629	-0.0583668	0.234415	0.415187	-0.175467	-0.0674202	-0.0915757	0.150811	-0.144775	0.0410081	1.13777	0.239178	-0.0058766	0.190748	0.591379	0.0817729	-0.0827051	-0.213027	-0.311928	-0.35108	-0.313303	-0.0371976	0.130097	-0.62937	0.094718	0.282977	-0.174267	-0.0137172	0.274791	-0.00928496	0.0127592	0.0404447	-0.0669728	0.360018	-0.788154	-0.0236599	0.263184	0.460243
TCGA-BH-A1F0	2	0.158371	-0.311751	0.13237	0.270202	-0.531307	0.0676731	-0.106139	-0.437103	0.180423	0.38049	0.17703	-0.54348	0.318296	0.0357684	-1.00452	-0.513048	-0.317557	-0.0373109	-0.0925517	-0.051934	-0.97659	0.298621	-0.384715	0.364025	0.0286754	0.183643	0.369367	-0.214991	0.0522385	0.0894304	-0.697843	-0.261108	0.257679	0.480354	0.000930507	-0.607927	-0.115771	-0.018643	1.83349	-0.134843	0.122788	0.0468683	-0.0733751	0.32503	-0.828128	-0.18915	0.0398745	-0.435418
TCGA-C8-A1HK	2	0.0958111	-0.0449909	0.0269362	0.0329152	0.319927	0.136803	0.130328	0.118486	0.42774	0.623276	0.178042	0.165166	-0.174357	0.330827	0.13902	-0.268395	0.396207	0.687734	-1.48552	0.195411	2.01473	-0.0548741	0.370876	0.222083	-0.453837	0.143949	-0.0938574	-0.414265	0.0147748	-0.491198	-1.10151	-0.0341615	-0.134443	-0.269365	-0.030654	0.0346165	0.191388	0.059464	0.18851	0.0278428	-0.581176	-0.183655	-0.153391	-0.0987233	-1.1388	-0.270075	-0.162848	-0.277695
TCGA-AR-A24L	2	0.105783	-0.242494	0.0394262	-0.405664	-0.467514	0.319637	-0.232471	-0.0442809	-0.124273	0.461284	0.183861	-0.836962	0.0856203	0.0715341	-0.0152202	-0.50995	-0.0888937	0.302785	0.00752553	0.0508114	0.891555	0.18813	-0.365909	-0.819792	-0.313955	0.346926	0.375777	0.0302795	-0.535966	-0.0340892	1.13851	-0.20567	-0.0136582	-0.466404	0.20933	0.0713508	-0.0564151	-0.188889	0.358544	-0.2552	-0.181739	-0.0823177	-0.0285397	-1.0042	1.18682	0.0130506	0.203702	-0.0708552
TCGA-EW-A1OZ	2	-0.0991662	-0.0434637	-0.280537	-0.0333232	0.413332	0.62973	0.0487202	-0.297106	0.335206	0.119763	0.183941	-0.569802	-0.10017	0.375647	-0.34765	-0.504273	0.204119	-0.149755	0.0619494	0.103498	2.37268	0.0209916	-0.156159	-0.359545	0.177472	-0.137125	0.211659	0.406617	-0.490746	-0.234873	-0.606365	-0.265259	0.12595	-0.207896	0.205945	-0.880091	-0.176973	0.282134	0.0409471	0.0654137	0.729071	0.199273	0.00163976	-0.893756	0.40727	0.121349	-0.0721118	-0.214671
TCGA-C8-A273	2	-0.140376	0.218893	0.0541369	0.186758	-0.340726	0.531219	0.0163234	-0.28376	0.246189	0.325039	0.195324	-1.29175	-0.210567	0.368694	0.0949086	-0.204614	-0.382838	-0.161308	-0.252871	0.0651002	0.430296	-0.260917	0.139265	-0.287191	-0.406271	-0.346357	0.198411	-0.685269	-0.390813	0.163431	0.0249365	0.25747	0.0429139	0.390486	0.120249	0.289194	-0.0877717	0.178624	0.434265	-0.0627485	-0.306871	0.115022	0.027048	-0.751443	0.428287	-0.25414	0.130421	0.621061
TCGA-EW-A1OV	2	0.0962286	-0.025121	0.0409938	-0.610401	0.420266	-0.500393	-0.179422	-0.43805	-0.0435952	0.222917	0.208875	-2.23053	0.0119481	0.165999	-0.29554	0.0922979	-0.534429	0.0332972	0.0595547	0.333538	1.6229	0.266314	0.0182913	-0.127199	1.16327	-0.301402	0.0275161	-0.0337176	-0.449465	-0.172413	0.762383	0.037033	0.164845	-1.52358	0.171784	0.774132	0.00719816	-0.083747	0.374991	-0.0933623	0.541481	0.166651	-0.116068	0.293252	-0.0295438	0.0468582	0.153066	-0.50177
TCGA-A7-A26I	2	-0.2439	-0.25855	0.395643	-0.088827	0.43499	1.26578	0.0936374	-0.236315	0.128071	0.280029	0.216171	-0.166264	-0.0571967	0.364834	0.662095	0.133983	-0.203183	-0.193319	0.236838	-0.176158	-0.377158	-0.207491	0.0649899	1.05747	-0.588442	0.266991	0.38767	-0.29465	-0.411972	0.00739097	-1.1711	-0.270982	-0.0270248	0.740827	0.0230536	-0.0393066	0.0468308	0.595367	-0.157767	-0.212266	0.329751	0.0894543	0.0150351	-1.07798	-0.248342	-0.261803	-0.291047	-0.0594412
TCGA-EW-A1P0	2	0.0619851	0.104207	0.759653	0.0547459	-0.14489	-0.923996	-0.37604	0.77385	-0.136886	-1.22635	0.217183	-0.261968	0.00317317	0.902042	-1.51637	-1.53396	-0.90128	-0.159486	-0.625091	-0.0673088	1.08067	0.129005	0.375259	0.685063	1.10923	0.615382	-0.36731	-0.616982	0.0227043	-0.0154241	0.133727	0.28361	0.114446	0.609315	0.0568253	0.999195	0.209213	-0.470946	0.416845	-0.0512557	0.770121	0.236191	-0.175083	-0.643356	-0.0141121	0.147274	-0.15181	-0.204729
TCGA-AR-A24Z	2	-0.130999	-0.261135	0.013175	-0.168687	-0.114199	0.67279	0.0178996	0.576877	-0.208175	0.281091	0.232902	-0.0061569	-0.143538	0.367188	-1.35326	-1.28391	0.447676	0.360454	-1.05091	-0.465352	2.04765	-0.122185	-0.0232147	-0.465157	-0.306747	0.595181	0.260089	-1.12639	-0.000645336	0.155763	0.877244	-0.105289	0.166458	0.820465	-0.117193	0.183969	0.13824	-0.0360413	1.82734	-0.164496	0.608517	0.432649	0.0438061	-0.776369	-1.39891	-0.349614	-0.415575	-0.0310757
TCGA-A7-A26F	2	0.000957163	-0.252498	0.0585122	0.520047	-0.0935151	0.703248	0.18267	-0.242375	0.389663	0.593549	0.233135	-0.115264	0.15046	-0.209579	2.16902	1.86433	-0.134418	-0.263788	0.799193	-0.264704	0.293884	-0.0970827	-0.36755	0.0613498	-0.187134	-0.132404	0.171939	0.0190869	-0.482841	-0.349107	-1.06382	-0.00975066	0.0449291	0.650736	0.324573	-0.618872	-0.17228	0.163883	-0.0836291	-0.103447	0.449538	0.210539	0.170215	-0.0508083	-0.982349	-0.140587	-0.275333	-0.288641
TCGA-AQ-A1H2	2	0.434168	-0.128512	0.711434	-0.510197	-0.683591	-0.262735	-0.470021	-0.19304	0.0107479	-0.203328	0.249867	0.216426	0.503529	0.210766	-0.685733	-0.920885	-0.943169	-0.35864	-0.544741	0.439129	1.72211	0.587779	-0.118458	-0.481001	0.0550181	-0.753152	0.182377	-0.508087	-0.0723493	0.0651618	0.337106	0.24452	0.0283039	1.48734	-0.147553	0.979017	0.0811997	0.0566039	-0.0310913	-0.238646	0.0895445	0.151415	-0.237508	-0.103737	0.184604	-0.168995	-0.0479729	-0.00558189
TCGA-AR-A255	2	0.817732	-0.117193	0.605169	-0.945978	-0.844541	-0.388834	-0.416182	-1.09298	0.00269052	0.996754	0.251095	-1.02184	1.12985	0.131292	1.17035	0.614125	-0.825278	0.326938	1.32044	0.604976	-0.108415	0.961076	-0.454833	-1.81264	-0.386317	-0.860956	0.386347	-0.267612	-0.341809	-0.501683	1.37687	-0.503929	-0.496633	-1.08212	-0.0439907	-0.0758984	-0.272151	-0.327362	0.209706	-0.665085	-0.919173	-0.405485	-0.18999	-0.888685	2.30932	0.14772	0.0623434	-0.817102
TCGA-D8-A1XJ	2	0.189532	-0.129451	-0.490704	-0.217098	-0.141383	0.320911	-0.0700851	-0.285945	0.412572	0.556256	0.274131	0.779095	-0.145081	0.141366	-0.508231	-0.685621	-0.316763	-0.149292	-0.476485	0.034104	1.10669	-0.00028962	0.0355087	0.465145	0.21305	-0.507352	-0.0290362	-0.147026	-0.265895	-0.438433	-0.893129	-0.414881	0.0573389	-0.249863	0.161838	0.374835	-0.145643	0.0348748	-0.207303	0.0683738	0.138402	-0.0811124	-0.0734927	-0.671177	-0.807018	-0.157364	-0.256857	0.615383
TCGA-AR-A24U	2	0.173519	-0.0573803	0.566353	-0.0277921	-0.392056	-0.00441981	-0.127659	-0.442025	-0.0711339	-0.233252	0.294274	-0.742411	0.112971	-0.0171979	-0.832392	-1.16439	-0.398162	0.277794	-0.0310779	0.448668	0.954433	0.291967	-0.19114	0.0820354	0.462278	0.111117	0.0382051	0.0250447	-0.438405	-0.108172	-0.289073	0.210403	0.0482345	0.134594	0.000739714	-0.161678	0.0624298	0.0361843	-0.0559275	-0.137146	0.330557	0.294583	-0.237628	0.348674	-0.726365	0.104797	0.137542	-0.455579
TCGA-E2-A15I	2	0.258358	0.202383	-0.45724	-0.254798	-0.171186	0.165248	0.038573	-0.24084	-0.0238561	0.689595	0.295525	-0.700188	0.160816	-0.0482653	0.841098	0.641168	-0.176855	0.121345	-0.237621	0.0961985	1.5851	0.266677	0.119854	-0.948916	-0.0235765	-0.413567	-0.0827051	-0.126537	-0.333259	0.133366	0.912398	-0.38237	0.0104784	-0.224732	0.414534	0.921821	0.108251	0.120996	0.815399	0.149776	-0.136753	-0.0298748	0.0639541	-0.761786	0.654423	0.253548	0.233891	-0.0461182
TCGA-E9-A1R5	2	-0.0322615	0.00337169	-0.0723747	-0.557849	0.877016	1.10557	-0.162484	0.236293	0.184325	0.220152	0.332289	-0.703527	-0.0873155	0.323697	1.01564	0.196063	-0.141904	-0.069252	-0.0450334	-0.0391397	0.647421	0.0121981	-0.138736	-0.537052	0.632493	1.03816	-0.262022	0.713693	-0.432574	-0.246111	-0.378501	-0.109493	0.286745	0.157777	-0.266827	0.226089	-0.0262201	0.101205	-0.177957	-0.099406	0.835609	-0.035241	0.107423	-0.897288	-0.312893	-0.169623	-0.266614	-0.347375
TCGA-BH-A1FD	2	0.0256656	-0.199103	-0.710131	0.937226	-0.262141	0.985753	0.0345048	0.182558	0.0988687	0.31932	0.338924	-0.22814	-0.0601562	-0.0217004	-0.827008	-1.11549	-0.43208	-0.158282	-0.345436	-0.0076383	1.5359	0.124619	0.241452	0.664791	-0.153338	-0.0385831	0.222582	-0.356724	-0.169151	-0.334992	-0.0134873	0.167532	0.136056	-0.231262	-0.060609	0.340672	-0.101282	0.195629	-0.0257209	-0.135424	1.16808	0.0922475	-0.0800797	-0.788916	-0.412654	-0.132599	-0.0794732	-0.0179733
TCGA-BH-A28Q	2	0.0970768	0.268443	0.0953099	-0.146658	-0.453612	-0.468678	-0.125625	0.132427	-0.0547842	0.33643	0.341209	-0.201194	-0.0721726	-0.92406	-1.3229	-0.971524	0.25363	0.497781	-0.205413	0.325075	1.26929	0.0889715	0.348599	-0.232307	-0.519081	-0.385905	-0.181851	-0.226818	-0.240217	0.0411707	1.38194	-0.0869021	0.0941829	-1.6695	0.135445	0.861616	0.252087	-0.168444	0.660055	0.0956285	-0.393739	-0.148748	-0.0140818	-0.766217	0.305197	-0.0385475	0.336262	0.750042
TCGA-E9-A245	2	0.258255	0.369013	-0.389565	0.205793	0.259562	0.584525	0.042702	-0.193077	-0.0821623	0.510012	0.388537	-1.59193	-0.00722456	-0.224556	0.999846	-0.0511301	-0.0907391	-0.0116201	0.10805	0.0789623	0.722046	0.294447	-0.0787268	-0.770622	-0.516397	-0.79822	-0.161172	0.662967	-0.6206	0.457131	1.73991	-0.190372	-0.273358	-0.378111	0.733029	0.597745	-0.138355	-0.00713467	0.635676	0.112723	0.0895445	-0.190196	-0.0923461	-1.09519	1.60935	0.197466	0.292905	-0.20864
TCGA-E9-A1RA	2	0.13463	0.0183039	-0.103624	-0.290384	0.155487	0.190315	-0.30045	-0.226872	-0.132003	0.809839	0.389189	-0.645109	0.0819147	-0.119779	1.40212	0.908676	0.137967	0.074781	-0.202864	-0.0304443	0.801177	0.266666	-0.113693	-0.84785	-0.248414	-0.605818	-0.229266	0.103216	-0.471284	-0.251046	0.793045	0.0553792	-0.179148	0.295264	0.215954	0.552337	-0.115013	-0.0693696	0.567518	-0.127262	0.0895445	-0.205671	-0.063061	-0.752452	1.12565	0.145816	0.546233	0.27131
TCGA-BH-A1ET	2	0.146904	-0.0324361	-0.334452	-0.0934502	-0.100982	0.425484	-0.226553	0.0655567	0.0388238	0.638086	0.390153	-1.47048	0.206025	0.623954	-0.709695	-0.906405	-0.562669	0.223375	-0.538622	0.12785	2.22904	0.201535	0.0918505	-1.18943	-0.229567	-0.293224	0.504285	-0.413108	-0.196495	-0.191887	0.831281	-0.131978	-0.00173018	0.814439	-0.0625292	0.907149	-0.106851	0.486892	0.371988	-0.253394	-0.119403	-0.138143	-0.17479	-0.948516	0.666391	-0.0727152	-0.106734	-0.529627
TCGA-AR-A24S	2	0.228283	-0.256238	0.203971	-0.539399	-0.501046	-0.427846	-0.379369	-0.387621	0.210161	-0.0951596	0.405778	0.632619	0.286447	0.564069	-0.671557	-0.970036	-0.282619	0.297812	0.0984975	0.13286	1.97157	0.514994	-0.0556589	0.379318	0.624306	-0.00120511	0.216791	-0.311051	-0.13803	-0.241204	0.228882	-0.0682521	0.0473616	0.0659912	0.107384	1.01144	-0.0230806	-0.117998	0.139256	-0.0719464	0.828488	0.0708454	-0.122765	-0.410273	-0.241384	-0.0651513	-0.0190166	-0.0956758
TCGA-EW-A1PD	2	0.0248825	0.382756	-0.241894	0.355909	-0.225427	-0.224834	-0.538224	-0.828912	-0.104717	0.879622	0.411934	-0.883125	0.108995	0.62502	0.0880532	-0.286346	0.132639	0.735118	1.19263	-0.0831478	-0.203007	0.011347	-0.330025	-0.633683	-0.721802	-0.712365	-0.0575255	0.948869	-0.421423	-0.18328	1.10493	-0.0998049	-0.4934	-1.07214	0.472353	-0.293944	-0.363779	0.434028	0.284049	-0.395201	0.586258	-0.128985	-0.153319	-0.327978	2.57961	-0.303035	-0.0821017	0.0303973
TCGA-D8-A1X6	2	0.0751049	-0.072721	0.315571	0.153716	-0.259804	-0.0456921	-0.00559527	-0.0283325	0.178294	0.505694	0.419042	-0.314708	0.114268	0.391378	-0.685693	-0.823856	-0.922686	-0.784427	-0.684321	-0.0705076	1.23294	0.118146	0.0654084	-0.0373512	-0.142295	0.187595	-0.145807	-0.422182	-0.283405	0.164853	0.984274	0.517674	-0.0206452	0.120728	0.104761	0.975429	-0.0517544	0.0645568	-0.269146	-0.0368806	0.00346097	0.135928	-0.0343353	-0.814812	-0.657858	0.00840148	0.17421	0.17979
TCGA-C8-A1HE	2	0.343921	-0.0299072	-0.150649	-0.00164658	0.201986	-0.625343	-0.252983	0.161149	-0.0918592	0.41082	0.440392	-0.21783	0.191362	-0.211624	0.502577	0.362496	-0.0378833	0.793042	-0.450461	0.411339	1.741	0.35631	-0.0329228	-0.656539	-0.168139	-0.430664	0.103189	-0.249862	-0.189488	0.10007	0.648502	-0.261419	-0.268906	-0.119933	0.208647	0.299321	0.124087	0.0788128	0.228561	-0.269632	-0.531579	-0.0535833	-0.17749	-0.863906	0.91961	-0.111357	-0.0891355	-0.0382669
TCGA-AR-A24O	2	0.216699	-0.218645	-0.402285	-0.463188	-0.224979	-0.106139	-0.365421	-0.129839	-0.0975182	0.60193	0.444205	0.181076	0.27714	0.482932	0.16691	-0.398459	-0.0079003	0.886445	-0.10299	0.079958	1.13274	0.483178	-0.0629224	-0.881105	0.460689	-0.387517	0.204566	0.502331	-0.261226	-0.252885	0.830167	-0.157299	-0.0847048	-0.403304	0.0497107	0.815249	-0.0526532	0.372448	0.535114	-0.153049	-0.0523111	-0.0579163	-0.171526	-0.808987	0.868559	-0.128549	0.156729	-0.257542
TCGA-C8-A26Y	2	0.230897	-0.0646582	-0.426233	-0.314125	-0.306861	-0.0395023	-0.0685146	-0.0920695	1.53528	1.0358	0.468686	0.124678	0.109755	0.254626	2.25472	2.13371	-0.404525	-0.136862	-0.302464	-0.0441676	-0.35677	0.338094	0.00191777	-0.578091	-0.144065	-0.304917	0.0937271	0.128544	-0.412749	-0.341681	-0.68583	-0.279414	0.198223	-0.394381	0.0938718	-0.246276	-0.493925	0.0240735	-0.0604092	-0.0672541	-0.109876	-0.14023	0.146508	-0.254035	-1.04575	-0.219456	0.338874	-0.238452
TCGA-D8-A1X9	2	-0.105295	-0.119069	-0.0109709	-0.235243	-0.0917721	-0.461965	-0.0948525	0.388811	-0.0659362	1.1204	0.468944	0.228917	-0.151695	0.140068	-0.985337	-0.594625	-0.342825	-0.0655362	-0.224234	0.0277858	1.15209	-0.138183	0.139536	0.0567864	-1.31159	0.404397	0.280196	-0.553665	0.0897215	-0.041564	0.592004	0.159762	0.0884878	0.436951	-0.0404311	0.510934	-0.142816	-0.0703212	-0.444803	0.0296659	-0.0630505	0.174782	-0.0150196	0.078287	-0.94997	-0.111184	-0.168648	0.435934
TCGA-EW-A1OW	2	-0.116721	-0.0892056	0.113807	-0.457272	-0.421833	1.03454	-0.00397146	-0.0931146	0.162452	0.644119	0.473115	-0.914789	-0.0742829	0.0105249	0.385993	1.5256	0.052925	-0.737228	-0.17155	-0.319597	-0.410929	-0.0549754	-0.0983929	0.752322	0.411867	0.699246	0.558297	0.591436	-0.203263	-0.423806	-0.370011	-0.557339	-0.0676285	0.748671	-0.0593077	-0.758682	0.0945653	0.18426	0.396787	-0.105543	0.242412	0.00160063	0.0275032	-0.325541	-0.623428	-0.303865	-0.232681	0.0397378
TCGA-E9-A1N5	2	0.0640779	-0.261927	0.040032	-0.215514	-0.615966	0.0539264	-0.191572	0.195943	-0.0577437	0.487397	0.476958	1.02358	0.00299628	0.473472	-0.70326	-0.581559	0.132821	0.35249	-0.0847899	-0.0190993	1.67071	0.259533	0.248621	-0.720127	0.107708	0.42098	0.113206	-0.420193	-0.212727	-0.275453	1.50316	-0.117055	-0.124016	0.200701	-0.0333625	1.01367	0.246671	-0.174042	0.0960634	-0.216426	-0.280736	0.121321	-0.128272	0.124939	0.379116	-0.132337	-0.0915406	0.40663
TCGA-EW-A1P8	2	0.0429963	-0.0958132	-0.166017	0.604029	0.139446	1.35768	0.255857	-0.0648298	0.350656	0.910902	0.485899	-0.360221	0.00293458	0.00129293	1.09488	0.521472	-0.517997	-0.117093	-0.0076408	0.0181461	0.41339	0.000264651	-0.0559605	0.516315	0.538247	0.195578	0.278479	-0.0600097	-0.23312	0.189804	-0.661158	-0.229794	0.0885288	-0.45491	-0.0666215	0.277541	0.15208	0.0898636	2.33875	-0.0965593	0.626132	0.603466	0.124427	-1.05148	-1.0814	-0.152016	-0.260807	-0.0942781
TCGA-E9-A247	2	-0.171395	-0.0350149	0.00522617	-0.340879	-0.34863	0.4034	-0.227342	0.147439	0.0948999	0.912941	0.486526	0.818829	-0.181063	0.223591	-0.793597	-0.4142	-0.628833	-0.0463815	-0.566138	0.105726	2.58932	-0.11523	0.310325	-0.391002	-0.211848	1.19915	-0.0806468	-0.0940997	0.345759	-0.270363	1.43248	0.022129	0.421541	0.573882	-0.244124	1.53648	-0.0103584	-0.0508149	0.0381043	-0.140775	0.36944	-0.0722974	0.0648346	-0.877906	-0.924804	-0.365367	-0.184094	0.217806
TCGA-D8-A1XY	2	0.0109046	-0.111895	-0.15018	-0.0204235	-0.503057	0.1155	0.0637913	-0.394706	0.185882	1.129	0.49725	0.600659	0.0312061	0.454381	-0.229785	0.0938741	0.276172	0.0651337	0.354102	0.0270815	-0.00045005	0.0168461	-0.206547	-0.39316	0.670798	-0.164594	0.369202	0.102387	-0.373514	-0.0482076	0.536972	-0.264677	0.151243	-0.372011	-0.151113	0.879296	-0.308075	0.24428	0.78831	0.00306693	-0.156067	-0.102153	0.0351017	-0.904364	0.109548	-0.131552	-0.0937626	-0.265098
TCGA-D8-A1XL	2	-0.100869	-0.233296	-0.0990009	-0.469024	0.0140028	0.48682	-0.0795419	-0.159744	0.0464223	1.01656	0.50473	-0.245172	-0.183135	0.149622	-0.83159	-0.789122	-0.377539	-0.00742086	-0.503724	0.000348877	1.82275	-0.103031	0.368277	-0.122876	0.582969	0.703035	0.0160971	-0.0868493	0.029515	-0.192022	0.560176	-0.0383821	0.103887	0.351777	-0.206635	0.837582	0.0123316	0.124081	-0.0798189	-0.183051	1.27443	0.0688602	-0.036443	1.23804	-1.04028	-0.206215	-0.16823	-0.0558535
TCGA-AO-A1KR	2	-0.0931135	-0.157669	0.0834122	-0.0907584	-0.270262	0.286829	-0.0874648	0.0279724	0.357564	0.558848	0.548401	-0.417176	-0.0116235	-0.347794	-0.895407	-0.452447	-0.590603	-0.332339	-0.881467	0.279123	1.37653	-0.0374402	0.120352	1.20392	0.0164645	0.393703	-0.147078	-0.0069443	-0.103173	-0.309271	-0.554284	0.0158746	0.0241605	-0.115208	0.274561	0.249472	0.195882	0.061773	0.403619	-0.0334436	0.759133	0.00762337	-0.167836	1.78373	-0.682763	0.0408583	-0.101956	0.59803
TCGA-D8-A1XF	2	0.0667515	0.00842091	0.564171	1.76477	0.842579	2.50523	0.864678	-0.0997387	-0.101824	0.0119622	0.570369	0.253499	-0.136592	-0.59378	0.0691771	0.151936	-0.397131	-0.990774	-0.625826	-0.108719	0.38872	-0.164562	0.167623	1.11981	-0.138399	0.340482	-0.24869	-0.138101	0.0739098	0.182673	1.36868	-0.276348	0.0239368	0.396441	0.0848806	0.72562	0.221803	0.0471442	0.557128	-0.180844	-0.0173604	-0.069832	0.00969498	-0.322901	0.520595	-0.0124744	0.0793669	0.273785
TCGA-EW-A1OY	2	0.0192121	-0.0233265	0.654445	-0.271578	-0.51025	-0.243937	-0.0195168	-0.378777	-0.0380579	0.4758	0.573069	0.261795	-0.0851849	0.0474238	-1.21718	-1.06085	-0.616155	-0.726361	-0.638516	0.0418836	1.5574	0.234557	-0.0128522	0.0826222	0.0520273	0.250703	-0.392891	-0.270614	-0.341082	-0.289766	0.498138	0.211355	0.270185	-0.220225	0.286731	0.0965027	-0.061233	-0.211572	0.263934	0.00096935	1.65944	0.107526	-0.0447404	-0.716144	-0.745613	0.286239	0.131318	0.178403
TCGA-EW-A1IX	2	1.05948	0.277595	-0.2725	-0.0879317	-0.51618	-0.833701	-0.183034	-1.58328	0.207024	1.19883	0.585304	0.137678	0.95737	-0.358957	1.70594	1.19965	-0.000929322	-0.499364	0.112706	0.452984	-0.0574489	1.54137	-0.105947	-1.23944	-1.38373	-1.1893	-0.33554	1.4887	-0.603344	-0.733912	1.31853	0.576903	0.0929636	-1.06387	0.85882	-0.343994	-0.294551	1.00773	0.0886622	-0.0808271	1.03226	-0.489337	-0.0617555	-0.555265	1.64331	0.617634	0.738997	-0.0993757
TCGA-E9-A1R2	2	0.105791	-0.114687	0.384335	1.26126	-0.00156736	1.35733	0.390985	0.530717	-0.00810634	0.535049	0.602051	-0.74366	0.0128848	-0.0203132	-0.75658	-0.763854	-0.930597	-0.68385	-0.510883	-0.0585667	-0.250282	0.136992	0.432614	-0.553322	0.070973	0.294919	0.192061	-0.553205	-0.0374067	-0.0396985	1.61937	-0.122866	0.0728292	-0.195096	-0.100771	1.08933	0.124022	0.350034	0.33423	-0.15264	-0.0208149	-0.0709787	-0.16601	-0.479269	-0.361635	-0.212196	-0.065441	0.87935
TCGA-AO-A1KO	2	0.419267	-0.0644782	0.122736	-0.505917	0.0484703	0.373741	-0.37674	-0.747215	-0.0752781	0.807362	0.61623	0.243449	0.322763	-0.21169	0.852561	0.18144	-0.424316	-0.432406	0.21758	0.0882375	1.85072	0.698555	-0.280483	-1.32341	-0.92896	-1.06231	-0.102577	0.315131	-0.384753	-0.440505	0.849246	-0.232989	-0.405301	-1.28043	0.336269	0.0185815	-0.243417	0.324348	0.592408	-0.269476	0.180704	-0.50024	0.0049963	-1.13125	1.46899	0.173043	0.24792	-0.336007
TCGA-AR-A24V	2	0.227696	0.121767	0.250287	-0.260798	-0.55756	-0.137721	-0.15512	-1.83895	0.026078	0.47903	0.699146	-1.48753	0.215703	-1.49782	-1.17819	-1.18808	-0.485382	-0.0976372	-0.394062	0.245356	1.65496	0.321828	-0.271301	-0.757898	-0.750293	-0.856641	0.00287146	0.018766	-0.556594	0.566105	0.51621	0.235604	-0.0897038	-1.19411	0.200944	0.832867	0.111013	-0.530209	0.167385	0.083565	-0.524891	-0.234001	0.0844452	0.842673	0.0605327	0.0807064	0.25124	0.552997
TCGA-D8-A1Y0	2	0.0650801	0.0816695	0.671275	-0.297267	-0.399212	0.0343821	0.136207	-0.896173	0.34209	0.610355	0.725912	-1.24295	-0.201544	-0.737172	-1.00416	-0.671279	-0.122438	-0.482838	0.170966	0.00916893	1.81524	-0.235356	0.397137	-0.122516	-0.313025	0.190366	-0.103317	-0.24881	-0.0701905	0.0476851	1.28756	-0.0519671	0.155237	-0.750426	-0.0285096	1.13226	0.012281	-0.0775835	0.801175	-0.0447643	-0.302192	0.174028	0.124716	-0.0857326	0.631514	-0.012217	0.212253	0.12373
TCGA-A2-A1G0	2	-0.0499701	-0.126365	-0.0722117	-0.186231	-0.406121	-0.240347	-0.193495	0.240332	-0.0970036	1.13409	0.726048	1.27891	-0.157127	0.276619	-0.429639	-0.591947	0.348315	0.822825	-0.364448	0.00977759	1.10752	-0.00958102	0.402085	-0.734741	0.921525	0.762248	0.156273	-0.329705	-0.374715	-0.0866077	1.33584	0.161506	0.20685	-0.201392	0.0262027	0.6946	-0.3251	-0.0560215	0.635877	-0.0269242	0.130016	0.0743318	-0.0908863	-1.00547	-0.372534	-0.0269752	0.0705109	-0.387426
TCGA-AR-A252	2	0.0998376	-0.0683593	-0.264721	0.0548852	0.00838347	0.250907	-0.0262614	-0.0414517	-0.0823591	0.897644	0.729488	-1.20388	0.156598	0.195174	-0.188224	-0.332228	-0.478348	-0.0836432	-0.368038	-0.00825147	0.248213	0.1439	-0.11749	0.519823	0.301435	-0.667836	0.0187156	-0.208948	-0.336328	0.033215	0.884803	-0.134841	-0.193986	-0.15465	0.248038	0.296514	-0.0849716	-0.261053	0.807206	-0.222774	0.0169127	0.019508	-0.101646	0.270426	0.180248	-0.0673514	0.165055	0.145676
TCGA-D8-A1JE	2	-0.17524	-0.15285	-0.22566	0.342598	0.0165184	-0.0210793	-0.0786759	0.371098	0.0534926	1.02249	0.737976	-1.42716	-0.161957	0.903662	-0.53194	-0.48724	0.452271	1.10888	-0.76677	0.118609	2.20889	-0.159164	-0.00941978	-0.488248	1.03767	0.0690228	0.215215	-0.761117	0.131015	-0.212385	0.947105	0.167048	0.105208	0.425758	-0.136187	0.208966	0.210203	-0.206431	-0.198728	-0.132769	-0.0518449	0.350636	-0.0934022	-0.429403	-0.0665715	-0.198286	-0.262179	0.31671
TCGA-AQ-A1H3	2	0.615572	0.422333	0.688215	-0.478881	-0.731623	-0.216073	-0.356441	-1.41608	-0.132579	1.9392	0.766283	-0.348402	0.336128	0.174425	1.36051	1.35278	-0.286401	0.0852843	1.69375	0.468922	0.271993	0.32635	-0.273261	-1.9161	-1.01687	-0.663317	-0.106847	0.284698	-0.982032	-0.870632	2.04657	-0.314889	-0.171653	-1.05842	0.8019	-0.284216	-0.615176	0.174665	0.220757	-0.138576	0.317815	-0.16546	0.249796	-1.37463	1.99543	0.583147	0.206096	-0.344167
TCGA-BH-A201	2	0.450142	-0.354793	-0.134448	0.407238	-0.323652	0.478674	-0.230717	0.169746	-0.148263	0.952161	0.781157	-1.04665	0.504464	0.312264	0.514412	0.16225	-0.255019	-0.0310311	-0.386793	0.218641	1.22344	0.750849	-0.0761657	-0.429364	-0.770587	-0.662161	0.114616	-0.0433426	-0.129417	-0.248183	0.874631	-0.399391	-0.368644	0.784417	-0.11088	0.468158	0.0256821	0.403832	-0.135368	-0.535366	-0.494911	-0.50742	-0.0615362	-0.0518397	0.8363	-0.146119	-0.299787	-0.0677412
TCGA-E2-A14N	2	-0.106718	-0.0778094	0.252045	0.445136	-0.239897	0.520548	0.408709	-0.181026	-0.0930383	1.00999	0.80654	-0.417423	-0.0477468	-0.293271	0.177438	0.0539823	-0.439859	0.134185	0.862137	-0.249548	0.145651	-0.103276	-0.148734	1.72424	0.474599	0.00568624	0.25893	-0.342663	-0.196649	0.180297	-0.63939	-0.265004	0.182323	0.405752	0.00336557	-0.181207	0.236253	-0.271183	0.969458	0.0360077	1.06941	0.466533	0.0367639	1.22793	-1.31337	-0.0666166	-0.15794	-0.134316
TCGA-BH-A1FC	2	-0.0974532	-0.0996881	0.371185	0.755545	0.17213	0.354599	0.0936733	-0.216289	0.438917	1.08684	0.815888	0.0321219	-0.157983	0.20433	-1.35021	-1.15157	-0.506881	0.180951	-0.59403	-0.351816	-0.355244	-0.119157	0.762025	1.19157	0.536017	-0.244794	-0.236231	0.0635798	0.298821	-0.168045	-0.201676	0.0940911	-0.011727	-0.401575	0.0373332	1.09375	0.0763427	0.095382	0.420002	-0.0516362	1.73815	0.368537	-0.14424	1.98525	-1.21313	-0.127235	0.574204	-0.532387
TCGA-E9-A1RB	2	-0.0524228	-0.207752	-0.224514	1.36293	-0.211071	0.837113	0.41935	0.257339	0.739983	1.23063	0.820134	0.316634	-0.15963	-0.170633	2.21928	1.25451	-0.157633	0.331411	-0.958902	-0.0174018	2.3504	-0.164516	0.305787	0.183544	1.13907	0.19686	0.0395733	-0.74616	-0.0491188	-0.210669	-0.261141	-0.107483	-0.156824	0.331495	-0.225364	0.353777	-0.00946704	-0.0575487	0.58188	-0.145697	0.530389	0.212717	-0.129449	-1.13493	-1.37465	-0.527622	-0.340851	0.139582
TCGA-E9-A1RD	2	-0.0509549	-0.0101618	-0.706104	-0.175274	0.020465	0.526921	-0.0909675	0.432699	0.260808	1.33772	0.8411	-0.969991	-0.0911278	0.57371	0.170073	-0.420666	-0.486331	-0.379954	-0.660413	0.279358	2.22344	-0.144082	0.155803	-0.922897	0.625456	0.0661063	0.182513	1.05716	-0.462043	-0.114948	1.34752	-0.0958351	0.151191	0.822456	-0.104536	0.777638	0.0995027	0.00482484	0.15174	-0.0656641	-0.179375	0.0930675	-0.04407	-0.944913	-0.568276	-0.152152	-0.24404	-0.552098
TCGA-AR-A250	2	0.0984341	0.182069	0.568927	-0.0904469	-0.3985	0.11248	-0.0340484	-1.22738	0.14039	0.600843	0.861915	-2.06875	0.122461	-1.06891	-0.809926	-0.432236	-0.0691884	-0.00155814	0.23477	0.209769	1.29149	0.212624	-0.0314203	-0.159997	-1.21916	-0.146281	-0.152617	-0.148921	-0.387813	-0.127078	0.297305	0.0338765	-0.0994313	0.359956	0.0398257	0.680057	0.217233	-0.122091	0.907957	-0.0181663	-0.462967	-0.191471	0.114934	-0.244944	1.71756	0.0175211	0.320322	0.269989
TCGA-D8-A1X8	2	0.0314165	0.0469419	-0.299133	-0.838994	0.121172	-0.245306	-0.207187	0.0935443	-0.0317434	1.07848	0.865746	-0.199862	0.126384	0.240965	1.56205	0.735726	-0.693313	-0.72858	-0.472376	0.17984	1.539	0.0241016	-0.0218824	-0.866928	0.242351	0.0828557	-0.0618047	-0.0540729	-0.308973	-0.346134	0.77357	0.210765	0.206567	-1.38857	-0.0591413	1.10497	-0.245797	-0.0472273	0.374498	-0.00643241	-0.169343	0.0372489	-0.0193447	-0.739705	0.48037	-0.101537	0.207318	-0.293115
TCGA-E2-A1IG	2	0.141391	-0.0518331	0.0088864	-0.566004	-0.449314	-0.402196	-0.304182	0.364528	0.00792519	1.00672	0.909355	-0.302821	-0.101096	0.370769	-1.06494	-0.754602	0.257387	0.145523	-0.69037	0.0619573	-0.391435	0.12011	0.0356714	-0.468153	0.0159317	0.237544	0.0664337	-0.300159	-0.0383237	-0.347697	1.2046	-0.267456	0.199266	-0.514847	-0.137822	0.530809	0.0661868	-0.137136	0.0712596	-0.00431354	0.233788	0.176324	-0.0494768	-1.08902	-0.416056	0.019899	-0.0721882	-0.00989722
TCGA-E9-A1NI	2	-0.0152957	-0.0712582	-0.201909	-0.17845	-0.552741	-0.111644	-0.0777679	-0.0307348	0.348465	1.03452	0.916121	-0.310644	-0.124374	0.309785	-0.643212	0.00658356	-0.187575	-0.222111	-0.414544	-0.0612782	1.91629	0.0630138	0.221691	-0.376668	0.106569	-0.193261	0.0128096	-0.0109005	-0.212063	-0.354568	0.551631	-0.0971814	0.133414	-0.344995	0.103845	0.287833	0.106269	0.0342399	0.479592	0.0461996	0.567459	0.0897166	-0.0515752	-0.963284	-0.362322	0.0250964	-0.05584	-0.311084
TCGA-AR-A24R	2	0.807636	-0.280521	0.356391	-0.277121	-0.570938	0.0548562	-0.405264	-0.589521	0.0260967	0.716785	0.946891	-1.18453	0.743235	0.0716122	0.0607113	-0.608462	-1.1943	-0.525588	0.269329	0.19493	0.353746	1.11998	-0.0670409	-0.822807	-0.114355	0.524868	0.265088	-0.380016	0.204334	-0.249448	0.73837	-0.452172	-0.26977	-0.166706	-0.0215761	0.12471	-0.0807891	0.209614	0.0129441	-0.639742	-0.81525	-0.291891	-0.0748134	0.103464	1.16613	-0.17592	-0.0412281	-0.0416848
TCGA-D8-A27E	2	0.714232	0.0280817	-0.126409	-0.263317	-0.166795	0.0415194	-0.287503	-0.13746	0.0101889	1.7193	0.990694	0.114034	0.758619	0.33983	-0.221926	-0.433179	0.0166438	0.527747	-0.00844639	0.526188	0.942362	0.942387	-0.0916032	-0.436885	-0.00649991	-0.420001	0.299424	-0.0866895	0.0429741	-0.585073	1.64907	-0.309441	-0.16234	0.910771	0.107049	0.167494	0.0961911	0.109505	-0.180585	-0.324312	-0.544503	-0.144327	-0.255333	-0.505771	0.736972	-0.201973	-0.082986	-0.0772106
TCGA-C8-A275	2	-0.0289452	0.0242095	0.309811	0.296985	0.00777782	0.444163	0.167528	-0.27766	0.377932	1.1525	0.996603	-0.618465	-0.0677079	0.684596	-0.242129	0.25119	0.220145	0.0440932	0.141951	-0.0342954	0.863216	-0.0108863	0.250603	-0.306313	0.0759741	0.591058	-0.0705788	-0.338859	-0.256387	-0.725536	-0.93484	-0.0944658	-0.0193533	0.241773	0.258723	-0.495608	0.160297	-0.204622	-0.23056	0.0363684	-0.252578	0.435367	-0.0708476	0.954965	-0.769019	-0.286653	-0.0502704	-0.414867
TCGA-E9-A1N6	2	0.0663507	0.107162	0.736954	0.295484	-0.26137	0.374177	0.376813	-0.375145	-0.108194	0.571336	1.04339	-0.306004	0.0568703	0.143615	0.867429	0.997223	-0.26342	0.0457708	0.285293	0.147611	2.04632	0.0674333	0.11831	0.985372	-0.36929	-0.57601	0.135271	-0.339275	-0.122134	0.20469	-0.25464	-0.308756	-0.139375	-0.178092	-0.0787832	0.0499355	0.198897	0.273888	-0.0650373	-0.190233	-0.576663	-0.0569872	-0.141321	-0.454038	0.0485856	-0.129071	0.099103	0.168135
TCGA-D8-A1Y3	2	0.161596	-0.0680354	0.615201	2.62308	0.615091	1.83754	1.13385	0.102273	0.463577	-0.952196	1.06029	0.245439	0.175881	-0.415838	-1.31776	-1.20103	-1.13721	-0.893364	-0.502999	0.020505	0.717487	0.167204	0.296719	0.32718	0.175697	0.737856	-0.547943	-0.329736	0.0583383	0.0192856	-0.665955	0.0394347	0.15887	0.38728	-0.0944629	1.38375	-0.0152241	-0.185408	-0.432801	-0.0178766	0.21066	0.533763	-0.0356545	0.641886	-0.956432	-0.102928	0.24349	-0.365286
TCGA-E9-A1RG	2	-0.0236019	-0.104274	0.176213	-0.316	-0.199172	0.934436	-0.137205	-0.189212	-0.0273485	0.890731	1.10131	-0.701755	-0.0828552	0.449521	-0.414808	-0.362182	-0.697003	-0.704613	-0.548817	-0.190133	2.16054	0.0168461	-0.0540625	-0.23797	-0.345514	0.156752	-0.140365	-0.693801	-0.248274	-0.227204	-0.0525914	0.402936	0.214803	0.464601	-0.0915604	-0.0599718	-0.261162	0.0656627	-0.000533034	-0.126519	0.466944	0.113273	-0.0276196	-0.465494	-0.565618	-0.0152912	-0.187842	0.0931676
TCGA-E9-A1N3	2	0.227806	0.105435	-0.362509	-0.205319	-0.244209	0.980561	-0.0212257	0.762551	0.0178362	1.66617	1.12709	-0.597014	0.132752	0.488628	-0.379417	-0.728711	0.273088	-0.00171693	-0.925078	0.0506005	-0.345179	0.308348	0.325546	0.211639	0.312618	0.741135	0.286246	-0.80737	0.0272299	-0.285883	1.16534	-0.161888	0.00363705	0.721067	-0.0953257	0.24766	0.386294	-0.140093	-0.0164797	-0.105147	0.083535	0.299873	0.116077	-0.990683	-0.331063	-0.150235	-0.130945	0.0377766
TCGA-BH-A1F2	2	0.175567	-0.117906	0.322848	-0.283759	-0.284181	-0.0792316	0.0894646	-0.553777	0.11257	0.801221	1.1335	-2.17416	0.216144	0.150308	-0.528114	-1.08784	-0.017128	0.443346	-0.0180275	0.194763	1.53995	0.220824	-0.0872811	-0.0322829	-0.648408	-0.42535	0.280693	-0.271652	-0.269169	-0.182842	-0.168226	-0.0934686	0.0942043	-0.175259	0.0311756	0.00756151	0.0768658	0.189406	0.589857	-0.107457	-0.35377	-0.0511918	0.126849	-0.804166	0.30158	-0.0486834	0.179617	-0.084399
TCGA-E9-A227	2	0.129125	-0.0548336	-0.247551	-0.375162	-0.451758	0.425842	-0.23732	0.0719045	-0.0448328	1.33022	1.1419	-0.244597	-0.043467	0.468157	0.0855622	-0.62252	0.259132	0.58759	-0.0158346	0.131323	0.784086	0.107332	0.224168	-0.295188	0.786877	-0.384681	0.15957	0.0468769	-0.208453	-0.216402	0.378349	-0.446968	0.100672	-0.486634	-0.166328	-0.471272	0.0379796	0.234737	0.288134	-0.106791	-0.312548	0.0839929	0.0260624	0.744402	-0.208123	-0.128992	0.0267865	-0.472119
TCGA-E9-A1RI	2	-0.0384613	-0.0932069	-0.212255	-0.00535311	-0.252486	-0.160688	-0.0544114	0.223524	0.245214	1.6418	1.16979	-0.741509	-0.0944612	0.453217	0.0541776	-0.370661	0.558086	0.511152	-0.0790902	-0.0104915	2.29168	-0.0455595	0.0495153	-0.584507	0.837711	-0.601625	0.267103	-0.246322	-0.522055	0.0142276	0.33762	-0.144955	0.149507	-0.247363	-0.0927332	-0.270366	0.0715821	-0.201558	0.525723	-0.0990262	0.38746	-0.0384425	-0.00582254	-0.915933	-0.266725	0.0811966	-0.0972985	-0.293457
TCGA-AO-A1KS	2	-0.108311	-0.168715	0.265217	-0.101997	-0.299992	0.0103311	-0.0954515	0.265638	0.399816	0.912536	1.18792	-0.652213	-0.186493	0.123898	-0.3559	-0.556103	-0.628377	-0.128816	-0.638563	-0.0956986	1.95778	-0.0621595	-0.0616695	0.013358	0.0249088	0.267594	-0.0513705	-0.292968	-0.0990634	-0.0358565	1.13882	0.025609	0.116166	-1.60717	-0.016818	1.6314	-0.0224333	-0.418228	-0.116015	-0.0445542	0.601082	0.263553	-0.0866089	-0.361135	-0.559065	-0.0112214	-0.241016	0.353307
TCGA-E2-A1LB	2	0.361372	0.190877	-0.368368	0.35765	0.322096	0.521463	0.222851	-0.930218	0.288543	1.66379	1.20666	-0.456289	0.351134	0.414245	-0.460649	-0.805753	0.27075	0.499634	-0.379797	-0.0795725	1.90708	0.736108	-0.123809	0.41106	0.248974	-1.32231	-0.107524	0.3815	-0.568815	-0.495745	-0.492863	0.010944	0.239112	-0.325205	0.692266	-0.800709	-0.124184	0.135672	-0.245581	0.187023	0.85292	0.0182811	0.0240521	-0.66203	-0.56952	0.224241	0.254604	0.144259
TCGA-D8-A1JD	2	-0.0617976	-0.166744	0.272518	-0.377186	0.132975	-0.324156	-0.0479595	-0.00383584	-0.0126638	1.29992	1.21859	0.196608	-0.0488183	0.607596	0.0800987	-0.398879	0.00872667	0.11721	0.133115	-0.0662566	2.40161	-0.0903781	-0.0421543	-0.470249	0.0789947	0.32265	-0.041711	-0.196941	-0.297402	-0.0402387	0.178117	0.284727	0.101457	0.000144763	-0.0325841	0.431253	-0.143331	-0.083582	0.698779	-0.250676	0.113656	0.0891588	0.0193874	-0.833127	0.506948	-0.13414	-0.225475	-0.201782
TCGA-AR-A24K	2	-0.0302155	-0.078261	0.0803289	-0.313408	-0.44897	0.254696	-0.262575	0.811073	0.0256254	1.0792	1.27461	-0.334949	-0.0615994	0.536789	-0.43	-1.05344	-0.969489	-0.516086	-0.945586	0.0743846	1.36996	0.15046	0.571296	0.000134705	0.866875	0.54061	0.0903154	-0.754989	-0.0329373	-0.413008	1.1756	-0.0960875	0.122469	0.682238	-0.176149	1.67695	-0.0808479	0.288059	0.149085	-0.120663	1.03103	0.294501	-0.0594692	-0.239743	-0.425756	-0.172118	-0.412053	-0.190517
TCGA-E9-A248	2	-0.216906	-0.221939	-0.360636	-0.0764134	0.354888	0.75525	0.323435	0.0819223	0.0982831	2.01258	1.30778	0.333612	-0.176353	0.206371	0.984609	0.456549	-0.206784	-0.224709	-0.544177	-0.206489	-0.342645	-0.443918	0.103062	0.131031	0.69534	0.145048	0.0698807	-0.640465	-0.162938	-0.659172	-0.656254	0.0800171	0.129013	-0.0364799	0.0122793	0.547043	0.0435062	0.140114	0.914885	-0.0114151	-0.246896	0.0409582	-0.00113292	0.407657	-1.0111	-0.321112	0.176191	-0.636923
TCGA-C8-A1HM	2	0.11088	-0.077115	0.185637	0.456078	-0.316054	-0.335805	0.0705454	-0.202567	0.316185	1.46817	1.42865	-0.234077	-0.0983198	0.137176	-1.45675	-1.05177	-0.0166552	0.487244	-1.0517	0.740297	1.35852	0.0400274	0.103668	-0.217085	0.399671	0.254725	-0.416249	-0.196289	0.0286524	0.477118	-0.181235	0.0393045	0.0531187	-0.35999	-0.157841	0.336397	-0.0162313	-0.345397	-0.679397	-0.138659	0.0480563	0.521297	-0.157633	2.66865	-2.26165	-0.310192	-0.18018	0.0148687
TCGA-A2-A25E	2	0.154155	-0.0553409	0.604827	-0.206379	0.0235769	0.611996	0.0872289	-0.822753	0.0088022	1.26263	1.43565	-1.10353	0.100377	-0.697866	-0.417275	-0.97763	-0.169881	0.0984811	-0.0470175	-0.0128656	0.421594	0.203178	-0.120024	-0.291528	-0.472418	-0.160414	-0.113427	-0.08117	-0.377148	-0.0772023	1.66427	0.0423059	0.0906452	-0.0874215	0.269138	0.745579	-0.111822	0.20633	0.717818	-0.0786279	0.141012	0.124147	0.0171007	-0.319062	1.5494	0.0302155	0.456494	0.0544345
TCGA-AR-A24T	2	0.0728645	0.108318	-0.141813	-0.370511	-0.00299616	0.114052	-0.158852	-0.493377	0.0933797	1.42916	1.45819	-1.18985	0.117316	-1.0177	-0.407153	-0.295134	-0.0122954	0.484073	-0.646782	-0.0618092	1.71084	0.31726	-0.0883711	-0.579	-0.701068	-0.404095	-0.27175	0.267407	-0.629539	0.5268	1.05162	-0.0545371	0.113855	-1.38832	0.435161	0.750648	-0.128439	-0.112755	0.828391	0.176053	0.284971	-0.102778	0.085718	-0.66531	1.23783	0.306978	0.426082	0.109297
TCGA-E9-A1N9	2	-0.0276957	-0.02702	0.00443596	-0.420427	-0.0130109	-0.27965	-0.119233	-0.0451436	0.16691	1.62583	1.48692	0.924122	-0.230126	0.498866	-0.594133	-0.698417	-0.136472	0.308336	-0.57537	-0.0204932	2.58267	-0.0145453	0.240726	-0.217201	0.29227	1.85832	-0.0507852	-0.402934	-0.0952377	-0.275869	0.0898556	-0.282146	0.0157725	0.40792	-0.0160978	0.288291	0.273834	-0.210326	0.399999	-0.03387	0.199288	0.215727	-0.0512232	-1.03144	-0.611494	-0.107908	-0.113563	-0.0820653
TCGA-E9-A1RH	2	1.00213	-0.00349584	0.238957	-0.400819	-0.504985	0.139778	-0.188493	-1.2216	0.206411	1.81167	1.49528	-0.827369	0.999778	-0.170459	1.25744	0.176506	-0.541773	-0.479448	0.633151	0.310172	0.119207	1.42193	-0.295528	-0.658077	-0.4856	-0.794655	-0.00603661	0.495066	-0.426737	-0.62023	0.997555	0.0944463	-0.114226	-1.19893	0.558524	-0.188887	-0.24293	0.242544	0.0372885	-0.33937	0.370743	-0.249019	-0.0412296	-0.362477	1.2465	0.548246	0.402914	-0.527661
TCGA-D8-A1J9	2	-0.122733	-0.144831	-0.184406	-0.416548	0.344038	0.418366	-0.112645	-0.221088	0.323609	2.25266	1.52074	-0.0512102	-0.0233892	0.686145	0.817138	0.71708	0.167559	-0.561404	0.10676	-0.177319	2.1513	-0.110222	-0.00192503	0.114944	-0.406456	-0.273341	0.439501	-0.555329	-0.419242	-0.0572302	-0.534806	-0.0637982	0.112082	-0.0773591	-0.0994133	0.285694	-0.332969	0.186303	0.176329	-0.071403	-0.61309	-0.0361139	-0.0709707	0.593149	-1.10094	-0.258062	-0.170388	-0.0565682
TCGA-D8-A1JC	2	0.0689597	-0.136918	0.182096	0.519481	-0.0283739	0.449025	0.191404	0.260122	0.154411	1.93531	1.52627	-0.762653	-0.00826394	0.297064	1.50435	1.59033	-0.367846	-0.128855	-0.300544	0.195948	0.188056	-0.0105943	0.0828076	-0.864292	-1.33693	0.614675	0.239015	-0.678141	-0.209003	-0.131243	0.0565789	-0.0393884	0.292389	0.120134	-0.256401	0.300524	-0.104742	0.0702212	0.129152	-0.20382	-0.484072	0.0108357	0.0165548	0.443265	-1.01275	-0.352833	-0.207529	0.492867
TCGA-AO-A1KQ	2	-0.149663	-0.14862	0.552709	0.0621779	-0.445871	0.267413	-0.0110361	-0.206284	0.249533	1.59874	1.57028	-0.480628	-0.237691	0.223164	-1.27532	-1.62021	0.111148	0.543625	-0.403965	-0.246678	1.37958	-0.12706	0.0816032	-0.713803	-0.810921	0.00847371	0.201392	-0.486188	-0.020325	0.491683	1.08768	0.178489	0.0460132	0.24763	-0.151698	1.00425	-0.0144692	-0.242295	0.117819	-0.0530431	0.68308	-0.186321	-0.227526	0.518475	-0.816047	-0.260844	-0.171387	0.371705
TCGA-A2-A25D	2	0.0633034	-0.00548906	1.20711	0.468507	-0.455682	-0.0144425	0.166207	-0.265066	0.223187	0.891895	1.7678	-1.46682	0.041979	-0.216212	-1.03438	-1.34325	-0.512383	-0.254968	-0.315015	-0.216443	2.04538	0.137721	0.239992	-0.137979	-0.446235	-0.0674018	-0.161544	-0.31694	-0.259187	0.567922	0.474955	0.0155949	0.0415885	-2.10957	0.159339	0.179638	-0.0164572	0.0169956	-0.01333	-0.0626082	-0.0594147	0.0119914	-0.0452846	0.963313	0.753075	-0.0606951	0.140251	-0.366079
TCGA-D8-A1XS	2	0.00638163	0.0512751	0.376949	-0.411298	-0.316973	-0.210448	-0.213288	-0.644601	0.0500277	2.55193	1.83317	-0.107852	0.0769013	0.0109397	-0.467245	-0.211734	-0.212825	-0.36965	-0.173205	0.184107	1.59058	0.0278335	0.114872	-0.742705	-0.292592	-0.0983392	0.0913865	-0.212347	-0.123291	-0.193909	0.116028	-0.164121	0.114156	-0.615762	-0.221623	0.528109	-0.22137	0.0676075	0.462013	-0.0906101	-0.471892	-0.110014	0.0481285	-0.724773	-0.307526	-0.179858	0.0375988	0.000424378
TCGA-E9-A1QZ	2	0.218928	0.0331735	0.434732	-0.385085	-0.528641	-0.0168501	-0.283919	-0.63672	-0.41994	2.00826	1.90471	-0.993256	0.136855	-0.584666	-0.468688	0.0735595	-0.157212	0.098529	0.650043	0.245491	0.839476	0.272519	-0.253817	-0.968378	-1.16615	0.15154	0.180744	-0.231094	-0.566729	0.171716	1.45602	0.212841	-0.197433	-0.722413	0.300577	1.18435	-0.184552	0.353879	0.586566	-0.156301	0.153398	-0.192985	-0.184529	-0.730393	1.07129	0.0639235	0.208359	0.12451
TCGA-EW-A1J3	2	0.0155578	-0.140865	0.0453327	-0.158272	-0.139256	-0.222247	-0.202474	0.415327	0.0563087	2.80877	1.91898	-0.0678607	0.00389765	0.186619	-0.407017	-0.557415	0.290082	0.328583	-0.83563	0.0455804	2.36399	0.115675	0.454418	-0.868013	-0.0737707	0.172811	0.0546372	-0.392825	-0.236643	-0.12698	0.270939	0.184725	0.0678759	-1.67081	-0.180241	-0.00390834	-0.0734047	0.0434586	-0.068875	-0.0471765	-0.0683693	-0.0363944	-0.160982	-1.01123	-1.22057	-0.317376	-0.123532	0.0563323
TCGA-EW-A1J5	2	0.161358	-0.0267777	0.925923	-0.610009	-0.733029	-1.00428	-0.456337	0.0151093	0.366997	1.8333	2.16308	0.0293957	0.073978	0.122107	-1.4468	-0.900051	0.00404604	-0.37057	-0.817582	-0.0313643	1.62997	0.183894	0.365434	-0.0583652	-0.521929	1.18258	-0.461421	-0.33125	-0.146722	0.161525	1.62979	0.492996	0.376917	-2.41861	-0.0548641	1.80731	0.0212786	0.030799	-0.160995	-0.0251428	-0.0755941	-0.109188	-0.103521	0.139606	-0.341583	-0.0931012	0.0794804	0.239292
TCGA-A2-A1FZ	2	0.859712	0.420507	-0.14309	-0.400786	0.000243222	-0.378109	-0.0596326	-0.992893	0.515752	-0.727395	-1.58137	-0.784133	0.55582	-0.769103	-0.579499	-0.243682	-0.492086	-0.587078	0.806118	0.163585	0.223792	1.12307	0.342217	-0.307179	-1.59714	-1.26437	0	-0.23055	-0.816789	-0.0810636	0.499315	0.0452552	0.94153	-1.48877	1.231	0.00881836	-0.105349	0.562358	1.08259	0.315773	2.36015	0.198135	0.4121	-0.00643606	1.57875	0.694321	0.707852	0.119608
TCGA-AR-A2LE	2	1.10471	0.704235	-0.856275	-0.914201	-0.06085	-0.245358	0.00181034	-1.8445	0.298378	-0.355431	-1.57748	-3.01611	1.02166	-1.07373	0.438495	0.404803	-0.42087	-1.7018	0.0543602	-0.081781	0.708227	1.00646	0.38701	0.0377757	-1.26308	-1.3226	-0.0227741	0.0237681	-0.626879	-0.266849	0.248885	0.148185	0.556971	-2.23143	1.33715	-0.431577	-0.00379206	0.751743	1.08762	0.488441	2.7829	0.355978	0.62869	0.0436426	1.64693	0.445784	0.564263	0.185225
TCGA-AC-A2FB	2	0.529171	0.30255	-0.634011	-0.967933	-0.315203	-0.188956	-0.282736	-1.05019	0.243911	-0.79075	-1.41634	-0.867164	0.504423	-0.670404	0.466562	0.417843	-0.539737	-0.948404	0.235851	0.0190871	0.740507	0.768817	0.115741	-0.258291	-0.21336	-0.948372	-0.243222	-0.372257	-0.865623	-0.413317	0.34985	-0.202115	0.373678	-1.18947	0.791118	-0.135929	-0.184432	0.102476	1.71336	0.0181205	1.68404	0	0.20443	-0.370249	2.62141	0.122839	0.52796	0.0400491
TCGA-AO-A03U	2	-0.109323	0.0554241	-0.247903	0.444756	0.26365	1.21606	0.0315612	-0.204084	-0.0141663	-0.76251	-1.36452	-0.103308	0.673722	0.151242	-0.335532	-0.160323	0.0831374	-0.2169	1.23134	-0.361972	-0.984808	-0.176806	-0.0348943	-1.06603	-0.848601	-0.115939	0.50573	-0.154572	-0.259998	-0.0568857	-0.726409	0.171409	-0.087604	0.93525	0.111949	-0.878976	-0.515947	0.198296	0.549956	-0.0416067	0.139504	-0.169944	-0.103081	0.0694949	-1.55512	0.091302	-0.288325	0.427708
TCGA-AC-A3W7	2	0.235804	0.0300233	-0.512621	-0.48871	-0.284866	0.231299	-0.28719	-0.690114	0.105451	-1.18004	-1.29905	-0.881636	0.122643	0.0877993	0.414876	0.170358	-0.267031	-0.247593	0.313612	0.131642	0.816823	0.562284	0.118876	-0.499258	-0.0246754	-0.713461	-0.182608	-0.306555	-0.6358	-0.138655	-0.0302908	-0.364937	0.197211	-1.13826	0.507629	-0.416927	0	0.212043	0.419801	-0.0444196	1.53081	-0.0955493	0.0337521	-0.373964	1.72736	0.167315	0.223551	0.302374
TCGA-A2-A04Q	2	0.435298	0.296827	-0.522609	-0.682388	-0.298599	-0.692447	-0.134361	-0.979488	0.137645	-0.867971	-1.15542	-0.712394	0.647662	-0.544504	-0.456984	-0.115667	-0.517079	-0.441652	0.33315	0.0901674	0.432578	0.72403	0.216141	-0.020078	0.191041	-0.870549	-0.0744537	-0.284176	-0.351715	-0.15452	0.521295	-0.182905	0.2293	-0.916529	0.753482	0.192629	0.0634468	0.204568	2.27467	0.331198	1.49218	0.133435	0.268831	0.209421	0.817803	0.0897648	0.301533	0.228039
TCGA-EW-A3U0	2	-0.0952824	0.0582277	-0.428498	-0.367565	-0.161905	-0.193133	-0.147193	-0.845429	-0.00777323	-0.507063	-0.887485	-0.758207	0.189632	0.281252	0.155425	0.343355	-0.179858	0.127036	-0.212766	0.0479997	-0.497608	0.249696	-0.0617437	0.976811	0.624472	0.208985	0.528755	-0.0988883	-0.136202	-0.341266	-0.0681855	-0.385201	0.0406713	-0.961254	0.0966432	-0.136929	-0.116848	0.138907	1.61112	-0.0788052	-0.0856821	0.502715	-0.117213	1.59908	0.720692	0.021852	0.193521	0.172799
TCGA-B6-A0RT	2	0.373626	0.0417398	0.0601602	-0.685885	-0.203783	0.268486	-0.0257528	-0.97467	0.0641983	-0.645728	-0.883646	-2.17049	0.505569	-0.0822769	0.27165	0.161531	-0.459467	-0.832809	0.165158	-0.0123996	-0.0876582	0.195282	0.0803459	0.101747	0.781655	-0.854171	-0.122144	-0.262334	-0.356383	0.229456	0.52837	-0.298741	0.123179	-1.51084	0.430685	0.47407	0.0644105	0.079731	0.754288	0.0962553	0.739871	0.212561	0.131378	1.67638	0.130651	-0.0519579	0.458308	-0.144987
TCGA-AN-A0FY	2	0.118871	-0.0919693	0.0348459	0.290455	0.190092	0.742463	-0.0868644	-0.472173	-0.0995633	-0.469764	-0.866505	-0.596144	-0.133149	0.143516	0.258828	-0.148297	-0.49029	-0.362142	-0.481367	0.0266098	1.86677	-0.0183649	0.367866	-0.378419	0.453845	-0.267383	-0.0949315	0.229122	-0.127473	-0.269637	1.74869	-0.366071	0.0121121	-0.115945	-0.119473	1.0627	0.322246	0.497085	1.3581	-0.102551	0.734143	-0.175394	0.00578716	-0.843908	-0.279595	-0.0456072	-0.0927298	-0.266779
TCGA-B6-A0RV	2	0.0990332	0.102981	-0.0306556	0.940361	0.99078	2.12882	0.38315	-0.0193371	-0.0578422	-0.760152	-0.860089	0.126511	0.188852	0.353728	-0.729495	-0.621959	-0.51758	-0.20347	-0.27199	0.0379212	1.09767	0.332367	0.222923	-0.0464765	-0.0451437	-0.793189	-0.276915	-0.164638	-0.252314	-0.0906056	0.548188	-0.18529	-0.0941343	-1.68065	0.476091	0.129523	0.143719	0	0.53767	-0.00839277	1.22652	0.0822715	0.0922954	0.243316	0.198446	-0.10523	0.340102	-0.0420976
TCGA-E9-A22G	2	0.281637	0.226887	0.441317	0.631585	-0.291964	-0.182288	0.187238	-0.809621	0.0862384	-0.417816	-0.844533	0.324794	0.0946283	-0.383727	-0.38804	1.20977	-0.0131858	0.099606	-1.21419	-0.18275	-0.629606	0.0711639	0.628043	2.20255	-0.82931	0.204304	0.148334	0.203109	0.061593	-0.521808	1.14446	-0.191194	-0.0139393	-0.424207	0.120002	0.320717	0.464866	0.0613301	0.679807	0.165869	0.201141	1.03137	-0.104863	-0.658262	-2.24337	-0.138303	-0.0598768	-0.222206
TCGA-D8-A1JU	2	-0.0810618	-0.0735179	-0.374633	-0.520353	0.266075	0.502184	-0.330902	-0.0466859	0.0362447	-0.355595	-0.755903	1.3951	-0.12172	0.419408	1.79898	1.02122	-0.00265311	0.325995	0.267597	0.132569	1.86017	0.0719935	-0.0207317	-1.07707	0.336644	-0.447018	-0.28517	-0.27552	-0.501531	-0.217451	0.598331	-0.275114	0.165173	0.173096	0.0139781	-0.0186947	-0.163881	0	0.605038	-0.117644	0.349672	0.0270657	0.161961	-0.714901	0.81933	-0.117213	0.0770274	-0.347003
TCGA-A8-A082	2	-0.156064	0.0219915	-0.0835598	0.978992	0.307307	1.23372	0.205898	0.564483	-0.116169	-0.451885	-0.749527	-0.246359	-0.0872094	0.140135	-0.696831	-0.685466	0.0681438	0.177101	-0.71306	0.118488	0.594262	-0.0590698	0.450246	-0.506681	0.401456	0.857068	-0.134507	0.0209925	0.0342599	-0.385179	0.917429	-0.333559	-0.123626	-0.0548647	-0.274879	-0.212827	0.118065	-0.0203151	-0.441489	-0.0352347	-0.424314	0.0625808	0.0182452	-1.15316	-0.0360107	-0.226357	0.165947	-0.0193579
TCGA-BH-A18G	2	-0.0531938	0.0481555	-0.357992	0.35831	0.318593	0.569363	0.119482	-0.343974	0.118328	-0.302491	-0.728625	2.02648	0.0114312	0.146945	-0.60363	-1.02744	-0.122196	0.52991	1.02838	-0.267129	-0.880436	0.000801427	0.191889	-0.597016	-0.960636	-0.409456	0.114788	0.0499967	0.013817	-0.167123	-0.344443	0.0555679	-0.0379262	0.346651	-0.128433	-0.65269	-0.153101	0.194845	1.63596	-0.116822	-0.259061	-0.0786817	-0.203252	-0.559237	-1.12576	0.0862587	-0.12041	0.647323
TCGA-A2-A1G6	2	0.401081	-0.0540825	-0.241154	-0.0514842	-0.174071	-0.0879338	-0.413627	-0.993432	0.127824	-0.295476	-0.723776	-0.293943	0.249727	-0.269801	-0.231746	-0.0158705	-0.169379	0.286946	0.54032	0.0487281	0.462075	0.468929	-0.187047	-0.679139	0.494207	-0.387035	0.178739	-0.647857	-0.569227	-0.176776	0.379127	-0.134397	0.241379	-0.656037	0.546678	-0.0754328	-0.295185	0.0658819	1.64483	-0.286505	1.0417	-0.0666017	0.0301967	-0.412028	1.08786	0.169202	0.571611	0.00976056
TCGA-AN-A0FX	2	0.374303	0.225093	0.113382	0.201494	0.0714043	0.859332	-0.0954648	-0.567428	0.169075	-0.586691	-0.708122	-0.286545	0.392702	-0.427468	0.325414	0	-0.342515	-0.819984	0.693491	-0.168512	0.0273041	0.450494	0.322973	-0.347769	-0.773072	-0.541913	-0.0249678	-0.185475	-0.256231	-0.337468	-0.228784	-0.179843	0.156638	-0.709405	0.6416	-0.425287	0.263706	0.484232	0.0438535	0.185751	1.33456	0.034042	0.295305	-0.421631	-0.617981	0.0752737	0.000713539	-0.0649054
TCGA-D8-A27M	2	0.147261	-0.125254	0.510108	0	-0.153398	0.708448	-0.178625	-0.544082	0.158153	-0.32982	-0.686015	0.677218	0.144648	0.434567	0.177231	-0.127126	-0.0961152	-0.325382	0.509657	-0.197125	-0.411259	-0.100837	-0.0493686	0.744679	0.0816039	-0.267086	0.141366	0.144643	-0.422985	-0.439877	-0.344577	-0.0106451	0.00464954	0.586002	0.0620144	-0.295397	-0.264658	0.409763	0.505155	0.00593141	0.234228	0.0415968	0.011819	0.0228594	-0.602473	-0.0495281	-0.123014	0.260137
TCGA-AR-A2LH	2	0.252648	0.0115341	0.141464	-0.256322	-0.514154	-0.63697	-0.420139	-0.655853	-0.0892439	-0.149341	-0.667123	-0.943424	0.286643	0.176072	3.08476	2.69132	-0.327954	0.146559	0.658777	-0.0978441	0.00457897	0.233957	-0.0156256	-0.183975	0.649629	-0.537727	0.206923	-0.818357	-0.383264	-0.288466	0.155822	-0.384846	0.089658	-1.19302	0.377795	0.174083	-1.51e-07	0.199517	0.350994	-0.267843	1.26917	-0.0935102	-0.129871	0.476672	0.0286601	-0.203161	0.317195	-0.0534963
TCGA-A2-A04N	2	0.103297	0.0693355	0.266673	0.583274	-0.278772	0.478754	-0.00103696	-0.774067	0.493826	-1.09406	-0.657931	-0.308404	0.329522	0.0626348	0.231906	0.0473471	-0.129181	-0.519287	0.62888	0.275319	0.764299	0.245227	0.134672	-0.553039	-0.494908	-0.0580338	0.206797	-0.468189	-0.448954	-0.120013	0.52236	-0.41333	0.0927952	-0.8798	0.00973602	0.00189468	-0.0484366	0.361413	1.22572	-0.112597	0.564585	0	0.152496	-0.66312	-0.00299432	-0.295215	0.0655383	-0.189217
TCGA-B6-A0RH	2	0.175581	0.0935598	0.0690809	-0.771834	-0.252259	-0.967022	-0.197457	-1.76967	0.152506	-0.608523	-0.629871	-0.377636	0.358454	0.322946	-0.551637	-0.395343	-0.235718	-0.201174	0.0782049	0.0264854	0.971423	0.451077	0.137169	0.341927	-0.782395	-0.595945	-0.0436266	-0.240453	-0.717451	0.221779	-0.57496	-0.240005	0.225352	-0.991423	0.768979	-0.293881	0.173235	-0.148131	0.0459805	0.0857577	0.568648	-0.0483196	-0.0215135	-0.384909	-0.602847	0.0200841	-0.00474322	0.255514
TCGA-AC-A3QP	2	0.207546	0.0968683	-0.441066	0.0480518	-0.249276	0.649599	-0.206292	-0.563724	0.145531	-0.398385	-0.620203	-1.04846	0.147169	-0.273224	0.324854	0.0315377	-0.374898	-0.352383	0.0263034	0.136232	0.866969	0.467071	-0.00503098	-0.814685	0.303986	-0.435525	0.106468	-0.723405	-0.601326	-0.505821	0.678561	-0.377292	0.171116	-1.54562	0.175284	0.149193	0.0256411	0.115649	0.740776	-0.0944838	0.654163	-0.253487	0	-0.699845	1.80202	-0.080141	0.318718	0.0178066
TCGA-AR-A1AP	2	0.122545	0.144381	0.0191748	-0.196608	-0.340692	-0.098668	-0.25938	0.0414507	-0.127285	-0.597822	-0.617698	-0.98616	0.0531416	-0.190239	-0.62531	-0.505919	-0.335387	-0.0331914	-0.203943	0.110986	0.845296	0.128902	-0.0359774	0.259382	-0.568077	-0.412874	-0.0234325	-0.767327	-0.107281	-0.0814333	0.0199048	0.308958	0.0129839	-0.187488	0.299317	0.00774268	-0.243428	0.272617	1.23344	-0.239365	0.926653	-0.0828108	-0.158993	-0.0863055	0.384245	-0.0552474	-0.108062	0.173471
TCGA-EW-A2FS	2	0.00138728	-0.197489	-0.282592	-0.835743	-0.300965	-0.665625	-0.0780359	-0.334227	0.103217	-0.317394	-0.61684	-0.606177	0.25127	-0.251601	-0.660615	-0.522008	-0.0808872	-0.399414	-0.451298	0.320564	0.598978	-0.00134081	-0.232224	0.635383	-0.0105945	-0.337929	0.142511	-0.508122	-0.0882894	0.228031	1.40523	0.174762	0.144048	-0.638074	0.409227	0.0801844	-0.0362444	0.22768	0.146833	-0.0803889	0.538292	0.0552964	0.0560531	-0.465741	1.31818	0.200462	0.202611	0.739525
TCGA-A2-A0CR	2	0.287626	0.172767	-0.00638489	-0.468648	-0.461859	0.0202861	-0.321542	-0.130515	0.0971824	-0.235373	-0.605481	-0.707872	0.177246	0.125919	-0.170158	-0.220129	0.0316534	0.683453	0.171522	0.255533	1.4584	0.419718	0.196403	-0.360945	1.21922	-0.534236	0.0913567	-0.681445	-0.190717	0.0527227	0.595888	-0.224278	0.277463	-1.50244	0.338658	0.252457	0.228509	0.221882	0.33387	-0.111204	0.860942	0.160871	-0.0970748	0.223675	1.72878	0.261265	0.365847	-0.343059
TCGA-E9-A3QA	2	-0.128864	-0.0499306	0.180145	-0.0991089	0.0286958	0.434097	-0.235124	-0.783196	0.166653	-0.485326	-0.584718	-0.551654	0.11628	0.044965	0.0379971	-0.137727	-0.160069	0.072242	0.599036	0.19359	-0.373014	0.231645	0.0345686	0.495545	1.07651	-0.341713	-0.105786	-0.667809	-0.283537	-0.150714	0.669585	-0.45459	0.312775	-0.581082	0.0154975	0.263842	-0.0468417	-0.236521	1.63349	-0.0885868	0.0526167	0.0552916	-0.0223265	0.863826	1.39392	0.18226	0.274331	0.0462225
TCGA-AC-A2BK	2	0.0187174	0.0791449	-0.166017	0.753014	0.058091	0.244727	0.187532	-0.469855	0.217981	-0.269609	-0.574075	0.580128	0.134552	-0.519264	-0.930204	-0.697944	-0.381392	-0.123832	-1.28057	-0.0840335	-0.635403	-0.0466296	0.500598	1.2173	0.245098	-0.699003	-0.145907	0.666284	0.62989	-0.466749	-0.20976	-0.362557	0.030478	-1.33658	0.000159659	-0.302329	0.589392	0.152736	1.6463	0.204653	0.0761449	-0.189111	-0.136169	-0.138724	-0.848837	0.135216	0.0441881	-0.0434929
TCGA-E2-A15K	2	0.048504	-0.0631949	-0.0369849	-0.398151	-0.0872556	-0.173012	-0.180805	0.189538	0.0672471	-0.134902	-0.571599	-0.762971	-0.1945	0.460449	-0.365756	-0.544293	0.0550116	0.171891	-0.0605174	0.283221	1.29551	-0.0102023	0.177066	-0.857827	-0.238012	-0.187798	0.155151	-0.492117	-0.346503	0.509571	1.15385	0.153273	-0.00424436	0.199772	0.358941	-0.00106064	-0.322556	-0.0262879	0.0339497	-0.202141	-0.004708	0.0128259	-0.0557948	-0.131329	0.518809	0.10599	-0.147299	-0.0107045
TCGA-D8-A1JK	2	0.0371414	-0.0522587	-0.0181458	0.217958	0.326412	0.508529	-0.0389698	-0.536107	0.0195611	-0.114331	-0.534698	-0.237297	0.158286	-0.345702	1.43766	1.28433	-0.105136	0.0640798	0.220543	0.0942713	0.758769	-0.0357064	-0.0121834	0.280849	-1.71339	-0.332791	0.267699	-0.157209	-0.383394	0.0994634	-0.779368	0.117894	-0.047727	0.114102	0.328078	-0.399235	-0.395293	0.184455	-0.255425	-0.228009	0.385695	-0.329388	-0.208405	0.556161	-0.748208	0	0.0374976	-0.01889
TCGA-GM-A3XN	2	-0.075998	0.153239	-0.00471655	0.00414204	-0.364739	-0.146393	-0.24157	0.114931	-0.086485	-0.565948	-0.529847	-2.32166	0.151448	0.681005	0.425415	-0.167129	0.223266	0.139057	0.182146	0.565393	0.803119	0.189618	0.251164	-0.17963	0.370445	-0.887427	0.272467	-0.270015	-0.377121	-0.0950397	0.69934	-0.363114	0.147716	-1.43353	-0.0168915	-0.0490978	0.198477	0.157541	0.13061	-0.0325908	0.682072	-0.191298	-0.0530534	-0.358547	1.15739	0.0587864	0.107593	0.0392478
TCGA-E9-A3X8	2	0.0143298	0.0452326	0.0646433	-0.420096	-0.538209	0.374853	-0.584693	-0.541363	-0.0342734	-0.844899	-0.510941	-0.99479	0.0341957	0.463424	0.786501	0.0190383	-0.037634	-0.774351	0.359637	0.418583	0.92813	0.371336	0.0180233	-0.827365	0.189613	-0.34542	0.289337	-0.59644	-0.599028	-0.11626	0.766734	-0.479638	0.112503	-1.45417	-0.0561661	-0.392023	0.0458504	0.222348	0.557342	-0.08086	0.570712	-0.227232	-0.0973542	-0.129866	1.68172	-0.310407	0.11748	0.10803
TCGA-AO-A128	2	0.024068	-0.0707163	0.353945	-0.158123	-0.126734	-0.447541	0.0288321	-1.26987	0.191619	-0.710471	-0.495372	-1.34259	0.276216	0.0845669	-0.228425	-0.17161	-0.36386	0.152891	0.231479	0.155713	-0.753012	0.0818577	0.0230964	0.741516	0.831905	-0.602094	-0.176951	-0.594206	-0.671706	0.709396	0.380713	0.232718	-0.0381574	-0.698028	0.344007	0.139627	0.0349391	-0.468113	0	-0.0663342	-0.350037	0.379127	0.00806101	3.1094	-0.581064	0.266036	0.334343	-0.064323
TCGA-AC-A2QJ	2	0.0016614	-0.125104	0.0320779	-0.0610555	-0.138762	0.402482	-0.00711948	-0.0440152	0.161978	-0.124703	-0.493066	-0.316971	0.193283	-0.0497025	1.28062	0.876708	-0.290084	-0.254469	0.149089	-0.165478	-0.356017	0.0934968	0.173792	-0.104313	0.753654	0.00299206	0.268402	-0.522338	-0.212617	-0.527088	-0.695116	-0.440647	-0.0947774	-1.0081	0.120122	-0.648574	-0.244234	0.592769	-0.0656606	-0.222801	0.304181	0.0731107	0.171694	-0.781315	1.41872	-0.278972	0.203566	-0.0920078
TCGA-BH-A0RX	2	0.716158	0.469072	-0.209022	-0.579524	-0.153295	-0.700699	-0.250442	-1.09714	0.18015	-0.437817	-0.481173	-1.30006	0.77555	-0.747167	-0.441773	-0.0324089	-0.550436	0	0.313587	0.0816898	0.589193	0.714101	0.0475132	0.0517708	-0.868819	-1.09691	-0.142131	-0.265204	-0.605211	0.304499	0.322929	0.0740353	0.242298	-1.33559	1.10234	-0.00802275	0.0310263	0.230113	1.31317	0.430584	1.70416	0.342729	0.251223	-0.0126202	0.229782	0.0847868	0.560588	-0.0652894
TCGA-AR-A2LR	2	0.372236	0.31716	-0.0231256	-0.357756	-0.370234	0.050231	-0.462803	-1.06	-0.126053	-0.0739048	-0.477281	1.14092	0.289515	-0.0383826	0.184831	0.349655	-0.362989	-0.271701	0.0269966	-0.128478	-0.134298	0.564373	0.42737	0.487714	-0.369661	-0.725723	-0.0450671	-0.553032	-0.0684363	-0.163363	-0.127261	-0.317361	-0.131656	-0.822182	0.453706	-0.133098	0.427641	0.0803125	1.13877	-0.0419436	1.28295	0.0395138	0.0365955	-0.732078	0.639	-0.0924472	0.0938178	-0.0840708
TCGA-BH-A0B6	2	0.0761417	-0.134819	-0.000338838	-0.582846	-0.312271	-0.511943	-0.08916	-0.451851	0.0905812	-0.0366593	-0.471558	-2.42974	0.0635871	-0.0361098	0.430908	0.201451	-0.425736	-0.0398422	-0.245936	0.224479	1.44797	0.0532628	0.184132	-0.331361	0.421268	-0.0727261	0.283204	-0.0705617	-0.136225	-0.214158	1.23547	0.0383483	0.0994016	-0.1839	0.0796372	0.81895	-0.0847779	0.0740555	0.214166	-0.0705955	0.609184	0.230837	-0.235245	0.616284	0.514019	0.17812	0.0636018	-0.194865
TCGA-C8-A3M7	2	0.378314	0.2026	-0.120977	0.0185983	-0.44465	-0.709484	-0.41241	-0.961683	0.231391	-0.277947	-0.454639	-1.24323	0.389774	0.0487838	-0.0167074	-0.102131	0	0.239168	0.102181	0.25224	0.452895	0.570942	-0.128529	0.0401576	-0.384785	-1.12083	-0.132467	-0.562333	-0.827101	-0.0980221	0.0425052	-0.132159	0.196999	-1.93552	0.51013	-0.415008	0.0814092	0.124198	1.05416	-0.0356113	1.35739	-0.158547	0.0860568	-0.489566	1.75031	-0.0476409	0.654698	0.265654
TCGA-AC-A2FF	2	0.246172	0.109041	-0.469364	-0.477061	-0.400831	0.11953	-0.221231	-0.403584	0.206019	-0.254636	-0.449839	-0.597054	0.205349	-0.0633333	0.497855	0.414255	-0.101674	-0.34566	0.0763641	0.161776	1.37743	0.366374	0.202991	-0.239602	0.191999	-0.29912	-0.152013	-0.444468	-0.534431	-0.524889	0.687481	-0.383428	0.263676	-1.41387	0.248663	-0.119501	-0.0654125	0.164362	1.11821	0.0195156	1.08538	-0.255084	0.137353	-0.675016	1.54882	-0.143096	0.167558	0.0334855
TCGA-AR-A1AX	2	0.54522	0.36731	-0.272736	-1.02993	-0.254375	-0.179288	-0.317353	-1.62359	0.208617	-0.270232	-0.440614	-1.65409	0.35343	-0.636259	0.0366768	0.336327	-0.638625	-0.660765	0.354969	0.0157992	0.228055	0.635358	-0.156873	-0.237171	-1.33826	-1.22445	-0.275734	-0.193891	-1.1679	-0.049449	0.128255	0.257501	0.343759	-1.7761	0.747908	-0.327566	-0.163268	0.0338776	1.37001	0.112894	1.28374	-0.0721684	0.311749	-0.253823	2.1743	0.514536	0.492898	0.00920834
TCGA-A2-A04T	2	-0.0115841	0.11333	0.0304893	0.532514	-0.38206	-0.406111	0.0846277	-0.486763	0.345875	-0.280534	-0.440426	0.417079	0.108935	0.0632253	-0.00237591	-0.163462	-0.542809	-0.201304	-0.223746	-0.127934	-0.615662	0.132156	0.154758	1.03505	0.214913	-0.248282	0.247451	0.261486	0.261031	-0.522908	-0.10914	-0.367619	0.171561	-0.393556	-0.218911	0.266367	0.197609	0.203442	1.39762	-0.0299691	0.230012	0.305619	-0.0806207	0.841696	-0.466887	0.00117588	0.0849716	-0.0772575
TCGA-A2-A3XX	2	0.585396	0.352105	-0.467777	-0.655824	-0.0787803	-0.217807	-0.403852	-0.65443	0.100365	-0.11824	-0.430206	-0.295841	0.563832	-0.533386	-0.147106	-0.0512759	-0.39451	-0.213912	0.110761	0.0677065	0.569685	0.613665	0.14812	-0.256387	-0.00782921	-0.963996	-0.205722	-0.330581	-0.650767	-0.278099	0.414697	-0.260541	0.301662	-0.582329	0.777477	0.0770196	0.0153028	0.398678	2.7993	0.212281	1.56614	0.0885359	0.421043	-0.312817	2.2005	0.285223	0.306969	0.484593
TCGA-BH-A208	2	0.024098	-0.0934414	-0.028279	0.221432	0	0.659743	0.0420611	-0.618011	0.589625	-0.17041	-0.424862	-1.14558	0.0588174	1.70393	1.96369	1.99973	-0.154738	0.199908	1.08074	0.0224579	0.521135	0.136761	-0.0887672	-0.849652	-0.709857	-0.190795	0.14374	-0.269936	-0.356932	-0.117333	-0.125381	0.0542601	0.110503	-0.00355098	0.135806	-0.257706	-0.324175	0.164272	0.713074	-0.135271	0.535636	-0.330812	-0.155091	-0.610848	0.407249	-0.0481183	0.103934	-0.168143
TCGA-E2-A1B0	2	0.087785	0.0362937	0.0780903	-0.36436	-0.464218	-0.451175	-0.246965	-0.972693	0.156356	0.144267	-0.419065	-0.798229	-0.0475244	0.575401	-0.216982	-0.444162	-0.273741	0.483577	0.867274	0.00824615	-0.665168	0.245227	-0.234042	-0.590932	0.347123	-0.610187	0.369288	-0.765854	-0.625113	0.0883191	-0.0199186	0.103777	0.16902	-0.832907	0.229378	-0.888342	-0.606245	-0.149198	-0.115121	-0.141771	0.0660208	0.24058	-0.244628	-0.535803	0.314468	0.085875	0.605798	-0.514003
TCGA-A2-A3XW	2	0.126154	0	-0.185714	-0.237997	-0.553641	-0.510075	-0.192998	0.144632	0.193968	-0.175517	-0.410782	-0.624292	0.258503	-0.207518	-0.792594	-0.730408	-0.0835763	0.43566	0.123037	0.310305	0.770469	0.253927	0.248768	0.493804	0.374443	-0.0502202	0.0291827	-0.580743	-0.14418	-0.184667	1.57857	-0.340376	0.161837	-0.365515	-0.0364061	0.166646	0.0720723	0.0155723	2.05775	-0.160636	0.0818745	-0.0505237	-0.257348	-0.289419	1.18429	-0.294577	0.0788566	0.35188
TCGA-E2-A1B1	2	0.340192	0.215755	0.326202	-0.143734	-0.311588	-0.341607	-0.471608	-0.603752	-0.0426904	-0.0489122	-0.407463	-0.270621	0.127666	0.300729	0.455127	0.244975	-0.0688863	0.440688	0.52462	0.346109	0.814863	0.540456	-0.188594	-0.443189	-0.0124111	-0.480428	0.448069	-0.593679	-0.08526	-0.388011	0.501157	-0.233038	-0.219395	-0.898114	0.31877	-0.0872825	0.0803144	0.153737	0.457224	-0.100435	1.37462	-0.0663335	-0.194576	-0.377566	1.39613	-0.124828	0.463763	-0.486036
TCGA-AC-A3TM	2	-0.0208761	-0.00705514	-0.115176	-0.253671	-0.543329	-0.361371	-0.0986695	0.753737	0.425892	-0.305922	-0.401537	0.0834023	-0.10353	0.21903	1.60405	1.28376	-0.113435	0.38456	-0.634799	0.241698	1.50016	0.131192	0.442274	0.119543	0.767271	0.35056	0.331707	-0.577331	-0.0343143	-0.353005	0.972313	-0.436468	0.102006	-1.64899	-0.0720875	0.321451	0.0889075	0.135445	-0.00952876	-0.0960212	0.0026408	-0.0645979	-0.0372578	-0.685091	-0.375044	-0.309527	-0.191475	0.429216
TCGA-GM-A2DN	2	-0.0159493	-0.0723481	-0.379274	-0.436945	-0.552248	-0.546597	-0.237797	0.0692342	0.449663	-0.192965	-0.398352	-0.500717	0.15262	-0.136376	-0.113103	-0.275696	0.171868	0.216997	-0.126846	0.131425	1.09123	0.139888	0.0750044	-0.185723	0.652529	-0.447535	0.0960485	-0.299065	-0.161771	-0.498019	0.668434	-0.415575	0.070711	-0.267281	0.105448	0.179217	-0.0415249	0.366419	0.481126	-0.106687	1.03907	-0.1125	-0.152589	0.146997	0.237768	-0.246883	0.196818	0.390038
TCGA-GM-A2DF	2	0.163538	0.0945467	0.128136	0.795275	-0.1173	1.65713	0.00046337	-0.992374	-0.0681972	-0.340981	-0.371489	-1.25005	0.263875	-0.0777184	-0.39498	-0.327192	-0.510242	-0.621726	0.459721	0.0554402	-0.367087	0.162435	-0.133498	0.417997	0.726739	-0.924468	0.2979	-0.848735	-0.282206	-0.277655	0.165239	-0.285851	0.357876	-1.023	0.275024	-0.00646617	-0.0681284	0.40061	0.164093	-0.219361	1.02905	0.0559836	-0.086867	0.0696205	1.10778	0	0.598929	-0.367363
TCGA-AN-A0FK	2	0.176783	0.127265	-0.363564	-0.00637514	-0.319424	-1.18952	-0.200849	-0.412468	0.262891	-0.342811	-0.366194	0.484821	0.215907	0.0841132	-0.69372	-0.437722	0.161566	-0.247212	-0.146213	0.170962	2.20046	0.406733	0.340955	-0.430704	0.303829	-0.0672246	-0.179687	-0.197665	0.109905	-0.0495984	1.02846	-0.323802	0.294722	-0.601934	0.274751	0.229923	0.402307	-0.000610154	-0.0221388	-0.0103652	0.574986	-0.0376657	-0.0685625	-0.796265	-1.09322	-0.171817	0.139025	0.191559
TCGA-AR-A0TP	2	0.133648	0.0104785	0.318548	-0.229236	-0.112259	0.378496	-0.0547481	-0.834403	0.104481	-0.569803	-0.363291	-0.278299	-0.0349786	0.302423	0.534199	0.372926	-0.0192822	0.688695	0.452161	0.187407	-0.617286	0.121732	0.163522	0.0247406	0.57164	0.290906	0.310519	-0.0964069	0.149761	-0.315656	1.43662	-0.459674	0.0387113	0.244629	-0.167625	0.347831	0.294979	0.276688	2.87503	-0.114094	-0.217898	-0.295346	-0.19349	-0.721266	-0.118201	-0.159732	-0.00878406	0.52167
TCGA-BH-A18P	2	-0.189226	-0.0742286	-0.185306	-0.390533	0.128455	-0.0865549	-0.0533631	0.796531	0.159964	0.152358	-0.335162	-0.646734	-0.22936	0.416237	0.0153749	-0.472077	0.851306	0.713772	-0.52355	0.0323944	0.997402	-0.178089	0.17891	0.131823	-0.620904	0.444161	0.182081	-0.237974	-0.0481948	-0.349417	1.27725	0.0163359	-0.00304555	-1.15899	0.091958	0.316922	-0.251026	0	0.115855	-0.0964432	-0.138277	0.198404	-0.0992862	-0.440211	-0.452327	-0.0519256	-0.217078	-0.262581
TCGA-AO-A129	2	0.0288022	0.159923	0.419089	-0.210431	-0.284415	0.236158	0.0507981	-0.402571	0.260008	0.0460171	-0.334494	0.146272	0.0831355	-0.0517633	0.508776	0.897017	-0.325788	-0.642992	1.20629	0.105468	-0.592634	0.0721616	0.0595436	-0.108742	-1.60178	0.269473	0.33477	0.176724	-0.0509331	-0.369698	-0.507398	-0.0256065	0.0378517	-0.0184859	-0.012282	0.158363	-0.0822818	0.0100204	1.31942	-0.0865506	0.0474231	-0.277111	-0.268098	0.0887683	-1.46545	0.205219	-0.128839	0.335439
TCGA-D8-A1XQ	2	-0.0433647	-0.0349554	0.0444523	-0.0421885	0.0888542	0.245973	0.0753929	-0.821748	-0.0787929	0.041643	-0.327078	-0.532276	0.109776	0.181802	1.20364	0.93613	-0.267355	0.202476	-0.14731	-0.242247	-0.567171	0.0300661	-0.0884158	1.23235	0.960664	-0.0571889	0.330326	0.519834	-0.307118	-0.0659923	-0.511008	-0.060449	-0.168548	0.639514	0.170426	0.161446	-0.037792	0.107026	2.13393	0.0864428	-0.48613	0.0636248	0.0571003	0.618578	-0.86002	-0.0426142	0.092148	0.0940193
TCGA-C8-A1HO	2	0.0878993	-0.0317264	0.0592317	1.40571	-0.113357	0.803837	0.28174	0.435701	0.063135	-0.381681	-0.324155	-0.935507	0.0401651	0.0285256	-0.764131	-0.664453	-0.435203	-0.583967	-0.826762	0.0540531	-0.332716	0.141969	0.40989	-0.130865	-1.23909	1.14779	-0.104535	0.210427	0.0532978	0.0970389	2.07256	0.0443806	0.0903998	0	0.402047	1.00643	-0.0424923	-0.0609655	-0.198849	0.0925643	0.771157	-0.197897	0.0368208	-0.493897	-0.2945	0.137198	0.0141952	-0.312971
TCGA-AO-A03M	2	0.0868191	-0.11322	0.0981616	-0.32866	-0.248008	-0.110256	-0.0502029	-0.386225	0.0666381	0.131608	-0.310539	0.505089	-0.136755	0.728781	1.31037	2.07094	-0.642625	-0.287099	-0.687192	-0.0351258	0.655356	0.108559	0.281421	-0.0991027	-0.938497	0.39842	0.156447	-0.378479	-0.201764	-0.076108	0.697817	0.0585654	-0.00296256	-0.109536	0.330094	-0.090938	-0.235458	0.0497165	-0.100917	-0.154281	0.575631	-0.184681	-0.176024	0.11411	0.0634285	0.0842923	-0.119872	-0.30797
TCGA-AR-A2LJ	2	0.115554	0.0637244	-0.348744	-0.911511	-0.429065	0.0440516	-0.540918	-0.501114	-0.0350465	-0.0951402	-0.306195	-0.393334	0.155089	-0.159595	0.722881	0.522801	-0.0976132	-0.00876606	0.297684	0.14336	1.29223	0.215397	0.00563307	-0.603281	0.130724	-0.612759	-0.166315	-0.690108	-0.575982	-0.508673	0.983214	-0.415405	0.292197	-0.12475	0.152936	0.57895	0.0574412	0.0345104	1.1104	-0.0455995	0.782411	-0.213066	0.0049266	-0.740998	1.38354	0.162285	0.214566	0.395109
TCGA-D8-A1JM	2	0.245237	0.374841	0.154405	0.229774	-0.00916331	0.570449	0.116422	-0.155515	0.748562	-0.0116529	-0.250584	-0.593281	0.171513	-0.353039	0.0293964	-0.370984	-0.226133	-0.806369	-1.07114	0.232854	-0.625764	0.630745	-0.161852	1.34759	-0.416781	0.24405	0.0613684	-0.00470205	0.0659385	-1.08657	0.464433	-0.318123	0.111262	-0.0102531	-0.231889	0.474052	0.173495	0.205602	0.987432	-0.334135	-0.242677	-0.344408	-0.111186	0.664231	-1.30195	-0.0996719	0.177786	-0.123796
TCGA-A2-A3XT	2	0.202242	0.0319596	0.0303141	0.65662	0.013027	0.496826	0.059922	-0.24805	0.0577213	-0.126138	-0.230804	-0.799789	0.247145	0.44431	-0.76219	-0.755797	-0.580165	0.0964874	-0.367054	0.0284457	-0.602916	0.0854638	0.105612	0.477577	0.946476	-0.117349	0.178107	-0.27329	0.313914	-0.517939	-0.139427	-0.406706	0.0637544	-0.832469	0.00205181	1.04515	0.114273	-0.17298	0.170379	-0.0303155	0.343141	-0.0391871	-0.230708	-0.257265	0.395681	0.0609566	0.140047	0.256928
TCGA-AR-A1AQ	2	-0.134031	-0.0588033	-0.181103	0.489226	-0.192674	0.29802	0.13782	-0.249324	-0.0497972	-0.074801	-0.230659	-0.47831	0.227903	-0.175832	-0.896345	-0.545182	-0.60449	-0.70886	-0.235309	-0.227174	-0.266882	-0.0495119	0.175206	0.975432	0.366904	-0.137534	0.221144	-0.0285591	0.0441638	-0.143814	-0.00940498	0.0215081	-0.0107356	0.09849	0.193676	0.373418	-0.132779	0.139641	0.627439	-0.101683	-0.171157	0.146904	-0.0171864	1.31908	-1.04372	0.165548	0.132243	-0.109345
TCGA-D8-A27I	2	0.467225	0.263413	-0.0654029	-0.775248	-0.333929	0.331639	-0.277172	-0.502865	0.102285	-0.295083	-0.222431	-0.465231	0.404366	-0.37235	0.496063	0.249147	-0.609835	-0.465073	0.336372	0.0123959	0.587718	0.385748	-0.0103865	-0.420721	0.310276	-0.300529	-0.179441	-0.469284	-0.662815	-0.123763	0.604891	-0.0304267	0.103845	-1.34976	0.787912	0.176569	-0.0709631	0.177299	0.732913	0.10553	1.6334	0.128094	0.31172	-0.368848	0.95559	-0.102482	0.279542	-0.106141
TCGA-D8-A1JJ	2	-0.0973506	-0.169955	0.97883	-0.617966	0.155139	-0.0353811	-0.181273	0.455613	-0.253888	0.122657	-0.212158	-0.371055	-0.424831	0.0807599	0.236977	-0.22439	-0.252909	-0.350683	0.210865	0.179038	0.784005	-0.234792	0.0788356	-0.474987	-0.461682	-0.861437	0.00969405	0.096928	-0.133149	0.237795	-0.236991	0.194533	-0.239348	0.134192	0.190547	1.2714	-0.291899	0.140423	-0.169025	-0.152807	0.0101293	-0.292676	-0.339884	-0.335281	-0.185543	-0.0268441	-0.432863	-0.1766
TCGA-GM-A2DO	2	-0.00779225	0.0682901	0.59965	0.719707	-0.415865	0.587385	0.0423521	-0.0811993	0.095072	-0.347695	-0.191431	-2.48453	-0.0327411	0.466039	-0.976433	-1.0264	-0.300522	-0.0227041	0.132567	0.290735	0.809039	0.0633508	0.306698	0	1.64341	-0.0652697	0.10791	-0.502134	0.0135249	-0.087775	1.30314	-0.377895	0.287279	-1.38296	-0.0853939	0.583421	0.368792	-0.235748	-0.102688	-0.0651248	-0.378427	0.100348	-0.228132	1.29041	-1.25521	0.0166719	0.194431	0.14975
TCGA-AC-A3TN	2	0.449865	0.294333	-0.159157	-0.465402	-0.149954	-0.0547095	-0.35421	-0.427667	0.055626	0.0620739	-0.184009	-0.352434	0.465522	-0.327319	-0.0818968	0.142654	-0.0509466	0.0174989	-0.0875409	0.0931303	1.39766	0.756314	0.145345	-0.480533	-0.489816	-0.637358	-0.197425	-0.377384	-0.458758	-0.529623	0.732928	-0.0337721	0.335275	-1.88713	0.815175	0.67485	0.15995	-0.143658	0.984652	0.191757	1.74801	-0.0388459	0.227068	-0.45381	2.73391	0.232559	0.170203	0.0552976
TCGA-AN-A04A	2	0.0691179	0.02305	0.290233	0.227823	-0.305724	-1.29067	-0.188797	0.263662	0.317727	-0.832151	-0.181555	0.445512	0.0680794	0.45765	-1.26005	-1.30218	-0.242972	0.151947	-0.245652	0.119486	0.834703	0.0349856	0.437776	0.537819	-0.0786078	0.806027	-0.322752	-0.0914777	0.446302	-0.18103	2.32321	-0.227416	0.123137	-0.313079	-0.00854027	1.41022	0.398089	0.0639505	0.617092	0.0524131	0.355588	0.158089	-0.176409	-0.941853	-0.0859006	-0.246167	0.067096	0.460625
TCGA-A8-A08X	2	0.212442	0.00576994	-0.0356117	-0.454963	-0.0423316	0.473123	-0.182155	-0.823712	0.290853	-0.369909	-0.176098	-1.82014	0.278361	-0.255884	0.509385	0.284228	-0.55996	-0.519523	-0.119219	-0.0453127	1.12813	0.00210928	0.30982	0.442889	0.629872	-0.367211	-0.107974	-0.116922	-0.151832	0.101646	-0.041426	-0.396368	-0.0807011	-0.580226	0.420605	0.114244	-0.0264473	0.407765	0.153367	0.0717533	0.813399	0.0115562	0.246471	-0.0426541	-0.15097	-0.144868	0.330043	-0.344917
TCGA-A2-A0D2	2	0.199665	0.173043	-0.0925168	0.776615	-0.324398	-1.05199	-0.277111	-0.782516	0.321333	-0.353691	-0.150568	0.717851	0.417839	-0.293007	-0.835832	-0.71255	-0.257439	0.346017	0.243673	0.0466291	-0.261019	0.357987	0.143971	1.11822	-0.13287	0.548411	-0.142815	-0.161654	-0.1114	-0.0627112	-0.255757	-0.23963	0.209242	-0.40823	0.408059	-0.466719	0.251827	0.0606203	0.587318	0.102697	0.633046	0.0269396	0.0325944	0.759314	-0.44872	-0.186739	0.331435	0.0906842
TCGA-AN-A041	2	0.1245	-0.0779031	0.232111	-0.407789	-0.626153	-0.439999	-0.082873	-0.447472	0.170422	-0.265778	-0.14541	-0.876119	0.0703546	0.490775	-0.301192	-0.46193	-0.0937847	0.178818	-0.0167849	0.241382	1.3374	0.317092	0.213219	-0.305724	-1.7309	-0.131483	0.136886	-0.326326	0.0442025	-0.232519	0.897892	-0.466067	0.152862	-1.01754	0.171667	0.40851	0.162464	0.208233	-0.00553158	0.0530842	0.835207	-0.106207	-0.016082	-0.803338	-0.213853	-0.0698629	0.168696	0.327602
TCGA-BH-A0AV	2	0.27627	0.156358	0.369334	-0.0813862	-0.396652	-0.582185	-0.356809	-0.749641	0.0238698	0.159458	-0.14292	-0.423442	0.376858	-0.322223	-0.703054	-0.586458	-0.483992	0.427703	0.549221	-0.0219361	-0.243496	0.287725	0.0833618	-0.231914	-0.198548	-0.542873	0.0982806	-0.224261	-0.220738	-0.0492787	-0.129928	-0.253757	0.0173372	-0.96798	0.573237	0.0243021	0.154519	0.0265614	0.318008	0.115339	0.614678	0.113132	0.0447411	-0.181171	-0.195624	-0.101452	0.308253	0.0467017
TCGA-E9-A22E	2	0.153888	0.175542	0.070775	-0.145605	-0.289128	-1.12401	-0.0758854	-0.238739	0.173714	-1.09125	-0.141837	-0.607553	0.169827	0.404424	-0.789071	-0.751216	-0.0694006	-0.582675	0.444808	0.110969	1.13956	0.322493	0.286908	-0.585262	-0.563373	-0.0465503	-0.158581	0.0912343	-0.0407024	-0.2081	0.195599	-0.306845	0.138951	-0.252965	0.224782	0.436712	0.191601	0.058858	0.132082	0.05538	1.03084	0.0720566	0.0127962	-0.724471	0.666961	-0.137408	0.0771739	0.188609
TCGA-E9-A22A	2	0.105965	0.190585	0.393453	1.32186	-0.111532	0.540541	0.489766	0.239471	0.223309	-1.05486	-0.141767	0.00381592	0.227856	0.220375	-0.685775	-0.513586	-0.410296	-0.698222	0.229129	0.258834	0.206882	0.198504	0.0309928	0.54786	-0.0200539	0.0956509	0.045932	-0.138217	-0.0821769	-0.0368985	-0.284026	-0.0254292	0.223221	0.113885	0.252941	0.493377	0.0327877	-0.159636	0.272211	-0.00233555	0.0310477	0.122833	-0.0806289	-0.0473226	-0.0339068	-0.043016	-0.0278042	0.162336
TCGA-E2-A1LE	2	0.126587	0.111436	-0.143518	-0.0817015	-0.224391	-0.585007	0.0164464	0.418042	0.676427	0.116794	-0.128758	-1.32824	0.103109	0.365954	-0.372015	-0.42513	0.0322229	0.248798	-0.518064	0.212257	1.22939	0.490689	0.197151	0.0689641	-0.00767922	-0.884234	0.279792	-0.0188119	-0.0561756	-0.579848	-0.296612	-0.276417	0.092558	-0.945129	-0.0376905	-0.173989	0.191468	-0.144009	-0.272777	-0.0465668	0.0820624	0.131842	-0.297238	-0.538275	-0.476686	-0.105903	0.141731	-0.0764089
TCGA-A7-A3J1	2	-0.0179663	0.0892605	0.11913	-0.578941	-0.462677	0.234011	-0.482707	-0.339956	0.0101104	-0.100601	-0.126692	-1.46381	-0.107497	0.0390429	0.511015	0.306254	-0.726771	-0.710845	0.200306	0.257153	1.89078	0.232307	-0.0515564	-0.822792	-0.311082	-0.359739	0.227719	-0.798566	-0.322138	-0.32474	0.713612	-0.33509	-0.376579	-2.00668	0.198026	0.749245	0.141557	0.108392	0.286331	-0.306536	1.52455	-0.178843	-0.132519	-0.464335	2.09935	-0.193918	0.0929934	-0.150457
TCGA-B6-A0RM	2	0.0505957	0.111564	0.179275	0.43175	-0.19204	0.456928	0	-0.570676	0.000490258	-0.353625	-0.120382	-0.262062	0.156372	0.00258407	-0.571504	-0.858713	0.0105884	0.848479	-0.0284779	0.0694436	0.517011	0.322283	0.161498	-0.534537	0.325487	0.612178	0.0656958	-0.429705	-0.0187337	-0.00409461	1.00663	-0.0753468	0.0680716	-0.554576	-0.0615131	0.527248	0.218447	0.210918	0.0755859	-0.094283	-0.239366	-0.0255314	-0.00970491	-0.391337	0.227675	-0.287143	0.16298	-0.198369
TCGA-EW-A2FV	2	0.0483032	-0.105659	0.381835	-0.63934	-0.709587	-0.346154	-0.115348	-0.799319	-0.0349235	0.0887225	-0.0803761	-1.30963	0.0893303	0.295356	-0.27659	-0.40215	-0.265232	0.340898	-0.118803	-0.0433695	-0.215663	0.139129	0.319115	-0.197237	0.120069	-0.805057	-0.0341214	-0.688852	0.0250774	-0.193997	0.448739	-0.331513	0.385728	-0.280398	-0.00245845	0.312754	0.170709	0.288745	0.655454	-0.186092	0.271896	-0.149419	-0.196773	-0.557055	1.57224	-0.269083	0.31788	0.0417201
TCGA-BH-A0B3	2	0.0436267	-0.0144685	0.218373	-0.269417	-0.194879	0.162058	0.100084	-0.71502	0.633024	-0.115152	-0.0699055	0.758494	0.132546	-0.174088	0.633403	0.459995	-0.248533	-0.201081	-0.18145	-0.0120758	-0.278654	0.0580459	0.200988	0.882436	-0.227316	-0.216225	0.18647	-0.18652	-0.010769	-0.321159	-0.184894	-0.337369	-0.0254053	-0.565199	-0.107652	0.00609777	0.0198243	0.41858	0.205978	-0.0102703	0.234523	0.0913386	0.109078	0.681711	-0.41011	-0.0590866	0.478098	-0.068816
TCGA-AC-A2B8	2	0.113459	0.0804741	0.258019	0.107581	-0.331571	0.268035	-0.580431	-0.475445	-0.0720626	-0.0282382	-0.0666509	-0.278578	-0.0771795	0.291999	0.346336	0.0888621	-0.201061	0.138625	0.328129	0.214896	1.48102	0.218543	-0.40756	-0.943106	-0.0344399	-0.157924	0.145661	-0.940191	-0.425816	-0.0782021	0.760221	-0.520691	0.177523	-1.08229	0.148111	0.481221	0.063534	-0.135991	0.432062	-0.162894	1.01822	-0.135312	-0.175107	-1.08457	2.39185	-0.106214	0.0519733	0.0477774
TCGA-BH-A1FE	2	-0.00937558	-0.0054768	-0.68605	-0.605986	-0.372537	-0.270356	-0.0604098	-0.220198	0.164844	0.351807	-0.0657524	-0.350754	0.266107	0.0478866	-0.0847449	-0.136215	0.0206381	0.674037	-0.47574	0.0656675	0.492665	0.247842	-0.0625294	0.0130484	0.279541	-0.456051	0.0287119	-0.491065	-0.435341	-0.032005	-0.269337	0.041012	0.21953	-0.135263	0.343552	-0.897071	-0.294182	0.563256	0.190534	0.00101915	0.715246	-0.0820109	0.119912	-0.660057	2.28335	0.376401	-0.0319298	0.0466179
TCGA-E2-A15A	2	-0.136912	-0.108413	0.135316	-0.0683085	-0.247946	0.37519	0.10343	-0.243407	-0.177181	0.254222	-0.062859	-0.243704	-0.0579418	0.179239	0.237421	0.00324682	-0.161732	0.517979	-0.547445	-0.0764088	0.260983	-0.0541082	-0.023388	-0.126531	0.219527	-0.0174051	0.0571435	0.275937	-0.176452	-0.321605	0.626968	0.0827281	0.223532	-0.055138	0.0103648	0.817244	-0.103602	0.0746952	-0.417564	-0.214268	0.0929822	-0.292388	-0.220995	0.811662	-0.830679	0.307735	-0.065587	0.40083
TCGA-C8-A1HG	2	0.338185	-0.12623	0.841256	1.06091	-0.0336846	0.654171	0.475915	0	-0.0937847	-0.180727	-0.0518001	0.275703	0.0724161	-0.945	-1.06151	-0.802954	-0.624921	-0.364617	-0.0307953	-0.0584868	1.11086	-0.085309	0.168839	0.310504	-0.576702	-0.184977	-0.0931815	0.597524	0.0107118	0.389428	2.0626	0.183213	0.210865	-0.238181	0.41825	1.54466	-0.193744	-0.0407881	0.119286	-0.0220839	0.167543	-0.188891	-0.0954195	0.724167	0.0338939	0.217113	0.176206	-0.262718
TCGA-B6-A2IU	2	0.0903719	0.0806324	0.385587	-0.255718	-0.370256	0.713586	-0.295217	0.13147	0.0819101	-0.00315488	-0.0257285	-0.370436	0.106082	-0.0558335	-0.488989	-0.519992	-0.376558	-0.201296	-0.505617	0.140511	1.81743	0.326559	0.387746	-0.729621	0.766354	-0.664724	0.342235	-0.214764	-0.0377855	-0.612073	0.409341	-0.453951	0.0552763	-1.96202	-0.0279548	0.240651	0.323528	0.499435	0.379185	-0.163092	0.531055	-0.173748	-0.104403	-0.790593	-0.226249	-0.243903	0.160044	0.0858091
TCGA-AR-A1AW	2	0.192503	-0.0603948	-0.0820405	-0.808952	-0.0308061	-0.382557	-0.152853	-0.55154	-0.0846817	0.105576	-0.0240348	-1.23805	0.238708	-0.29133	0.353596	0.191328	-0.854613	-0.562812	-0.0236199	0.0399679	0.481203	0.182683	-0.0167185	0.0778128	0.606586	-0.0197033	-0.00774507	-0.32446	-0.261707	0.131792	0.400384	0	0.0140888	-0.987167	0.580703	0.345339	-0.251179	-0.0868689	0.850623	0.0292142	0.292633	0.274817	-0.000738356	0.770278	0.309717	0.223302	0.134267	-0.387994
TCGA-A8-A07E	2	0.517051	0.385147	-0.433831	-0.854934	-0.392795	0.0236783	-0.408178	-1.65686	0.169075	-0.165398	-0.0192912	-2.54375	0.396375	-1.02095	0.85001	0.276814	-0.785683	-0.951855	0.553003	0.191344	0.683032	0.28027	0.427718	-0.618498	-1.91861	-1.45291	-0.358073	0.568253	-0.932421	-0.409236	0.686238	0.773917	0.459582	-2.08558	0.372183	-0.0988201	-0.158825	0.0942364	0.959828	0.222856	1.06089	-0.297772	0.117364	-0.43105	1.3299	0.703183	0.764844	-0.113457
TCGA-AO-A12D	2	0.116203	-0.0214956	0.12483	-0.349575	-0.275637	-0.683191	-0.0141996	-0.253137	0.215163	-0.141691	-0.0104653	0.194345	0.0937512	-0.00350883	-0.812056	-0.207542	-0.130244	-0.219902	0.658202	0.0382619	1.14084	0.00254646	0.0808061	0.176833	1.19455	-0.0395873	-0.058883	0.200528	-0.164571	-0.144108	0.448184	-0.147578	0.222596	-0.641241	0.136912	0.45606	0.0668907	-0.116451	0.351229	0.152385	0.37016	0.210574	-0.0746914	0.855638	-0.645784	0.0919881	0.279455	-0.0542388
TCGA-A2-A3XZ	2	0.254006	-0.00135139	-0.370538	-0.277062	-0.129031	-0.493791	-0.207685	-0.551212	0.137753	0.242066	0.0271723	-1.56017	0.379178	-0.274835	-0.217701	-0.208328	-0.144842	0.403457	0.0312148	-0.0518989	0.48787	0.364812	0.110699	0.840726	0.616068	-0.311457	0.0455936	-0.520335	-0.0867379	-0.0902886	0.0980849	-0.170072	0.121071	-1.22699	0.700668	0.234357	0.0234702	0.223769	1.20338	-0.100758	1.00204	0.0695009	0.0612932	0.323473	0.778767	0.0121775	0.092606	-0.102116
TCGA-EW-A2FR	2	0.0134641	-0.0852818	-0.245331	1.20531	-0.0880814	1.43711	0.276061	-0.0729368	0.0179935	-0.242047	0.0351923	-0.290926	-0.0569916	0.169876	-0.24662	-0.658848	-0.202504	0.0962834	0.0536895	0.083566	0.442308	0.129611	0.0571486	0.563082	0.289614	-0.281393	0.13714	-0.289169	0.0245606	-0.530773	-0.183934	-0.419441	0.0798179	-0.0165338	-0.282624	-0.39298	0.0651484	0.464932	-0.146749	-0.026149	0.621049	-0.208358	-0.200726	-0.618368	-0.561019	-0.124868	-0.000386254	0.160752
TCGA-A2-A04V	2	0.0711829	-0.0230847	0.357281	-0.162867	-0.57959	-1.16299	-0.13366	0.109261	0.290039	-0.229962	0.0353166	-0.335835	-0.025488	0.440108	-1.03068	-0.879983	0.144514	0.54738	0.00909436	0.192604	1.55607	0.129341	0.500025	-0.994519	-0.110913	0.62084	0.14429	0.0547356	0.141022	-0.273283	1.64704	-0.446618	0.120911	-0.329709	-0.151893	1.29821	0.163472	-0.0130517	0.0428382	0.151419	-0.23964	0.0657385	-0.0541996	-0.677178	0.48389	-0.0931189	0.214589	-0.269106
TCGA-E2-A15H	2	0	-0.117673	0.187699	-0.390871	-0.437871	-0.308848	-0.0522752	-0.121488	0.138727	0.131801	0.0354154	-1.1231	0.000473728	0.899328	-0.31635	-0.658403	-0.0779263	-0.472927	0.00327595	0.19207	1.79792	0.0977109	0.130898	-0.144456	-0.304509	-0.249481	0.281233	-0.448652	-0.0665463	-0.190142	0.585594	-0.213152	-0.0163345	-0.0618014	0.0833831	0.209804	-0.0451649	0.274419	-0.00863789	-0.0625211	0.272758	-0.0819888	0.0978319	-0.589721	-0.166192	-0.281339	-0.0571872	0.200433
TCGA-A7-A13D	2	0.292166	0.15174	0.441649	-0.384785	-0.243898	-0.613666	-0.369185	-0.685732	0.162481	0.298525	0.0380689	0.0207958	0.244869	-0.232237	0.180206	0.024166	-0.501489	-0.0643535	0.0221775	-0.161208	-0.265542	0.413821	0.168754	0.473069	-1.21356	-0.127855	0.109801	-0.180987	-0.454125	0.0157481	-0.888244	-0.177472	0.12372	-0.764776	0.724411	-0.142774	-0.0462048	0.0766515	-0.0232346	0.123782	1.01398	-0.133812	0.170945	-0.228821	-1.52269	0.112892	0.0524362	1.07753
TCGA-E9-A22H	2	-0.158356	-0.0115944	-0.370368	-0.347912	-0.428023	0.243963	-0.145017	0.239192	0.162368	0.258747	0.0399491	-1.28334	-0.00135392	-0.0506069	1.39904	0.808138	-0.101225	-0.274203	-0.741461	0.0110801	1.43297	-0.105719	0.338348	-0.575078	0.226513	0.16949	-0.0616878	-0.268351	-0.227632	-0.202512	0.654325	-0.293572	0.0190173	-0.151662	0.0960166	0.755485	0.0628079	0.26768	0.0489106	-0.0710215	0.262143	0.0787585	0.0361394	-0.235962	0.152222	-0.157159	0.203887	-0.110002
TCGA-AO-A12C	2	0.112558	0.553056	-0.00344705	-0.278283	-0.633149	-0.899006	-0.351997	0.158005	0	0.451102	0.0693563	-0.503791	-0.179565	0.696405	-0.294072	-0.101517	0.048558	-0.423385	-0.176936	0.0635953	1.26305	0.237824	-0.206271	-0.733138	-0.834037	-0.464371	0.25335	-0.395635	-0.203459	0.242263	0.471105	0.171457	-0.242582	0.273462	0.492844	0.44427	-0.175011	-0.617132	0.717718	-0.0456636	0.552595	-0.00640625	-0.178255	-0.366457	0.759821	0.15644	0.112553	-0.208139
TCGA-D8-A1JN	2	0.182184	0.0665045	-0.213784	0.378618	0.409353	1.34035	0.092581	0.392669	0.221519	0.252008	0.0882792	0.155704	0.227257	0.739473	0.0763109	-0.0408161	0.0317584	0.455976	-1.01317	0.360508	2.47356	0.297967	0.218309	0.355224	0.650341	-0.68903	-0.24506	-0.448144	-0.268442	-0.196392	-0.319008	-0.265896	0.197457	-2.26861	0.429836	-0.17124	0.245782	-0.0490598	0.113968	0	0.420156	0.0923642	0.0742717	-0.478054	-0.348683	-0.217208	0.0571305	0.287485
TCGA-AN-A0FJ	2	0.107392	0.123643	-0.225753	0.309554	-0.33297	-0.766	-0.0433059	0.599212	0.248599	-0.255683	0.0930929	1.61701	0.143437	0.0350117	-1.00865	-0.673242	0.0121632	0.141596	-0.179336	0.214122	-0.480563	0.134165	0.633517	0.328161	-0.551691	0.414137	0	0.00844288	0.320666	-0.321408	1.14724	-0.306801	0.101281	-0.48738	-0.0425483	0.934177	0.172132	-0.106098	0.0785529	0.101746	0.404987	-0.0312401	-0.181698	-0.72176	0.319578	-0.0560238	0.210753	-0.0149412
TCGA-E9-A2JT	2	0.350167	0.116274	0.000230114	-0.045163	0.167337	1.52411	-0.170382	-0.532339	0.0240244	0.0430476	0.109283	-1.38367	0.279963	0.0876131	1.25697	0.336604	-0.493801	-0.297481	0.308507	0.167032	0.702593	0.657636	-0.122512	-0.187658	0.530058	-1.35228	-0.0389495	-0.822537	-0.379192	-0.214286	0.380356	-0.229641	0.409205	-1.30372	0.383997	0.257172	-0.141335	-0.15553	0.234498	-0.338275	1.00926	0.00223775	-0.0166576	-0.404795	1.85965	0.295811	0.534588	-0.166803
TCGA-AR-A1AM	2	0.317417	0.248216	-0.101938	-0.809633	-0.468114	0.189083	-0.407507	-0.32323	-0.0618996	0.580465	0.111498	-0.683257	0.113566	-0.0694051	1.08229	0.817364	-0.138041	0.330636	0.543703	-0.0284954	0.847575	0.3216	-0.00769733	-0.494657	0.11656	-0.583279	0.0296539	-0.684102	-0.245405	-0.503013	0.657173	-0.363836	0.393061	-0.61508	0.233603	0.227845	-0.11711	0.396489	1.69788	-0.231527	1.06069	-0.125397	-0.0324474	-0.840091	1.5513	0.0700821	0.261411	-0.0894018
TCGA-A2-A3KC	2	0.0770714	0.212319	0.273792	-0.310652	-0.616193	-0.883235	-0.435835	-0.109256	0.0731455	0.125978	0.115288	-0.672669	0	0.155056	-0.331337	-0.379196	-0.115309	0.182533	-0.0336139	0.225366	1.49797	0.0068307	-0.082459	-0.438931	-0.0284585	-0.189095	0.177003	-0.713085	-0.377488	-0.312603	0.699265	-0.389362	0.326397	-1.67185	0.0301105	0.124791	0.0151697	0.236769	0.706256	-0.161715	1.20449	-0.232919	-0.0735608	-0.318754	1.97056	-0.221154	0.155047	0.485433
TCGA-A7-A0DC	2	0.203562	0.0644334	0.728129	0.618142	-0.422411	-0.71486	-0.144057	0.202021	0.0145783	0.163606	0.125417	0.862557	-0.129797	-0.527085	-1.57363	-1.12184	-0.692295	-0.11415	-2.12107	0.378458	1.84596	0.147948	-0.318099	-0.307474	-0.371265	1.51089	-0.216174	0.205985	0.184197	-0.324885	1.41799	0.379866	0.123265	0.182431	-0.0634712	1.01332	0.397814	-0.0836939	-0.372734	0.0916471	0.310978	0.0653333	0.120195	-1.00767	-0.994035	-0.00662067	0.220353	0.149556
TCGA-A7-A3IZ	2	0.121468	0.129637	-0.252898	0.427917	-0.364449	0.156033	-0.0872863	0.0297159	0.31961	0.243702	0.146098	0.128244	-0.104111	0.229822	-0.941006	-0.989191	0.255537	0.758092	-0.791702	0.314527	1.77022	0.477839	0.377799	-0.993339	-0.0488477	-0.152996	-0.363948	-0.829436	-0.10194	-0.733512	1.45998	-0.487351	0.372732	-2.37696	-0.290781	0.924117	0.280721	0.239124	0.756683	-0.288855	0.866076	-0.149903	0.00185566	-0.85624	0.282946	-0.435225	0.245571	0.144844
TCGA-BH-A2L8	2	-0.0368547	-0.0466171	-0.539184	-0.126192	-0.160013	-0.195666	-0.0166237	0.625902	-0.0421731	0.308037	0.149122	1.10269	-0.0711875	0.346627	1.36042	1.00505	0.0998423	0.0515795	0.190659	-0.0463536	1.30481	0.274856	0.125399	-0.109421	0.744346	0.312509	0.254905	-0.281821	-0.154344	-0.503778	0.443648	-0.395932	0.122328	-0.970947	-0.156617	0.479831	0.155423	0.171917	0.695899	-0.074991	0.0591993	-0.0685963	-0.176066	-0.143739	0.784765	-0.0482549	-0.187471	-0.146779
TCGA-BH-A18F	2	0.026272	0.109865	0.151917	-0.0845196	-0.152426	-0.790892	-0.122419	-0.469541	0.0851316	0.131847	0.149861	-0.0591834	-0.100834	0.536092	-0.110562	-0.358115	0.318731	0.950531	0.0904982	0.296665	1.40478	0.430387	-0.108896	-0.388551	-0.129797	0.108121	0.262612	-0.647928	-0.222839	-0.0333323	0.528631	0.198228	-0.110024	-0.658918	0.0668436	0.7204	-0.26475	-0.308267	0.0469467	-0.165188	0.284584	0.113047	-0.325856	-0.533396	1.03864	0.0648109	0.1619	0.400275
TCGA-D8-A27K	2	0.15492	-0.0174726	-0.447012	-0.142683	-0.408108	0.171712	-0.0819177	0.466771	0.0956234	0.673133	0.167157	0.586839	0.071474	0.222788	-0.0906607	-0.173053	0.227944	0.76197	-0.730848	0.0926973	1.65062	0.0735115	0.195226	-0.324701	0.866007	-0.093474	-0.0153649	-0.321143	-0.140954	-0.223096	0.847469	-0.259935	-0.045373	-1.90845	0.0800518	0.425317	-0.0411301	0.306684	-0.166899	-0.11388	0.608396	-0.0594505	0.0498023	-0.615735	-0.871954	-0.339421	-0.0388085	0.207151
TCGA-AR-A1AI	2	-0.146592	0.0302761	-0.127971	0.401222	-0.205179	-0.0658654	0.154792	-0.100285	0.513698	0.49494	0.170913	0.513134	0.018443	-0.443003	-0.214463	0	-0.484465	-0.0429242	-0.253383	-0.00982969	-0.849743	-0.0748913	-0.0687394	0.89037	0.338192	0.628191	0.104746	-0.225427	-0.220197	-0.109212	-0.373475	0.0980059	-0.153286	0.531446	0.219077	0.87371	-0.205714	-0.0214144	1.34724	-0.196828	-0.160117	0.130794	-0.0296643	1.72487	-1.60537	-0.0381065	0.0527559	-0.61511
TCGA-AC-A3W5	2	-0.00178634	-0.100648	-0.25997	-0.161555	-0.193959	-0.0101533	-0.0907615	-0.13418	0.257103	0.219344	0.175523	-1.1158	0.0540002	0.249296	0.266546	-0.0552569	-0.101598	-0.062047	0.050937	0.168466	0.670423	0.0909619	0.000643623	-0.426922	0.163629	0.142136	0.289533	-0.200031	-0.389844	-0.279166	0.680558	-0.34597	0.0245565	-1.4725	0.119021	-0.189021	-0.0460405	0.316648	-0.0707421	-0.146823	-0.0336449	0.083497	-0.0867621	-0.672672	-0.0455622	-0.133866	-0.112996	0.0189573
TCGA-D8-A1JG	2	-0.112273	-0.291502	0.204934	-0.0934194	0.383318	0.634659	-0.252837	-0.479658	-0.303231	0.578505	0.18328	-0.876872	-0.154381	-0.0509479	1.64276	1.25983	-0.0809467	-0.604786	-0.195592	-0.255808	1.29954	-0.274048	-0.194433	0.0532141	-0.427191	-0.571664	0.494833	0.112311	-0.456455	0.0588857	-0.376971	0.323081	-0.0497352	-0.235814	0.272847	0.329936	-0.62548	0.183056	-0.0243526	-0.112164	0.0921746	-0.421488	-0.218032	0.493827	-0.0857208	-0.0511359	-0.10984	-0.735416
TCGA-B6-A0RP	2	0.222655	0.0340157	-0.0146509	-0.164297	-0.539059	-0.22483	-0.207721	0.14614	0.0978242	0.0680164	0.187204	-0.0512033	0.193778	-0.281691	-0.502712	-0.625116	-0.572632	-0.131815	-0.231975	0.280778	1.48044	0.118175	0.380585	-0.72864	0.761983	-0.401238	-0.00983238	-0.263877	0.0297781	-0.18302	0.726238	-0.427989	0.120405	-0.824248	0.149062	0.82718	0.120525	0.086957	0.132723	0.0211829	0.554578	0.113624	0.060348	-0.207077	-1.47646	-0.214246	0.00134676	-0.368936
TCGA-AN-A0FS	2	0.331558	0.190264	-0.0615671	-0.598393	0.119285	-0.354283	-0.42507	0.0408553	0.0356061	0.0246905	0.191676	-0.201886	0.347408	-0.0612736	-0.257019	-0.348907	-0.103048	0.238264	0.231088	0.25703	1.76127	0.436804	0.270046	-0.531814	-0.378053	-0.380297	-0.0290492	-0.463429	-0.300456	-0.0872801	0.96729	-0.299103	0.335965	-1.33404	0.33384	-0.0564532	0.177025	0.309992	1.34181	0	1.07888	-0.104485	-0.0309432	-0.730481	1.41781	0.13961	0.532329	0.239138
TCGA-D8-A1Y1	2	0.0682518	-0.0223544	0.0146898	0.38846	-0.296997	-0.42951	-0.064728	-0.23492	0.123911	0.374452	0.212935	-0.445163	0.0300708	0.1067	-0.358923	-0.676081	-0.0379527	0.0211192	0.076659	-0.0104647	1.39698	0	0.150609	0.0212719	0.276843	0.495005	-0.00954612	0.191408	0.130539	-0.21365	0.71626	-0.244294	0.221461	-1.25571	0.0869218	0.433702	0.0418559	0.241119	-0.247476	-0.0278794	0.462	-0.0775251	0.0999212	-0.928101	0.439529	-0.0648536	-0.170004	-0.311133
TCGA-BH-A0AZ	2	0.350039	0.351396	0.0322458	-0.262804	-0.633985	-1.16474	-0.286385	-0.531618	0.138629	-0.869744	0.224488	-2.09794	0.30398	0.240574	-0.943616	-0.844091	-0.114781	0.47766	0.51803	0.399096	0.62856	0.392426	0.195138	-0.70379	-0.164821	-0.467434	-0.277936	-0.445084	-0.0969941	-0.276099	0.593644	-0.342989	0.37512	-1.23891	0.364939	-0.0905586	0.0556121	-0.206522	0.923865	0.0787073	1.04398	-0.0918663	0.0388665	-0.598086	1.41439	0.0919018	0.467091	0.00234685
TCGA-D8-A1JA	2	-0.210605	-0.107938	-0.302738	0.538031	0.2183	0.438888	0.32424	0.0963894	0.255059	0.642202	0.237273	-0.702353	-0.00015162	-0.0169945	0.561285	0.140093	0.17908	0.28228	-0.465491	0.109319	1.39114	-0.129027	0	0.2317	-0.408476	0.119136	-0.222013	0.19873	-0.395218	-0.395301	-1.06992	-0.13086	-0.00210305	0.268263	0.0391825	-0.350025	-0.0274997	0.0611798	-0.423733	-0.0724161	-0.086827	0.220781	0.0312006	-0.955946	-1.3842	-0.158612	-0.366131	-0.571265
TCGA-AN-A0AL	2	0.100523	0.0591621	0.193224	-0.209366	0.0413976	-0.187696	0.0780455	-0.659166	-0.033124	0.119378	0.241124	0.508021	0.220394	-0.164515	1.2084	1.55442	-0.162876	-1.97328	0.255934	-0.0586195	-0.634149	0.167536	0.18069	0.034958	-0.469029	0.147742	0.0582284	-0.0196295	-0.081311	-0.263559	-0.647088	-0.367927	0.0483968	0.336171	0.0115055	0.469069	0.197285	-0.19831	0.876029	0.128499	-0.0748535	-0.0723032	-0.140284	0.253127	-1.62231	-0.158278	0.19018	0.507313
TCGA-AN-A0AT	2	-0.101856	-0.00289125	-0.0183349	-0.0483312	-0.0579104	0.513113	-0.0698252	-0.730842	0.0692122	-0.325251	0.246123	0.497422	0.177443	-0.170267	0.754917	0.579226	-0.58613	-0.438995	0.719012	0.00499367	-0.71011	0.0371647	0.222092	-0.101578	-0.0249245	-0.136024	0.0112379	-0.322605	-0.0368652	-0.115061	-0.478419	-0.31448	0.0424991	-0.395152	-0.170506	-0.337501	0.193803	0.305457	1.06015	0.0300852	0.284555	-0.168745	-0.055302	0.437835	-1.77732	-0.225391	-0.0236958	-0.0702682
TCGA-AO-A03L	2	0.0267479	-0.0189258	0.0791912	-0.0412263	-0.531861	-0.511649	-0.189117	-0.270492	0.161576	-0.0120495	0.251483	-0.948279	0.0542888	0.652905	-0.31679	-0.397414	-0.276308	0.0646796	-0.167897	0.165679	1.67776	0.112363	0.214212	-0.41087	0.306711	-0.156231	-0.0227236	-0.477336	-0.201417	-0.127851	0.85215	-0.244638	0.0407911	-0.624753	0.128415	0.420063	0.0659153	0.123431	0.231354	0.0229563	0.629773	0.0151315	-0.170791	-0.515063	0.838849	-0.147051	0.0965958	0.376168
TCGA-BH-A1F5	2	-0.242661	-0.165232	0.296064	-0.127193	-0.359066	0.501364	-0.174497	0.26033	0.329118	0.483451	0.251558	-0.744708	-0.254724	0.23264	-0.454882	-0.344549	-0.477296	-0.85605	-1.09133	0.142019	1.75184	-0.0188637	0.312528	-1.08016	0	1.14892	0.40722	-0.52405	-0.332144	-0.207312	1.69762	0.453356	0.0713755	0.899281	-0.180845	0.852242	0.0160867	-0.322893	0.307333	-0.35841	-0.420558	-0.157785	0.0502434	-0.78726	0.130072	-0.24267	-0.281846	0.60982
TCGA-C8-A1HF	2	-0.115986	-0.241054	-0.0809255	0.660367	0.687112	1.01134	0.389414	-0.412475	-0.13948	0.468239	0.266278	-0.400371	-0.102684	-0.0885966	1.40919	1.27436	-0.285022	-0.605112	-0.339358	0.0395094	1.49489	-0.430841	0.266714	1.04311	0.0825052	-0.525646	0.20423	0.399365	0.151508	0.434568	-0.525431	0.025371	-0.0431167	-0.542433	-0.11997	0.606127	-0.32869	0.120771	0.364113	-0.0643276	-0.210802	-0.0991092	-0.199893	2.56565	-0.533743	0.0357134	-0.147336	-0.501784
TCGA-D8-A27T	2	-0.019137	-0.196267	-0.300227	-0.0427833	-0.463904	-0.248716	-0.207087	0.27494	0.190274	0.556538	0.2754	-0.237363	0.00832432	0.315107	0.721727	0.264522	0.0722563	0.356801	-0.33117	0.135412	1.5832	0.166073	0.164604	-0.467082	1.03859	0.111653	0.0681385	-0.623415	-0.157809	-0.0402136	0.836798	-0.394856	0.0479904	-1.27308	0.0416666	0.588348	0.0278962	-0.0830621	0.286492	-0.108284	0.6509	-0.153576	-0.00119134	-0.670016	0.311884	-0.238659	-0.0734363	-0.0833403
TCGA-B6-A0RN	2	0.447112	0.206804	-0.0846966	-0.875025	-0.077303	0.187017	-0.339671	-0.238001	0.0867478	0.030486	0.275739	-1.55769	0.195538	-0.16178	0.561113	0.197119	-0.343373	0.0132833	-0.0392034	0.145833	0.90431	0.495218	0.0295371	-0.667134	-0.166861	-0.772716	-0.159327	-0.2771	-0.477292	-0.238583	0.939298	-0.238277	0.385584	-1.11692	0.474273	0.583634	0.112481	0.0688986	0.478363	0.257774	1.15079	-0.0868692	0.172478	-0.494993	1.12982	0.0670183	0.542761	-0.160526
TCGA-JL-A3YW	2	0.0392958	-0.102384	0.135293	-0.493549	-0.303084	-0.665221	-0.132482	-0.434339	0.506392	0.365813	0.297024	-1.89594	0.17934	0.0187994	0.506793	0.165201	-0.171512	-0.117331	0.204396	-0.118226	1.63988	-0.111722	-0.0768795	-0.283302	-0.297391	-0.770044	0.0406494	0.04984	-0.140166	0.112686	-0.386567	-0.0162877	-0.0715884	-0.304651	0.090589	-0.521092	-0.0433479	0.114782	-0.38141	-0.161012	1.03442	-0.168627	0.00374025	0.322103	-0.939901	0.245865	-0.00881695	0.914243
TCGA-D8-A1XM	2	-0.289389	-0.288736	-0.128606	-0.103055	-0.166207	0.382917	-0.076172	0.247598	-0.101334	0.525192	0.312141	-0.606081	-0.221682	0.409842	0.456461	0.112626	0.0691125	0.43095	-0.0681747	-0.0104358	1.22075	0.322319	0.188095	-0.7984	0.949164	-0.128826	0.239628	-0.0089346	-0.282261	-0.139627	0.17081	-0.267021	0.00306531	-0.100354	0.0245318	-0.390754	-0.0674565	0.0525568	0.482318	-0.0127361	0.149129	0.169023	-0.022485	-0.470891	0.903948	0	-0.02784	-0.185896
TCGA-D8-A1JP	2	-0.11924	-0.222626	0.093389	-0.595665	0.101795	0.504489	-0.262268	-0.127442	-0.029348	0.566667	0.317327	0.398183	-0.311528	0.449313	0.624136	0.146146	-0.0375569	0.543058	-0.350839	0.0813168	1.97958	0.100085	0.144887	-1.21182	0.260976	0.557998	-0.0215143	0.366999	-0.230634	-0.425707	1.52992	-0.4466	-0.0778877	-0.0834608	-0.272286	0.97804	0.247696	0.12832	1.63785	-0.0403293	0.033909	0.0534595	-0.0755607	-1.16733	-0.52958	-0.206577	-0.0951815	0.0200306
TCGA-AO-A0JG	2	0.271036	0.141553	0.017491	-0.623345	-0.441985	-1.18535	-0.171037	0.526328	0.114301	-0.482056	0.335598	-0.348095	0.113794	0.577146	-0.888978	-0.93797	0.486296	0.970054	-0.653894	0.24703	2.16748	0.381283	0.415216	0.0254627	-0.0308491	0.880896	-0.201426	-0.0753426	0.101168	-0.608633	2.04414	-0.211993	0.229855	0.200742	0.241936	2.00812	0.175723	-0.0657431	0.232504	0.0290351	0.513761	-0.134575	-0.0816422	-0.418173	0.49821	-0.0687929	0.1631	-0.222337
TCGA-A1-A0SF	2	0.0105765	-0.155171	-0.234172	0.273574	-0.213953	0.0365426	-0.234052	0.000604592	-0.0451734	0.725368	0.358686	-0.129904	-0.109832	0.201855	-0.0525073	-0.252533	0.00942737	-0.151532	-0.131521	-0.00711857	2.31692	0.216596	-0.0278162	-0.714561	0.711827	-0.142685	0.157638	-0.420261	-0.167036	-0.304562	0.940637	-0.195611	0.00954211	0.0616085	0	0.60017	0.100383	0.162134	0.962196	-0.182303	0.708779	-0.152718	-0.00272365	-0.769563	-0.0491124	-0.321051	0.0238429	0.0140933
TCGA-AR-A2LK	2	-0.0701246	-0.0181828	-0.0243469	0.116904	-0.508623	0.395356	-0.250808	-0.300638	0.196223	0.241234	0.361846	0.727377	-0.0894463	0.178992	0.881619	0.49453	-0.364966	-0.0673525	-0.296647	0.0710266	1.60678	0.0965076	0.205983	-0.479243	-0.0496474	0.0418053	0.0447425	-0.0906069	0.0729749	-0.404403	0.494426	-0.454794	0.0493108	-2.06739	-0.261484	0.524274	0.0760314	0.372569	-0.205779	-0.0925157	0.87074	-0.196264	-0.168689	-0.876712	-0.123029	-0.178355	0.0976148	0.237145
TCGA-GM-A2DB	2	-0.0796484	0.0216854	-0.204132	-0.0481287	-0.241558	0.156501	-0.0118696	-0.328418	0.923794	0.366903	0.362064	-0.95436	0.0146674	0.403149	2.14514	1.61337	-0.23407	0.156535	-0.104884	0.340135	1.09673	0.196852	-0.0239425	0.224929	0.988295	-0.968425	0.11583	-0.353577	-0.385658	-0.245919	0.0836232	-0.292618	0.207378	-0.543639	0.0440563	-0.134865	-0.144591	0.0731096	0.15728	-0.10469	0.560079	-0.0587546	-0.170152	1.40981	-0.13524	0.0573208	0.397391	0.041185
TCGA-E9-A1NE	2	0.0206143	0.149692	0.292123	-0.278643	-0.310533	-0.532341	-0.361014	-0.432403	0.171102	0.640509	0.378162	-1.03817	-0.00876188	-0.213193	-0.418188	-0.298461	-0.651056	-0.469417	0.329761	0.13841	0.435933	0.336402	0.210408	-0.582405	0.651788	-0.35312	0.379442	-0.742799	-0.0578459	-0.185339	1.12712	-0.186819	0.366679	-0.956965	0.115147	0.507966	-0.106011	0	0.557618	-0.12461	0.599501	0.150812	-0.177388	0.541525	0.508294	0.0106607	0.192145	-0.0129795
TCGA-E2-A3DX	2	0.440973	0.183853	-0.185038	-0.631402	-0.301959	-0.297777	-0.2899	-0.713102	0.215969	1.09421	0.40531	-1.2748	0.371004	-0.262849	0.187154	0.281489	-0.299629	0.238318	-0.18119	0.167259	0.884183	0.703232	0.00916757	0.0265735	0.870545	-0.917624	-0.0108348	-0.692482	-0.386324	-0.344013	0.372469	-0.152685	0.367563	-1.48902	0.422135	-0.229153	0.0202693	0.341509	0.337817	-0.122039	0.794622	-0.0808616	0.0478832	-0.181382	2.23393	0.201387	0.609153	-0.119026
TCGA-AR-A1AH	2	0.0916647	-0.204876	0.00680755	0.539333	-0.0814321	0.418647	-0.125388	-0.17119	0.232909	0.459324	0.413046	-0.248615	0.58163	-0.423555	0.245958	0.598725	-0.470263	-0.47612	-0.474291	-0.0445732	-0.310204	0.122147	0.156851	0.478148	0.354008	0.196875	0.303876	-0.569194	-0.0687287	-0.223153	-0.124365	-0.416982	0.0303995	-0.847004	0.150443	-0.257095	0.217023	0.200097	0.337175	-0.130792	0.142655	0.396074	0.0239998	-0.309183	0.186161	-0.176858	0.0375492	-0.310793
TCGA-AC-A2FG	2	0.226736	0.189171	-0.0542676	-0.00290026	-0.454911	0.0540638	-0.322772	-0.117232	-0.0535208	0.552288	0.414518	-0.105052	0.252816	0.259029	-0.479915	-0.403527	0.186815	0.69954	0.235139	0.134309	2.16385	0.11246	0.202426	-0.448899	-0.401774	-0.428026	-0.0283954	-0.517446	-0.420722	-0.538575	0.784494	-0.358945	0.0761485	-1.55436	0.263955	0.389041	0	0.221329	1.07771	-0.0853349	1.32013	-0.0665575	-0.0603065	-0.909909	2.52753	-0.120366	0.13623	0.000455452
TCGA-HN-A2NL	2	0.20002	0.0284162	0.145263	-0.349277	-0.426234	0.410982	-0.459117	-0.993934	-0.0611587	0.713173	0.418776	-0.224917	0.465929	-0.14078	0.343204	0.291892	-0.287188	-0.475069	1.24618	0.0149001	0.331212	-0.318331	-0.442263	0.364903	-0.140305	-0.596112	0.0549472	-0.660449	-0.603608	-0.189461	0.301791	-0.0320776	-0.0352437	-1.33267	0.645928	-0.377511	-0.288352	0.110323	1.1647	-0.00813637	1.71486	0.162969	0.0947557	-0.654153	2.42249	0.150606	0.337804	-0.27778
TCGA-GM-A3XL	2	0.0566957	-0.00878464	0.0474497	-0.181043	-0.531601	-0.27546	-0.0655128	-1.0419	-0.0257831	0.335414	0.438291	-1.71637	0.209308	0.176375	-0.557401	-0.629137	-0.397737	-0.15471	0.0831963	0.146631	-0.538157	0.0992127	-0.0527341	0.791318	0.627813	0.101794	0.107461	0.341139	-0.163343	-0.171954	-0.123265	-0.39652	0.00432192	-0.922917	0.0582266	0.422685	0.122297	0.124712	0.311147	-0.0483091	0.194946	0.169086	-0.108232	2.43071	-1.3069	0.0311272	0.324913	-0.207967
TCGA-AN-A04D	2	0.0465487	-0.0242628	0.480099	-0.205101	0.33145	-0.133722	0.197678	-0.356393	0.380575	0.552053	0.451328	0.424311	0.131003	-0.347092	-0.131523	0.766885	0.0751939	0.0203953	-0.78764	-0.0576132	-0.677683	0.110083	0.234017	0.54444	0.725263	0.0938687	0.165467	0.277973	0.239362	-0.410033	0.163394	-0.333663	0.0732793	-0.769682	-0.195006	0.279561	0.227444	0.0514553	2.59669	0.109034	-0.409364	-0.0772072	-0.208814	-0.629338	-0.582155	0.0195072	0.189553	0.0255434
TCGA-BH-A203	2	0.123112	-0.0303221	0.728242	1.6549	1.08328	1.75375	0.988498	-0.394155	0.0374353	0.950604	0.478523	-1.05802	0.0893398	0.199729	-0.348081	-0.452409	-0.119802	0.329431	-0.302627	-0.0551178	1.94936	0.206355	-0.0284686	-0.039257	0.524943	-0.484703	0.38207	0.0902852	-0.207025	-0.0211807	-0.598775	-0.254048	-0.0663999	-0.495539	0.252667	0.706945	0.0604404	0.259614	-0.140656	-0.111806	-0.346471	0.278073	0.125409	-0.352405	-0.579924	-0.190873	0.10463	-0.425552
TCGA-AR-A1AO	2	-0.0917387	-0.108653	-0.0774907	0.0343672	-0.213697	-0.00347004	0.0651149	-0.439336	0.201468	0.623354	0.495746	-0.923962	0.0719277	0.325334	-0.058375	-0.254456	-0.564489	-0.237363	0.0661855	-0.0779231	0.621852	0.167224	-0.0608226	0.134287	0.398921	-0.386904	0.0395642	-0.226764	-0.300216	-0.0261586	-0.365554	-0.0218352	-0.0160567	-0.0508376	-0.123484	0.140219	-0.147542	0.135135	-0.265545	-0.0746957	-0.462949	0.295033	-0.2212	0.932488	-0.843219	0.0180066	0.0374266	-0.191005
TCGA-BH-A1FR	2	0.171548	0.0511714	-0.462707	0.28986	0.0752198	0.131586	0.0290807	0.60113	-0.0876333	0.754554	0.50053	0.724669	0.0591383	0.566474	-0.295511	-0.481521	0.00290385	0.511166	-0.517487	0.352833	1.69046	0.193802	0.193799	-0.147159	1.02179	0.163589	0.251178	-0.239676	-0.158182	-0.263335	0.779728	-0.148583	0.205506	0.0832582	-0.231284	0.390463	0.20761	0.0112243	-0.281591	0.00971417	-0.127244	0.0349467	0.0269185	-0.968082	-0.376932	-0.169462	0.205774	-0.16879
TCGA-AO-A12B	2	0.294802	0.470561	-0.0651184	0.211173	-0.481776	-1.57674	-0.275193	-0.189129	0.120662	-1.07367	0.50341	1.29953	0.0343529	0.0793166	-1.22174	-1.16975	0.574676	0.352054	-1.30016	0.228055	0.665719	0.624716	0.0705758	-0.756445	0.425858	0.0397017	-0.468493	-0.112014	-0.0239611	0.105745	0.688519	0.261039	0.226888	0.474036	0.0366645	-0.0317729	-0.05073	-0.111818	-0.362463	-0.153616	-0.33522	-0.184548	-0.147553	-0.443936	-1.26767	0.180206	0.0847333	0.31024
TCGA-BH-A204	2	0.0296731	0.13789	0.339635	1.95835	-0.508756	-0.345983	-0.0219228	0.151866	0.0255851	-0.626209	0.511585	0.566783	-0.0429667	-0.0966011	-1.57498	-1.35024	-0.659333	-0.401792	-0.658524	0.0985711	0.772765	0.0212694	0.0976274	0.454259	0.216213	1.38655	-0.539548	0.260519	0.191902	-0.171456	0.306748	0.150147	0.0746322	0.306993	0.0821987	0.925207	-0.0348702	-0.0983531	-0.395202	-0.0566547	0.720459	0.191581	-0.0406671	-0.879147	-0.0282284	-0.0228921	0.106847	-0.0059298
TCGA-E9-A228	2	0.0540149	-0.0100796	-0.182543	1.37315	0.0664073	0.0903404	0.133093	0.141852	-0.00806011	0.659117	0.526449	-0.977031	-0.0800124	0.27628	-1.11026	-1.00349	0.0336817	0.195523	-0.592004	0.1739	1.6687	0.00751585	0.126852	0.394264	0.704202	0.46998	-0.189761	0.111647	-0.151452	-0.45418	2.08702	-0.144076	0.303361	-0.0973064	0.0771784	1.14289	0.273565	-0.0192701	-0.00863175	0.0442698	0.148142	0.0495258	-0.0371728	-0.876164	-0.845893	-0.160977	0.0093189	0.101988
TCGA-AO-A03P	2	0.14872	0.277065	-0.211018	-0.0789456	-0.366655	-1.12951	-0.155007	1.54427	0.132909	-0.404747	0.528596	-0.297233	0.087329	-0.0399823	-1.0878	-1.19215	-0.809667	-0.502055	-0.82504	0.747335	1.78494	0.485821	0.408151	-0.349214	0.0317899	0.838148	-0.317062	0.106639	0.318257	0.3734	2.32138	-0.299317	0.184581	-0.48139	0.0623878	1.66737	0.228387	-0.0149941	-0.130668	0.0370877	0.236436	0.0464854	-0.084193	-0.835835	-1.34226	-0.0225296	0.171912	0.222117
TCGA-A8-A06P	2	0.551623	0.302483	0.620925	0.179375	-0.0865813	0.885276	-0.303297	-0.844626	0.133125	0	0.540346	-0.877314	0.20693	-0.461124	1.5306	0.747211	-0.553374	-0.593187	0.397706	0.0916619	0.260883	0.321863	-0.170592	-0.637661	-0.419861	-0.548753	0.139278	-0.427054	-0.666079	0.193403	1.05377	0.0482333	0.157202	-0.937099	0.209847	0.851754	-0.467789	-0.207069	0.452004	0.178898	0.78195	-0.275819	-0.0545031	-0.303783	1.96498	0.152665	0.93068	0.284724
TCGA-A7-A3RF	2	0.490534	0.214887	-0.465206	-0.239848	-0.090226	-0.699966	-0.213216	-0.266128	0.158589	0.908738	0.562721	-0.603498	0.467499	0.0861519	-0.633914	-0.319544	-0.0050673	0.109109	-0.884531	0.0661367	1.28458	0.615701	0.268117	0.10717	-0.323342	-0.220391	0.0778	-0.166777	-0.122864	-0.221763	0.7791	-0.183927	0.227584	-0.366779	0.952298	-0.206478	-0.00601262	0	-0.019264	0.144931	1.32666	0.188351	0.209214	-0.585687	0.195901	0.02439	0.116598	0.0176782
TCGA-A2-A1FX	2	-0.120149	0.187677	0.929716	0.556652	-0.423828	-0.480034	0.0209522	-0.103046	-0.00286256	0.12785	0.564668	-0.988385	0.0767101	-0.0806422	-0.801505	-0.950025	-0.115775	-0.30936	-0.605273	0.214076	1.00201	0.225052	0.012303	-0.279602	-0.248172	1.06089	-0.181951	-0.113503	0.0602956	0.350629	0.831693	0.720215	0.0744027	-0.489154	-0.0972171	1.69381	-0.383444	-0.0405535	0	-0.299322	-0.204305	0.0235874	-0.124794	-0.50393	-0.84988	0.0351198	0.0463621	0.0732122
TCGA-A8-A07F	2	0.10246	0.0502913	-0.0377425	-0.469721	-0.317814	0.128687	-0.323612	-0.299809	0.0921429	0.200066	0.566296	-0.489988	-0.0809512	-0.178738	0.468557	-0.0123738	-0.179719	0.357736	0.295222	0.161031	1.51886	0.29028	0.0932475	-0.30706	0.436246	-0.257269	-0.199428	-0.486979	-0.156125	-0.0969175	0.561375	-0.204182	0.0969042	-1.18959	0.0630866	0.0368507	0.127864	-0.102589	0.274049	-0.125958	0.233632	-0.0859715	-0.229558	-0.591357	1.72321	0.111988	0.315585	0.0571171
TCGA-AR-A2LM	2	0.164801	0.187418	0.28247	-0.346455	-0.637175	-0.841905	-0.533906	-1.12175	0.0256766	0.0813149	0.574957	-0.80871	-0.0260395	0.75502	-0.341128	-0.36361	0.343741	1.02914	0.307318	0.409929	1.75861	0.256396	-0.311187	-0.76522	0.969255	-2.36741	-0.239473	-0.671206	-0.617674	-0.258397	0.464043	-0.325106	0.19576	-2.29529	-0.0691035	0.275878	0.413781	-0.186598	0.140049	-0.120329	0.461036	-0.285099	-0.120406	-0.687365	1.37262	-0.152749	0.0772193	0.376507
TCGA-A8-A07O	2	0.0121494	0.0715965	1.13686	1.052	-0.159488	0.960451	-0.0544395	-0.624458	0.700852	-0.263723	0.575737	-1.73647	0.299421	-1.10456	-0.826398	-0.573221	-0.86178	-0.940722	-0.3088	0.399724	-0.740028	0.110023	0.262484	0.586032	-0.690923	-0.649427	-0.29489	-0.632888	-0.0652747	-0.252874	0.0963519	-0.54882	-0.107669	-1.15969	-0.303645	1.1369	0.0774885	-0.0188077	0.203151	0.0715192	0.343038	-0.375797	0.523834	0.595621	-1.55864	-0.384817	0.126503	0.117602
TCGA-D8-A1JS	2	0.0750361	0.0480622	-0.482876	0.0532868	0.428252	0.939874	-0.0276311	0.355744	0.0999526	0.913707	0.595005	-1.50839	0.00938263	0.363998	1.03644	0.373007	0.297888	0.389189	-1.84692	0.404138	1.58255	0.109239	0.112718	-0.54628	0.915827	-0.310681	-0.476509	0.123733	-0.266415	-0.708979	0.68901	-0.227214	0.180699	0.70304	-0.108534	0.115643	0.296168	0.199291	0.0456383	-0.155756	-0.582191	0.0417218	0.162484	-0.928789	-0.961325	-0.101251	-0.11276	-0.570448
TCGA-BH-A209	2	-0.143729	-0.0960393	0.320311	1.07497	1.15776	1.80833	0.622738	0.161372	0.0079995	-0.173986	0.596193	-2.10254	-0.0402485	0.215092	-0.91739	-1.05077	-1.1631	-1.15114	-0.728398	-0.0368011	0.956554	-0.276934	0.404618	0.271146	0.241466	-0.0691021	0.0508791	0.221278	0.0890828	-0.269409	-0.203495	0.0408952	-0.18646	-1.99927	-0.115156	0.947508	-0.00905087	0.222895	-0.270667	-0.0613557	0.301734	0.415513	0.164493	1.71927	-1.8264	-0.0831088	-0.164786	-0.418702
TCGA-B6-A0RG	2	0.129968	0.0669324	0.0573367	-0.35326	-0.340789	-0.447899	0.0335929	0.00856882	0.0626546	0.684254	0.598369	-1.35551	0.308918	-0.0824683	-0.720797	-0.557539	-0.256739	-0.48056	0.000794731	0.167034	0.902427	0.303594	0.21599	-0.462205	-0.197248	-0.0539761	0.185037	-0.331476	-0.310083	-0.320589	0.83011	-0.32934	0.16552	-0.730565	0.320303	-0.142146	-0.0668527	0.1544	-0.0133365	0.13609	1.00006	0.0234305	0.167169	-0.708982	-0.67185	-0.228785	0.146936	0.453371
TCGA-AR-A1AS	2	-0.041007	0.038036	-0.518529	-0.257821	-0.470742	-0.292465	0.132487	0.422097	0.271906	0.776625	0.600831	-0.319684	-0.0879501	0.0434553	0.305854	-0.300089	0.271358	0.780853	-0.707031	0.159211	2.29045	0.0437944	0.183434	-0.441947	-0.0511568	0.202013	0.0748654	-0.715755	0.0731104	-0.566439	0.269467	-0.151337	-0.00521951	0.112098	-0.139249	-0.167525	0.0578325	0.17973	-0.242707	-0.273482	-0.506017	0.255696	-0.0425796	-0.995335	-0.710496	-0.237354	-0.0801213	0.550505
TCGA-AN-A0AR	2	-0.079312	0.13929	-0.104711	0.679791	0.478826	1.28561	0.266818	-0.240505	0.0512992	0.780344	0.604259	1.12931	-0.110598	0.295465	1.71098	1.69268	-0.250389	0.062835	0.649186	-0.193842	1.5215	0.0218016	0.0672814	0.777323	0.195792	0.00419149	0.199897	0.159371	0.116966	-0.406192	0.482457	-0.422618	-0.0850225	0.322278	-0.251289	0.114194	0.34507	0.157656	3.38902	0.0445567	0.0554246	0	0.109405	-1.19775	-1.19891	-0.096841	-0.0582426	0.671544
TCGA-A2-A04W	2	0.163697	0.113035	-0.304726	0.215786	-0.376606	-0.835499	0.146256	-0.542734	0.577663	-0.154613	0.605403	-1.08734	0.205882	0.334653	0.185736	0.412538	-0.0436654	-0.13705	0.376619	0.317225	0.328193	0.284342	0.161115	1.1676	-0.343677	-0.570576	0.145737	-0.543842	-0.251929	-0.216286	-0.332221	-0.352084	0.393054	-0.816437	0.0190374	-0.404004	-0.0614589	0.174441	0.215204	0.0622259	0.391209	-0.201618	0.0652188	-0.767334	-1.00022	-0.320135	0.0520984	-0.239829
TCGA-AR-A2LN	2	0.551618	0.12222	0.480256	-0.689704	-0.660439	0.240893	-0.448991	-1.34945	0.155334	1.19137	0.62866	-1.36774	0.375578	0.0200264	1.22251	1.10661	0.0484729	-0.288059	0.98734	0.299171	0.440928	0.844614	-0.887019	-0.414441	-0.900315	-0.943051	0.242681	-0.788701	-0.569216	-0.670949	0.913414	0.354202	0.32787	-1.26352	0.591372	-0.285132	-0.17396	0.266786	0.408963	-0.185454	2.44135	-0.279222	-0.0286314	-0.472256	2.87641	0.293871	0.648255	0.0844989
TCGA-E2-A108	2	0.45279	0.128672	1.04255	-0.416104	-0.290853	1.09179	-0.949991	-1.19741	-0.194122	0.0729245	0.637967	-1.09014	0.320764	-0.229432	1.60221	0.845032	-0.206446	-0.35843	1.29962	0.307949	0.214804	0.508842	-1.76686	-0.621961	-0.919014	-1.46244	0.521448	-0.371366	-1.0369	0.295467	0.520014	-0.406973	-1.61034	-1.619	0.732053	0.262534	0.153058	-1.15329	1.0029	0.220053	1.6949	0.0696076	0.0180598	-0.0492571	3.3107	-0.0684375	0.753152	-0.400554
TCGA-E2-A10E	2	0.144384	0.104627	-0.335541	-0.0559562	-0.0388664	0.0375801	-0.0770701	0.177428	0.120317	0.746647	0.654924	-1.38406	0.0799364	-0.0165616	-0.568215	-0.749722	0.093973	0.502205	-0.15757	0.142725	1.5855	0.213556	0.18228	-0.132338	-0.243088	-0.196106	0.0397295	-0.100675	-0.193139	-0.181832	0.528676	-0.296563	0.27217	0.0244259	0.0782025	0.0964873	0.177755	0.303862	-0.0279631	-0.0131473	0.322256	0.0198605	0.15184	0.201142	0.117713	-0.00514996	0	-0.390574
TCGA-A7-A2KD	2	0.0183669	-0.0451835	0.0216783	-0.438321	-0.450636	-1.05661	-0.20725	-0.181222	0.128527	0.3071	0.661305	0.522619	0.00466475	0.271203	-0.8349	-0.891962	0.0372278	0.607882	-0.154863	0.201151	0.96199	0.0233805	0.264515	-0.484981	0.985084	0.317217	-0.0454267	0.0274036	0.215079	-0.354194	0.995503	-0.282612	0.253669	-0.908648	-0.109552	0.835582	0.211074	-0.00202669	0.630758	-0.0488989	0.213517	-0.00739426	-0.202814	-0.585485	0.481566	-0.0348508	0.141257	0.0131032
TCGA-E2-A10B	2	0.113004	-0.0408187	-0.316267	-0.531204	-0.145071	0.132848	-0.125634	0.230614	0.194413	0.728342	0.681011	-0.0732085	-0.0289601	-0.224402	1.15718	0.785218	-0.383922	-0.156138	-0.332421	0	2.15378	0.18624	0.0435127	-0.851318	0.545611	0.2224	0.13104	0.0786901	0.00227855	-0.25876	0.914282	-0.321931	0.209633	-0.0964642	-0.307569	0.725972	0.0714004	0.228137	-0.183682	-0.163762	-0.360902	-0.140469	-0.0505854	-0.845963	-0.782039	-0.208354	0.0159752	0.137235
TCGA-AO-A12H	2	0.296081	0.0962885	-0.383236	-0.380402	-0.360149	-0.589625	-0.205711	0.469021	0.0604845	0.702555	0.689092	-0.733596	0.191496	0.250916	0.646734	0.655011	0.0982747	-0.10332	-0.6418	0.118054	1.16847	0.199513	0.331267	0.556321	0.76037	0.131921	0.265958	-0.0500107	0.105957	-0.49411	1.77749	-0.146414	0.144711	0.682175	0.08282	0.607377	0.241827	-0.136665	-0.136358	-0.0126462	0.0611442	0.177097	-0.129941	-0.734907	-0.870685	-0.104445	-0.00552848	-0.0992812
TCGA-GM-A2DL	2	0.384112	0.0352968	0.101469	-0.122947	-0.513414	-0.261094	-0.250286	-0.166983	0.0329027	0.691652	0.703302	-1.65181	0.0224185	0.191401	-0.120218	-0.515611	-0.0524887	0.562366	0.143932	0.16986	0.824461	0.717214	0.0755807	-0.532809	0.267222	-0.642954	0.218942	-0.7749	-0.139515	-0.108805	0.413806	-0.133584	0.219361	-0.716661	0.0972073	0.211579	0.239341	0.171964	0.0806585	-0.179246	0.526057	0.0212374	-0.285133	-0.290397	1.4036	-0.169572	0.340071	-0.0907596
TCGA-EW-A2FW	2	0.0676831	0.19865	-0.251406	-0.229199	-0.347102	-0.555338	0.040937	0.295712	0.0232598	0.864934	0.723764	-1.84969	-0.0396555	0.381784	-1.09393	-0.732487	-0.0811927	0.214742	-1.10598	0.358213	1.31219	-0.107754	0.241396	-0.326703	-0.2335	0.551567	0.00641656	-0.0234073	0.293138	-0.222509	1.33182	0.104677	0.498778	0.740874	-0.052973	0.518483	0.138949	0.0418124	-0.403646	-0.0997727	0.213403	0.15066	-0.172109	-0.918865	-0.0549931	0.114259	-0.0572413	0.574746
TCGA-C8-A1HN	2	0.0173	-0.00348086	0.739441	2.20417	0.0662846	1.25833	0.762572	0.578648	-0.172742	-0.00774953	0.724198	0.0139826	-0.288043	-0.361183	-1.49684	-1.3673	-0.723008	-0.364119	-1.00642	-0.103681	0.138463	-0.344704	0.677659	-0.201305	0.388441	0.539828	-0.24703	0.580513	0.273776	0.0780964	1.48094	0.439606	0.0166101	0.586549	-0.0710764	1.56975	-0.242431	-0.234685	-0.480092	-0.046596	0.00669632	0.0249429	-0.249113	-0.921392	-0.585794	0.155819	-0.18898	-0.624849
TCGA-GM-A2DK	2	0.236234	0.146736	0.358818	-0.472294	-0.596081	-0.428466	0.00980967	-1.05022	0.209426	0.468981	0.811694	-2.60263	0.126496	0.433469	-1.18269	-1.00352	0.530341	0.357582	-0.0717146	0.424894	-0.301919	0.546399	-0.218416	0.0291051	1.19152	-0.963384	0.224548	-0.278851	-0.305183	0.0247055	0.905699	-0.178854	0.438716	-1.01167	0.223656	-0.230459	0.408797	0.100104	-0.133783	0.240484	1.72573	-0.219846	-0.0198447	-0.0762412	1.03733	0.17517	0.532985	0.188567
TCGA-AN-A0G0	2	-0.0388132	-0.0304686	0.0126754	0.818011	0.691403	1.22035	0.278829	-0.0303057	-0.0807899	0.805903	0.818381	0.762008	0.096778	-0.135524	1.10241	0.655493	-0.171281	0.31886	0.961226	-0.154655	-0.302843	0.0175584	0.321718	1.76123	0.763021	0.155057	0.0596516	-0.14291	-0.0441181	-0.417636	-0.928428	-0.431346	0.00884005	-0.122021	0.080804	-1.0875	0.157182	0.302632	0.927726	0.0490523	-0.0131211	-0.168586	0.18872	-0.606948	-2.0923	-0.207195	-0.169141	0.370911
TCGA-A8-A099	2	0.0705676	0.154009	-0.172766	0.0750558	-0.130022	-0.138445	-0.0776452	0.343117	0.575365	0.99562	0.819841	-1.136	0.00933063	-0.410499	0.712591	0.239363	0.123667	0.659386	-0.943809	0.430715	2.18219	0.200854	0.194937	-1.10885	-0.838463	-0.0562447	-0.0661382	0	-0.0521829	-0.451649	1.18554	-0.209415	0.135925	0.43565	-0.169748	0.647396	0.101772	0.0478906	-0.243202	-0.142556	-0.264484	0.0861171	-0.143476	-1.1408	-1.1935	-0.186532	-0.00700846	0.261616
TCGA-A8-A09A	2	0.0489021	0.0540664	0.321043	0.440951	-0.0418866	0.743224	0.036878	-0.491689	0.282701	0.679152	0.833126	-0.961329	0.0211244	0.0798082	0.161866	-0.214004	-0.164838	-0.180483	-0.2526	0.134605	0.292715	0.150125	0.181527	-0.427584	0.341931	-0.05482	-0.107507	-0.21973	-0.101099	-0.340786	0.0328191	-0.137901	0.109268	-0.556987	-0.224046	0.369394	0.0715227	-0.0123657	-0.0566292	0.063404	-0.0867136	0.292489	0.189009	-0.565634	-1.08003	-0.243749	-0.0501716	0.227643
TCGA-E9-A226	2	0.206925	-0.156439	-0.382279	-0.50363	0.0340382	0.684338	-0.287135	0.0449152	-0.124147	0.821345	0.843899	-1.14034	0.0557052	0.376956	0.886666	-0.00390779	0.41546	0.274801	-0.0851683	-0.00576608	1.75794	0.183039	-0.211467	-0.111025	0.549644	-0.610635	-0.111419	-0.222455	-0.429802	-0.15157	0.901986	-0.247861	0.109367	-0.232894	0.236763	0.247099	-0.117714	-0.21697	0.331917	-0.14048	0.294656	-0.158077	0.0738068	-0.589637	0.122008	-0.315161	-0.0610421	0.246651
TCGA-BH-A0BW	2	0.0821336	-0.0545086	-0.218621	-0.353102	0.00106063	-0.208222	-0.121996	-0.511653	0.042285	0.908822	0.844809	-0.266097	0.354408	1.15797	3.40965	3.11584	-0.300954	-0.0650017	0.611172	-0.0576511	-0.50852	0.0893877	0.0471646	0.519618	0.779109	-0.282041	0.340186	-0.324864	-0.118686	-0.0501507	-0.173255	-0.376999	0.198484	-0.298438	0.0103805	-0.143725	0.11661	0.204068	0.100061	-0.120911	-0.108331	-0.157676	-0.102584	1.8525	-0.686076	-0.0325798	0.133494	0.1891
TCGA-EW-A1PC	2	-0.0225139	-0.0420845	-0.240974	0.0050673	-0.461194	-0.254132	0.140476	-0.356306	0.315146	0.916277	0.868016	-0.571214	-0.0367671	-0.154424	-0.788832	-1.19255	-0.483139	0.209834	-1.48155	-0.0439564	1.89505	0.159168	0.435853	0.50873	-0.323706	0.0984853	-0.480329	0.689812	0.415713	-0.427949	-0.708391	-0.0887398	0.0428682	-0.174284	-0.357513	1.29481	0.175097	0.395365	-0.371	0	-0.191449	-0.138028	-0.287352	-0.596403	-1.27285	0.0558514	-0.0699129	-0.309522
TCGA-A2-A0EP	2	0.312402	0.0304288	0.253344	-0.611516	-0.201841	0.671534	-0.490778	-0.814962	0.0929441	0.529515	0.870962	-1.42424	0.0890446	-0.072254	1.19506	0.910177	0.0333125	0.135973	0.420958	0.203703	1.82851	0.545042	-0.222038	-0.769043	-0.276511	-0.871018	-0.00620903	-0.662314	-0.868089	-0.492895	0.582293	-0.152375	-0.0622472	-2.06148	0.422607	0.290886	0.187493	-0.331883	0.733218	-0.175489	1.15119	-0.319019	-0.0955904	-0.623534	2.91939	0.279795	0.251589	0.335595
TCGA-E2-A10A	2	0.187795	0.0180652	-0.201511	-0.518245	-0.29378	-0.500714	0.0208942	0.968618	0.113414	1.0416	0.872808	-0.754592	0.00951008	-0.226512	-0.855251	-0.83847	-0.0354511	0.481292	-0.872375	-0.0205877	0.763828	0.188974	0.0032836	-0.607379	-0.0357057	0.272342	0.150623	0.156709	0.1608	-0.349415	1.54383	-0.0827003	0.0817826	0.375719	0.181395	0.810667	0.165278	-0.025282	-0.33334	0.132297	0.0368721	0.110525	0.106046	-0.582682	-0.0563805	-0.0252779	0.20771	0.46776
TCGA-BH-A18H	2	0.0844478	-0.133497	0.258286	-0.650888	-0.530078	-0.813807	-0.177713	-0.369793	0.175407	0.525653	0.873319	-1.23317	0.113379	0.654279	-0.694478	-0.648495	-0.438974	0.399233	0.168683	0.316041	1.71055	0.290751	0.326717	0.0407828	1.44612	-0.415485	-0.172518	-0.700064	-0.107404	-0.244793	0.772463	-0.381658	0.167667	-0.850412	0.184089	0.752064	0.051714	-0.0083565	0.566028	-0.061623	0.0272741	0.303055	-0.178702	1.50732	0.787915	-0.132339	0.185197	-0.296679
TCGA-E9-A22D	2	-0.222878	-0.0983843	-0.269578	0.196578	-0.101498	-0.418757	0.127073	0.00907046	0.0555023	0.427287	0.874777	-0.36653	0.0949124	1.28586	-0.719262	-0.793807	0.426182	0.380279	-0.229796	0.0456306	1.65179	-0.0851137	0.267976	0.570235	0.34544	0.0697446	-0.212723	-0.046426	-0.223914	0.128521	1.05721	-0.0990624	0.115463	0.0371269	0.0910944	0.624048	0.218553	-0.0550731	0.078654	-0.00277825	-0.109469	0.226281	-0.0342793	1.94651	-0.930716	-0.148438	-0.274736	-0.223161
TCGA-E9-A1N4	2	0.0181582	-0.0187948	-0.770552	0.247733	-0.435092	-0.657276	-0.224098	0.164378	0.205811	0.585317	0.893615	-0.703521	0.0953021	0.205937	-0.89629	-0.7949	0.549844	0.441426	-0.154079	0.112907	1.16366	0.113963	0.183776	-0.588308	0.352599	-0.198438	-0.0777529	0.18174	-0.475161	-0.341294	0.222569	-0.123087	0.0980983	-0.0418166	0.221231	-0.310623	-0.162253	-0.0746463	-0.174051	0.0551187	0.29068	0.0588902	-0.0592367	-0.286959	0.0239845	-0.0555164	-0.192969	-0.193468
TCGA-AR-A1AU	2	0.399218	0.230096	0.732757	0.0569718	-0.296193	0.134962	-0.491095	-0.278881	-0.129661	0.285695	0.898868	-0.566602	0.259696	-0.44626	1.08334	0.5528	-0.585854	-0.512429	-0.266022	0.36509	0.805027	0.738764	-0.110308	0.199394	-0.595685	-0.404879	0.0143739	-0.454071	-0.251334	-0.34137	1.06621	-0.00724541	-0.260422	-1.03585	0.61126	0.232743	0.0823841	-0.155908	0.289012	0.198953	1.25963	-0.0618561	0.0207503	-0.401261	1.70546	-0.0469024	0.699364	-0.157077
TCGA-AO-A12F	2	0.0660715	0.15626	0.332267	0.388066	0.197458	-0.204059	0.0738284	0.336518	0.112339	0.401921	0.913666	0.880218	0.0212545	-0.0314519	-0.988162	0.000943044	-0.039421	-1.3882	0.254902	-0.140469	0.775035	-0.0085647	0.161891	0.29088	-0.924275	0.286806	-0.35789	0.529864	0.334916	-0.29218	-0.685584	-0.398127	0.0939699	-0.608616	-0.0564029	-0.0949689	0.383627	-0.158134	1.25458	0.217861	0.187819	0.166124	-0.150378	-0.996326	-0.285495	0.117911	0.0910442	0.710659
TCGA-E9-A22B	2	-0.0967773	0.0447832	0.344264	1.40923	-0.438787	-0.436217	-0.0735672	0.0285658	-0.0834588	0.139356	0.926232	-0.510744	-0.0282762	0.150806	-1.26439	-1.28248	-0.55884	-0.0505391	-0.309587	0.362011	2.06394	0.0905468	0.354076	0.0557834	-0.201288	0.229368	-0.436506	-0.0322103	0.186581	-0.284873	1.36774	-0.125576	0.18064	0.0794382	0	0.732148	0.32233	-0.165768	-0.140172	0.0229242	0.5353	0.269365	-0.139143	-0.985951	-0.264133	0.00167797	0.2934	-0.418775
TCGA-AR-A2LL	2	-0.000942445	0.108537	0.0357034	-0.538928	-0.391128	0.571204	-0.118035	-0.80046	0.546639	0.800728	0.926961	-0.813863	0.0486033	-0.0890293	-0.183885	-0.375386	-0.0152594	-0.339503	-0.209687	0.128369	1.42628	0.17826	0.1933	-0.617048	-0.359747	-0.273876	0.312376	-0.262414	-0.102558	-0.36089	0.276503	-0.360616	0.244232	-1.88732	-0.0959616	0.0887294	0.0128227	0.516361	1.03701	-0.172434	0.845855	-0.398404	-0.129549	-0.78169	0.771559	-0.200244	0.0166882	0.316518
TCGA-AN-A049	2	0.165096	0.0831822	0.376666	-0.42834	-0.464336	-1.20195	-0.368003	-0.0966383	-0.00536667	0.706642	0.940056	-0.710125	0.069697	0.183756	-0.242855	-0.467114	-0.313523	0.368184	0.249007	0.371862	0.777755	0.443035	0.1769	-0.579821	-0.968801	-0.587941	-0.00038835	-0.679356	-0.0443704	-0.278981	1.46974	-0.168783	0.164408	-1.31813	0.063273	0.845274	0.128348	-0.121149	0.0198436	-0.119941	0.375729	0.230631	-0.304154	-0.260219	1.10056	0.0176556	0.485664	-0.132173
TCGA-B6-A0RL	2	0.0638603	0.0496383	0.16798	-0.267654	-0.151492	0.774765	-0.0868384	0.516404	0.0194825	0.0646494	0.944203	-0.28176	0.150651	-0.0108443	-0.120202	-0.462637	-0.824269	-0.343729	-0.1814	0.100716	1.41297	0.11548	0.186722	-0.372305	-0.0410833	0.304752	-0.112673	-0.530089	-0.0135363	-0.0749093	1.59345	-0.191189	0.431734	0.194207	0.0629289	1.44532	0.310416	0.0441377	-0.0227951	-0.0410708	0.100355	0.0787752	0.00651354	-0.613815	0.00359661	-0.26084	0.0387882	-0.257475
TCGA-AR-A1AT	2	-0.000535566	-0.170989	0.20235	-0.415811	-0.0609873	-0.581795	-0.135679	0.326146	0.0636416	0.473844	0.947252	-0.934453	-0.000509195	0.425828	-0.725361	-0.883354	0.238168	0.500139	-1.338	-0.150903	1.87035	0.00130726	0.0365432	0.0483299	0.246656	-0.190745	0.100495	-0.117792	-0.0802705	-0.0539737	-0.189334	-0.0841691	0.0952542	-1.23879	0.0611785	-0.329289	-0.26993	0.00478226	0.313471	-0.0390155	-0.143788	0.0783652	-0.103866	1.24222	-0.919522	0.0877606	0.0822684	0.531468
TCGA-BH-A1FJ	2	-0.148948	-0.11577	-0.399572	0.150901	-0.287891	-0.499899	-0.0393473	0.784175	0.00344361	1.01973	0.947523	-0.144077	0.00744268	0.428832	-1.0693	-0.762816	0.633078	0.695308	-0.603786	0.0989616	2.17127	-0.0988406	0.392016	0.371618	0.932021	-0.251158	0.0573873	0.350695	-0.151286	-0.0333477	1.07905	0.0844582	0.109857	0.279361	0.241224	0.495067	0.200923	0.14495	-0.402402	0	-0.235344	0.100988	0.0389948	-0.913647	-0.803136	0.0217016	-0.14902	-0.147089
TCGA-E9-A3HO	2	0.0854882	0.05028	-0.363209	0.164793	-0.431727	-1.13826	-0.0390725	-0.14846	0.542481	-0.214067	0.953801	-1.54065	0.0836831	-0.259158	0.201157	0.197875	-0.717304	-1.47743	-1.6133	0.194853	0.358822	0.16685	0.269216	-0.652627	0.195073	-0.0623632	-0.675834	0.418468	0.120139	-0.368668	1.16386	-0.0763734	0.0655802	-2.0883	-0.0190391	0.422281	-0.333823	-0.108001	0.286766	0.0103906	0.337742	-0.111707	8.6907e-05	-0.419803	0.387523	0.113098	0.189802	0.204733
TCGA-C8-A1HI	2	-0.00865607	-0.115411	-0.34606	-0.751653	-0.395263	-0.617431	-0.17926	0.241107	0.345809	0.906892	0.955986	-0.878623	0.0582167	0.733359	-0.655192	-0.788929	0.149235	0.746283	0.0772411	-0.0420893	0.504515	0.154843	0.0959249	-0.176703	0.124362	-0.111123	-0.144336	-0.0596208	-0.328233	-0.127666	0.136496	-0.23649	0.209197	-0.104499	0.120731	-0.229796	-0.139557	0.204158	0.428248	-0.0376727	0.0934485	-0.0246403	-0.0557725	-0.707778	0.903738	-0.184575	-0.142034	0.34625
TCGA-A2-A1FW	2	0.0721017	0.150951	0.40802	-0.542775	0.280903	-1.12219	-0.275532	0.132734	-0.0327414	1.04654	0.968734	0.318851	-0.181454	1.31795	-0.185643	-0.577539	0.353692	0.660195	-0.600149	0.795888	1.82763	0.211015	0.0595983	0.290123	0.143134	0.301599	-0.112873	-0.400845	-0.0188088	-0.136884	1.02551	0.583391	-0.218653	0.299286	0.529565	0.691689	0.246385	-0.339322	0.896345	-0.0730254	-0.141516	0.164725	-0.117476	-0.285434	-0.200928	0.027411	-0.0650759	-0.427619
TCGA-AN-A0FZ	2	0.0442614	-0.0388993	0.41003	0.670141	0.122962	1.21802	0.0439866	-0.104512	0.0727969	1.03882	0.977588	-1.72125	-0.0566813	0.306939	-0.513227	-0.658968	-0.336107	-0.446467	-0.610956	-0.0586438	1.49282	0.0646092	0.24226	-1.10917	-0.254261	0.512222	0.0215506	0.0801694	-0.0153646	-0.400484	0.450527	-0.343226	0.197962	-0.431282	-0.212522	0.415145	0.0613625	0.341652	-0.163927	-0.0123216	0.077675	-0.0637731	0.218578	-0.93305	-0.489259	-0.0996477	0.088093	-0.119071
TCGA-BH-A1EN	2	0.300698	0.0670359	0.047971	1.72472	0.852467	1.96492	0.577734	-0.859674	0.0685116	1.10379	0.980547	-0.583183	0.0549828	0.537492	0.700801	-0.0163921	0.335582	0.464249	-0.0816686	0.156543	0.805352	0.905444	-0.144792	-0.419761	-0.668247	-0.805745	0.125631	-0.681282	-0.23962	-0.561589	-0.357591	-0.0891131	-0.126509	-1.1592	0.294289	-0.401386	-0.093126	-0.085046	-0.142929	-0.118872	0.504622	-0.220578	-0.138973	-0.620631	0.70015	-0.316323	0.284801	-0.456219
TCGA-BH-A18L	2	0.292929	0.0148286	0.456068	-0.456051	-0.232916	-0.968452	-0.261248	-0.708779	0.0188966	1.10118	1.00773	0.183422	0.325051	-0.0754441	-0.995162	-0.48422	-0.66419	-0.198192	-0.403015	0.0748627	0.625967	0.363788	0.2632	-0.281372	-0.477737	-0.197439	-0.0304634	-0.522614	0.119577	-0.0471789	0.924308	-0.199081	0.0729062	-1.04439	0.632731	1.0672	0.0562183	0.130478	1.01099	-0.0406868	1.02231	0.0773696	0.0135193	-0.299142	-0.483138	-0.12938	0.144649	-0.0773605
TCGA-BH-A0BS	2	-0.0907562	0.126802	0.084242	0.203808	-0.560585	-1.41432	-0.0894711	0.205292	0.62952	0.0497868	1.0175	0.100915	0.0683421	0.556072	-0.828891	-1.0219	-0.220407	0.355352	-1.17172	0.258209	1.53343	0.046627	0.317117	-0.566038	0.472048	0.0278012	-0.378204	0.0866635	0.0507484	-0.603412	0.960879	-0.287449	0.0327451	0.28655	-0.222626	0.848042	-0.0487255	-0.110513	-0.285341	0	-0.187631	0.122138	-0.269208	-0.931688	-0.81986	-0.259671	0.0949497	-0.26112
TCGA-D8-A27N	2	0.235193	0.0333889	0.307602	0.191405	-0.114843	-0.218688	-0.445947	0.164064	-0.0505373	0.63546	1.02543	0.912274	-0.0630929	0.944182	-0.272509	-0.446267	0.168338	0.978627	-0.108792	0.147458	1.71093	0.615522	-0.510005	-0.655923	0.269483	-0.66691	0.457221	-0.616017	-0.122309	0.0895038	0.937915	-0.27401	-0.105904	-0.409269	0.146093	0.55357	0.247828	-0.51052	0.0976282	-0.107769	0.393483	0.0434404	-0.407756	-0.613246	-0.0617308	-0.474744	-0.0911943	-0.367494
TCGA-BH-A1FG	2	0.203669	-0.0441035	1.02294	1.11961	0.210007	1.68519	0.321318	-0.826286	0.139762	0.843429	1.0316	-0.497238	0.0394321	-0.0975806	-0.791356	-0.117684	-0.354374	-0.71734	-0.523799	0.318416	1.68667	0.52019	-0.465203	-0.806476	0.788693	0.815719	0.364757	-0.919269	-0.424409	-0.494169	1.56874	0.0395492	0.100904	-0.682982	-0.0293844	0.301127	0.265702	-0.367329	0.727978	-0.405603	0.00435112	-0.222668	-0.244165	-0.114713	0.14524	-0.178956	0.188121	0.0401371
TCGA-A2-A0CK	2	0.0334544	-0.0234879	0.00255177	-0.37154	-0.680168	-0.902059	-0.434837	0.0510104	-0.0479847	1.09513	1.04316	-0.312254	0.111157	0.0788304	-0.608017	-0.436496	-0.0385837	0.644501	-0.197975	0.223413	1.25101	0.162661	0.33413	-0.349055	-0.140377	0.0346689	0.298646	-0.453696	-0.133552	-0.227908	1.21075	-0.425038	0.0169564	-2.14894	0.103383	1.25642	-0.0668074	0.198525	0.461785	-0.128426	0.821176	0.0320608	-0.13436	-0.712839	-0.0895549	-0.300987	-0.0362385	-0.112348
TCGA-AN-A0AM	2	0.0620863	0.0689706	-0.512846	-0.318731	-0.0395395	-0.227192	-0.0537727	-0.518507	0.290568	1.25774	1.04832	-0.645454	0.197627	0.344501	-0.135	-0.447805	-0.255725	-0.0162226	0.0593975	-0.0582884	0.925793	0.100965	0.0904011	-0.0263042	0.271686	-0.361885	0.36335	-0.00344294	-0.136959	-0.369713	0.304004	-0.412055	0.063555	-0.540729	-0.156795	0.042901	0.0761265	0.331742	-0.252708	0.0264445	-0.193076	0.0996027	-0.0859639	0.0774683	-0.0490872	-0.149669	-0.0176299	-0.0801839
TCGA-E9-A2JS	2	-0.169812	-0.179114	0.357014	1.43759	0.464829	1.50449	0.37876	-0.463007	0.092515	1.253	1.04918	-0.608215	-0.190627	-0.251132	-0.817792	-0.741249	-0.0621971	0.0026275	-0.145485	0.128063	1.39613	0.210734	-0.0515603	0.115785	-2.03136	0.345811	0.0308968	-0.566102	-0.216532	0.14139	-0.220054	0.233293	-0.323945	-0.577282	0.270789	-0.629603	-0.115629	-0.188133	0.170701	-0.212805	0.606501	-0.096621	-0.118394	-0.37655	-0.748374	0.167249	-0.195505	-0.231572
TCGA-AN-A0AS	2	-0.130188	-0.0712959	0.0367477	-0.256941	0.185618	-0.000573838	-0.0128874	-0.0736148	-0.12682	1.02176	1.04928	-0.728251	-0.0239085	0.946516	-0.24345	-0.413227	-0.583694	-0.537884	-0.510272	0.154744	2.60652	0.0527863	0.131254	-0.685781	0.00540325	-0.314381	0.0288601	0.202851	-0.0426104	-0.320867	0.24519	-0.286947	-0.151296	-0.47291	0.010897	0.613084	-0.0267335	0.0546787	-0.204759	0.0697637	-0.0264812	-0.00124953	-0.0344974	0.676139	-1.01369	-0.0754367	-0.0627911	-0.35424
TCGA-C8-A3M8	2	0.014645	0	-0.194229	-0.454849	-0.591936	-1.32198	-0.242869	0.0265583	0.106603	0.505427	1.07251	-0.983466	0.0484982	0.0351256	-0.878327	-1.04217	0.158747	0.523764	-1.02416	0.17645	0.947847	0.222589	0.0973897	0.176756	-0.521238	1.42866	-0.310486	-0.241474	-0.0613823	-0.325851	1.03718	-0.130281	0.193893	-0.0950099	-0.0850801	0.976723	0.0449295	-0.00733739	-0.169176	-0.0795429	-0.0951828	-0.0411381	-0.15258	-0.878391	-0.442168	-0.0876062	0.235862	-0.205458
TCGA-GM-A2DD	2	0.383798	0.283844	0.0606507	-0.336794	-0.259453	0.447659	0.0533315	-0.896378	0.178939	1.24614	1.07741	-2.53311	0.259161	-0.0994133	0.584684	-0.0446014	-0.191221	-0.102288	0.447595	0.161577	1.7037	0.551115	-0.10651	-0.0777513	0.0226081	-1.75878	0.117816	-0.824773	-0.559845	-0.285096	0.357882	-0.197397	0.370905	-1.43328	0.0731484	-0.5353	0.156062	0.244529	0.108041	-0.263382	0.811083	-0.219544	-0.097882	0.0528377	1.29224	-0.0525481	0.403326	0.044212
TCGA-A8-A081	2	0.0986446	-0.00369984	-0.416956	0.65842	0.305452	1.11735	0.329559	-0.487524	0.284512	1.50352	1.08477	-1.74453	-0.0543864	0.199483	0.126559	-0.227764	0.0137602	0.609203	-1.00209	0.264971	0.971226	0.229166	0.177237	-0.198907	0.394882	0.407444	-0.20961	-0.159404	0.122801	-0.619574	0.10318	-0.239448	0.0783134	-0.286065	-0.282201	0.265245	0.0917206	0	-0.393756	-0.103558	-0.784254	-0.103735	-0.212816	0.578469	-0.650867	-0.200218	0.577227	0.0364733
TCGA-A7-A13F	2	0.0945602	-0.0151588	0.0398014	0.518073	-0.384723	-0.440112	-0.0394901	0.203069	0.0771016	0.332963	1.13235	0.349036	0.0320064	-0.0529811	-0.704608	-0.808467	-0.946019	-0.418287	-0.48746	0.140874	1.45043	-0.0968711	-0.111891	0.118475	0.615664	0.042811	0.203132	-0.561859	-0.213135	-0.0433442	0.682261	0.156318	0.11614	0.0709621	0.152002	0.476214	0.00440509	0.0312655	0	-0.0444726	0.207137	0.317034	-0.129042	-0.758755	-0.120463	-0.305984	0.0164713	-0.0346416
TCGA-AC-A2QI	2	-0.0017488	-0.0112091	-0.347943	-0.676523	-0.324493	-0.306041	-0.0898497	0.320876	0.14583	1.29821	1.13662	-0.705766	-0.0315182	0.0588847	0.281083	0.062999	0.405905	0.84831	-0.981638	0.292859	1.87767	0.117271	-0.0705178	-0.777305	-0.769564	0.169972	-0.159341	0.277326	0.0318116	-0.691973	1.1914	-0.240388	0.266968	-2.20949	-0.153874	0.798745	0.119729	0.224519	-0.0105132	-0.116789	-0.368955	-0.241699	-0.137071	-1.12271	-0.282918	-0.0789905	0.0224292	0.567009
TCGA-E2-A109	2	0.0918435	0.0607724	0.819319	0.53476	-0.209182	-0.709921	0.0380514	-0.258391	0.151971	0.860397	1.14612	-0.169996	0.00199324	0.612216	-1.18717	-0.781061	-0.456767	0.0290169	-0.716727	0.274094	1.50516	-0.00367727	0.267023	0.340475	0.344757	-0.190051	-0.00281645	0.0233683	0.214234	-0.675403	0.282102	-0.293316	0.307169	-0.249099	0	0.733228	0.356036	-0.162324	-0.320386	0.0571403	0.14256	0.114839	-0.0680387	-0.34381	-1.0591	-0.178684	0.0118655	-0.47899
TCGA-BH-A1F8	2	0.0867283	-0.11426	0.0881544	0.502104	-0.0557021	0.757548	0.152466	-0.45511	0.161357	1.20346	1.16938	-1.18277	0.0778514	-0.00523415	0.458095	0.366593	-0.537291	-0.353538	-0.189674	0.818281	1.58906	-0.0240123	-0.0321564	0.361449	0.10293	0.571101	0.113461	-0.449487	-0.393423	-0.0190528	-0.155337	-0.112437	0.20745	-0.578816	0.0475482	0.260236	-0.138415	0.163357	0.142081	-0.132598	0.300012	-0.140026	-0.0508038	0.256051	-0.576971	-0.301126	-0.175664	0.0258802
TCGA-D8-A27W	2	0.278988	-0.17854	0.297521	1.15193	0.406158	1.15903	0.0926033	0.161009	-0.198116	1.28571	1.16997	-0.613534	0.11824	0.186879	-1.2337	-0.684388	-0.0239179	0.330915	-0.618041	-0.0960232	1.76244	0.00514531	0.152195	0.176237	0.78927	-0.457001	-0.044445	-0.0255965	-0.2492	0.168434	1.15489	-0.382724	0.130569	-0.584348	0.519595	0.0814635	0.225446	-0.0945646	-0.163899	0.069484	0.886943	0.17616	0.039012	-0.605075	0.404165	-0.182814	-0.138117	-0.355798
TCGA-AR-A2LQ	2	0.476547	0.396921	-0.239189	-0.553242	-0.53806	-0.0279636	-0.503928	-1.17556	0.0378888	1.3381	1.21017	-0.530392	0.228986	-0.120049	1.1709	0.937833	-0.276414	-0.390596	0.607129	0.138203	0.537587	0.600449	-0.203291	-0.6858	-0.368595	-1.04647	-0.145363	-0.830039	-0.665706	-0.706532	0.474624	-0.168254	0.361598	-1.64187	0.10935	-0.227573	-0.153442	0.391596	0.626865	-0.24786	1.26262	-0.460405	-0.177112	-0.709481	2.22593	0.0877938	0.607031	0.168942
TCGA-B6-A0RO	2	0.267931	0.0911066	0.143221	-0.0850627	-0.211193	0.874996	-0.284375	0.183494	-0.100194	1.17798	1.24939	0.0935997	0.11697	0.96434	1.66322	1.07479	0.0731737	0.891272	-0.297893	0.4486	1.95597	0.644178	-0.115854	-0.802664	0.950779	-1.503	0.172376	-0.30872	-0.182509	0.114347	0.344391	-0.157092	0.0132788	-0.509662	0.444375	0.524971	0.251913	-0.508687	-0.317449	0.14775	0.676366	0.0407736	-0.217501	-0.461198	0.424703	-0.285757	0.206232	-0.538005
TCGA-A1-A0SQ	2	0.0495424	-0.138482	-0.184679	-0.167611	-0.293725	-0.630495	-0.226513	0.199901	-0.00708533	1.56283	1.26641	0.604215	-0.0574524	0.265684	-0.816893	-0.873256	0.516645	0.956312	-1.10443	0.127858	0.8153	0.363959	0.0409128	-0.314884	-0.157487	0.29784	0.257247	-0.205129	-0.120336	-0.869213	1.63103	-0.027868	0.677626	0.386264	0.328255	1.62473	-0.00422463	0.016487	-0.0625298	-0.149303	0.46594	0.00352473	0.00636219	-0.936102	-0.31412	-0.0188924	0.0384227	-0.373711
TCGA-D8-A27P	2	-0.0489388	0.0139203	-0.236451	-0.144926	-0.155323	0	-0.176073	0.240294	0.00484188	1.68812	1.26846	0.405309	-0.07427	0.401533	1.04402	0.663258	0.456234	0.827543	-0.0636889	0.384923	2.02268	0.109479	0.116073	-0.642155	0.55515	0.227109	-0.0181017	-0.489659	-0.173362	-0.495776	0.717362	-0.265322	0.1186	0.828818	-0.27075	0.214943	-0.0101115	0.237292	0.343745	-0.212493	-0.107144	0.103898	-0.135728	-0.884783	-0.198277	-0.306235	-0.232574	1.04051
TCGA-A2-A04Y	2	0.103141	0.0335356	1.08488	-0.448125	-0.418357	-0.624104	-0.185261	-0.397569	0.105797	1.14289	1.30547	-1.36285	0.105508	0.0515442	-0.684208	-0.433434	-0.566576	-0.618855	-0.582437	0.204661	0.0692032	0.12049	0.434699	-0.180433	0.681936	-0.483763	0.385439	-0.148669	0.154503	-0.00527132	0.794732	-0.187114	0.0722176	0.0513794	-0.0475201	0.261414	0.211	-0.0533476	0.0332824	-0.00738041	-0.204803	-0.0163929	-0.179771	-0.700633	-0.841679	-0.119659	0.0951172	0.3759
TCGA-AO-A12G	2	0.169254	0.174779	0.266077	-0.32148	-0.433828	-0.794416	-0.152025	-1.59061	0.174658	1.17198	1.33153	-0.82481	0.193273	-0.022695	-0.265229	-0.433732	-0.0817392	0.542865	-0.42481	0.224722	2.67748	0.460919	0.25703	-0.0758531	-0.0184454	-0.283185	-0.0648427	-0.418806	-0.148006	-0.372516	1.07909	-0.4253	0.306317	-2.30644	-0.137618	0.493358	0.0172843	0.165343	-0.0794707	-0.0155278	0.323465	-0.0949236	-0.257153	-0.897727	-1.15048	-0.289249	0.143816	-0.0460826
TCGA-AC-A2BM	2	0.190386	0.0285075	0.506309	0.479915	-0.478646	0.248308	0	-0.0715191	-0.064976	1.12466	1.40974	0.146443	0.158061	-0.449638	-0.58692	-0.232747	-0.249662	-0.238141	-0.0444895	0.271688	1.30062	0.0706674	0.00939067	-0.600864	0.0769003	0.384374	-0.030142	-0.834881	-0.31354	0.00743758	1.31009	-0.0587226	0.185007	-0.933023	0.268965	1.45477	-0.0462846	0.294768	0.763961	-0.0126046	1.30824	0.0764304	-0.151743	-0.704446	1.85301	0.215424	0.151979	0.102907
TCGA-AC-A2FM	2	0.0827449	0.0866351	0.338976	0.0104986	-0.332944	0.718074	-0.172217	-0.207093	0.0231267	1.20603	1.4511	1.02324	-0.181645	0.67573	-0.528375	-0.597913	-0.0658237	-0.554501	-0.96108	0.068556	2.0812	0.057037	0.0115682	0.413687	-0.810275	0.546159	-0.331069	-0.337591	0.249913	-0.757127	1.0514	-0.399407	0.163346	-0.952131	-0.0654835	0.532302	0.101534	0.245826	-0.201576	-0.139859	0.683624	-0.210598	-0.266019	-1.11719	1.5832	-0.0234474	0.306595	-0.254398
TCGA-BH-A0B7	2	0.0761914	0.1044	-0.308726	-0.45927	-0.242059	-1.29218	-0.22148	0.220538	0.0942246	0.314966	1.49298	-0.317626	0.106197	0.362851	-0.971336	-1.08332	0.149935	1.09953	0.116242	0.161377	1.02922	0.328462	0.312192	-0.554134	0.518309	-0.392724	-0.142246	-0.345809	-0.127358	-0.345038	0.191088	-0.300476	0.133759	-0.566787	0.0950714	0.146086	0.261425	-0.0408788	0.585306	-0.0068509	0.0654441	0.22309	-0.233752	-0.444896	0.0462541	-0.0348675	0.455481	0.0460619
TCGA-BH-A202	2	0.0673	-0.163336	0.230935	0.0137554	-0.20311	-0.749159	-0.00609911	-0.27987	0.169197	1.78837	1.50973	0.688041	0.242182	-0.33519	-0.505958	-0.772335	-0.346061	0.286377	-0.450383	-0.131702	1.39977	0.0875367	0.228543	0.318825	0.836045	0.132516	-0.0820769	0.0377056	-0.195536	-0.238547	-0.516844	-0.21678	0.0582517	-0.652577	0.115061	0.582966	-0.155142	-0.182553	1.06337	-0.0179562	0.182153	0.00725314	-0.0829069	1.01278	-0.952707	0.0833015	0.00427582	-0.172187
TCGA-AR-A2LO	2	0.447237	0.196612	0.295113	-0.493035	-0.585634	0.466064	-0.306435	-1.27757	0.10143	0.889756	1.52493	-1.77773	0.138211	0.395658	0.267244	0.158355	-0.46572	-0.578252	0.385922	0.0660573	1.25424	0.450115	-0.266824	-0.306017	0.181396	-1.62901	0	-0.65361	-0.403132	-0.636887	0.544419	-0.27183	0.309641	-2.13474	-0.040731	0.302627	0.18478	0.0854355	0.0781056	-0.156989	1.48226	-0.415199	-0.144518	-0.354575	0.679516	0.0289788	0.353231	0.099278
TCGA-GM-A2DC	2	0.00272189	0.0183108	0.91846	0.2161	-0.592448	0.555013	-0.205815	0.183729	0.138401	1.24508	1.56235	-1.93359	0.0192995	-0.333451	-0.670246	-0.832082	-0.106325	-0.254143	-0.755797	-0.0454827	1.48729	0.255799	0.230954	-0.30656	0.651229	0.753456	-0.159954	-0.628519	-0.110122	-0.491788	1.09537	-0.171258	0.162597	0.013255	-0.0335647	0.661001	-0.0664796	0.206804	0.0528282	-0.259686	0.601927	-0.240721	-0.183242	-0.310825	0.160935	-0.242573	0.174714	0.244513
TCGA-D8-A27R	2	0.191749	0.0536752	0.0836788	0.300097	0.1009	1.00511	-0.0468957	-0.0442856	0.114563	1.34478	1.57727	-0.461615	0.128601	-0.0653575	0.247117	0	-0.492594	-0.528317	-0.237578	0.0590939	0.166521	0.382206	-0.239761	0.119258	-0.433456	-0.34315	-0.237667	-0.760107	-0.156652	-0.40147	-0.294777	-0.183396	0.218251	-0.856428	0.387978	-0.392886	-0.0232352	0.23408	0.0905929	-0.14525	1.10717	-0.0529481	0.0906543	-0.513972	1.02081	-0.128433	0.266402	-0.352258
TCGA-AN-A0AK	2	0.501994	0.208848	0.0911035	0.601824	-0.545295	-1.51623	0.0353096	-0.236434	0.194555	0.213799	1.58376	-0.134851	0.128187	0.66207	-1.231	-0.998815	-0.318873	-0.816562	-0.207659	-0.0328268	1.71132	0.194869	-0.0462648	1.73724	-0.0429889	-0.291393	-0.334446	0.151521	-0.475911	-0.548201	0.419708	-0.165319	0.894518	-1.31272	-0.00597351	0.155806	0.0598196	-0.235254	-0.151915	0.232362	0.0167114	0.082459	-0.058448	-0.0127899	-0.916331	0.00496224	0.335687	-0.0033148
TCGA-D8-A1JF	2	0.222112	0.113758	0.155256	0.857401	0.37615	1.13342	0.319371	-0.881979	0.517748	1.81407	1.58973	-2.01147	0.157658	-0.558381	1.70183	1.34964	0.366691	0.18762	-0.46243	0.329067	2.66387	0.616774	-0.154018	1.1956	0.186404	-0.927147	0.0051578	-0.261197	-0.195867	-0.431607	-0.251803	-0.229923	0.120128	-0.0258071	0.0182542	0.057011	0.0698916	0.150767	-0.123024	-0.116976	0.0860717	-0.332553	0.265919	-0.815155	-0.806563	-0.166675	0.115953	-0.37208
TCGA-JL-A3YX	2	0.232192	0.552287	0.0506254	-0.696752	-0.52679	-0.652321	-0.363234	-1.53216	0.012143	2.42041	1.59145	-0.618155	0.756831	0.115051	0.961342	0.5859	-0.0486819	0.110006	1.56955	0.0762823	0.280391	0.607749	-0.113562	-0.642586	-1.00273	-0.661003	0.210124	-0.433931	-0.953136	-0.313821	1.0005	0.325778	0.0939027	-1.31053	0.343788	-0.435529	-0.258443	-0.053069	0.618189	0.103003	1.05966	-0.261594	0.0044719	-0.431513	2.20798	0.557728	0.476583	-0.000777728
TCGA-BH-A0HU	2	-0.0963395	-0.0946206	0.29408	-0.471052	-0.521221	-0.398842	0.00704772	-0.0761628	0.134291	1.40294	1.65695	0.556702	-0.0873804	0.307364	-0.557418	-0.535045	-0.274766	0.339221	-0.742326	0.267161	2.06695	0.204494	0.162819	-0.3301	-1.13176	0.331294	-0.16621	-0.151875	0.180078	-0.348174	0.215196	-0.385837	-0.00328783	0.0380602	-0.223621	1.03444	0.205559	0.28196	0.370489	0.0167366	-0.172229	-0.0718304	-0.254432	-0.793343	0.331308	-0.140449	0.111012	0.157406
TCGA-A8-A06Z	2	-0.220554	-0.113906	0.10395	-0.315099	-0.0468047	-0.182734	0.0397582	-0.634573	0.265221	2.49944	1.85043	-0.723499	-0.0832669	-0.423988	-0.494724	-0.740632	0.385017	0.54086	-1.51346	0.264067	1.98324	-0.0489801	0.416409	-0.154606	-1.08064	1.26661	0.247589	0.0434909	-0.00628095	-0.869135	1.07214	-0.208318	0.0127956	-0.0838817	-0.288132	0.968224	0.0992936	-0.0402093	-0.373511	0.00503374	-0.0433916	-0.199182	0.0257338	-1.15791	-0.764286	-0.0737845	-0.0883402	-0.236779
TCGA-AO-A126	2	-0.109477	-0.0417351	0.6156	-0.913963	-0.0338663	-0.11548	-0.136249	1.02875	-0.122764	1.97206	1.95694	-0.420629	-0.189572	0.205109	-0.367803	0.370744	0.888789	-1.24705	-1.15516	0.346304	2.67849	0.030454	0.0803775	-0.531189	-1.10253	0.772046	0.194687	-0.308781	-0.0820299	-0.181137	2.58922	0.420166	0.00976289	1.06235	0.171145	0.952059	-0.0786705	-0.236649	0.0120447	0.0143819	-0.135241	0.0488965	-0.266694	-0.966857	0	0.0851754	-0.184576	0.290928
TCGA-C8-A132	2	0.079472	0.0513989	-0.141131	-0.0838732	-0.365123	-1.24201	-0.13471	0.0987205	0.134121	2.00517	2.11261	-0.381739	0.121681	0.188063	-0.973272	-1.01097	-0.0797042	0.700291	0.0783486	0.130249	0.973474	0.212281	0.168964	-0.296448	0.10551	0.777554	-0.150894	0.0225384	0.00795271	-0.230464	0.34784	-0.192178	0.0665498	-0.217479	0.136062	0.638358	0.0747947	-0.141171	-0.0797791	-0.142739	-0.0293836	0.138501	-0.102947	-0.275531	-0.260479	-0.155564	0.13373	0.223504
TCGA-AO-A12E	2	0.272683	0.203891	0.0180099	0.407734	-0.641961	-0.420091	-0.409446	-0.235328	0.320281	1.46108	2.16439	-0.841326	-0.0227351	-0.369742	-0.0954944	-0.29795	0.205095	0.229773	-0.496824	0.290918	1.21275	0.413666	-0.122054	-0.461742	-0.543502	0.7383	-0.0390059	-0.682472	-0.0491926	0.00151404	0.19689	0.169614	0.140298	-2.34546	0.0384722	0.86942	0.16681	-0.221515	0.4767	-0.25183	0.0441278	-0.0592325	-0.206376	-0.418012	0.793359	-0.248445	0.289668	-0.382604
TCGA-B6-A0RQ	2	0.37357	0.184603	0.0231363	-0.896769	-0.242453	0.522623	-0.430321	-0.788254	-0.00363889	1.07077	2.34028	-2.34282	0.236145	-0.443647	1.08272	0.422407	0.155081	0.192234	0.296477	0.211962	1.89531	0.0964772	0.0816283	-0.36569	-0.629859	-1.04281	-0.139611	-0.46614	-0.507475	-0.112378	0.60435	-0.129108	0.206383	-1.44905	0.344816	0.301831	0.247058	0.0972432	1.46467	0.0181618	1.26822	-0.167165	0.0101734	-0.19512	0.869113	-0.253213	0.251387	-0.162867
TCGA-A2-A3XV	2	0.222582	0.158604	-0.731452	0.0367725	0.495179	-0.026552	0.0908002	-0.977749	0.523792	3.09862	2.408	-1.57073	0.271501	-0.197049	0.286725	-0.140945	-0.154347	-0.00877886	-0.745897	0.256325	2.30345	1.05909	-0.0134463	0.0314362	-0.515152	-0.875489	-0.179933	-0.460735	-0.0582008	-1.15018	-0.132292	-0.349263	0.175928	-0.623634	-0.197534	-0.442265	0.0199864	0.107625	0.798661	-0.240563	0.315273	-0.328171	0.00529785	-0.571938	0.360361	0.0386691	0.306956	0.0246046
TCGA-AG-3583	3	0.332693	-0.0115116	-0.204549	0.378175	-0.456613	-0.600706	-0.226508	-0.217058	0.126598	0.228855	0.207717	0.916406	0.0823794	-0.377775	-1.10768	-1.37637	0.10736	1.10556	-1.23556	0.105953	-0.844579	0.330231	0.166335	1.18682	-1.6172	-0.0472382	-0.479816	-0.665327	0.0633848	0.33834	-0.818832	-0.0566156	0.275214	2.03784	0.0364954	-0.806116	-0.00809243	0.285865	0.0474375	-0.125431	0.943447	-0.00910455	-0.0615342	0.375459	-0.195801	-0.184209	-0.0300064	0.107913
TCGA-AG-3593	3	0.0431831	-0.21295	-0.0322246	-0.0453388	-0.38198	-0.19676	-0.0278849	-0.0110471	-0.223399	0.425274	0.333912	-0.143135	-0.00786633	-0.286451	-0.531359	-0.81517	0.276138	1.18559	-1.03375	-0.0555056	-0.932996	-0.0461343	0.140862	1.079	-0.55916	-0.432832	-0.221522	-0.847127	0.0388692	-0.522321	-0.534589	0.414707	0.0150799	2.02452	0.110684	-0.396485	-0.0743607	-0.0239336	0.538259	-0.214073	0.130927	0.0802607	-0.0894558	0.583443	1.41378	-0.0532947	-0.0541374	0.453402
TCGA-AG-3584	3	0.0138883	-0.25071	0.0756906	-0.24311	0.144381	0.256144	-0.201634	-0.472363	-0.0941825	0.0220058	-0.00727864	0.0950796	0.0130065	0.428151	-0.303665	-0.525388	0.477432	0.99999	-0.785417	-0.0480798	-0.901709	-0.165343	-0.208879	1.01846	0.165356	0.119574	0.00685209	-0.96097	-0.0553366	-0.262006	-0.757485	0.37588	0.218547	1.15393	-0.136224	-0.235342	-0.260938	-0.52935	0.364388	-0.262335	0.863063	-0.0593431	-0.116653	0.652037	1.60713	-0.23734	-0.24635	0.387992
TCGA-AG-3598	3	0.0887973	-0.303266	0.1004	0.149401	-0.289383	-0.159775	-0.274141	0.114304	-0.0314013	0.753254	0.626153	0.408536	-0.0561404	-0.214901	-0.888525	-1.04559	0.0361123	0.917975	-0.685506	0.153434	-0.980182	-0.00230424	-0.0921363	0.890348	-0.189335	-0.124922	-0.343095	-0.765069	0.190959	-0.594321	-0.78506	0.155704	0.0758211	1.88317	0.0995007	-0.180747	-0.19382	-0.21083	0.431451	-0.152892	0.832419	-0.0132642	-0.194613	0.824018	0.578756	-0.290436	-0.0527884	0.343793
TCGA-AG-3586	3	0.0517127	-0.295414	0.157504	-0.268942	-0.152595	0.461169	-0.207219	-0.412107	0.0339805	0.698274	0.71019	-0.0157025	-0.0150721	0.0664645	0.00805956	-0.326227	0.244958	0.843214	-0.68611	-0.116898	-0.854819	-0.0765668	-0.141946	0.159657	0.507864	-0.0299618	-0.0457462	-0.735589	0.0308665	-0.0447785	-0.915934	0.0590718	0.116447	1.27007	0.0163561	-0.927873	-0.252545	0.0300486	1.6199	-0.163182	0.334128	0.0462921	0.0373723	1.17041	0.671508	-0.214623	-0.0769182	0.672246
TCGA-AG-3587	3	0.0393627	-0.215911	0.853222	1.58201	-0.812547	-0.175773	-0.230037	-0.20436	-0.0360903	-0.183287	-0.195303	0.139264	-0.347835	-0.075586	-0.488407	-0.959901	0.16531	0.758709	-0.0332211	0.20738	-0.802153	-0.076003	0.0867456	-0.173541	-0.282152	0.126205	0.265085	-0.310574	0.150086	0.022906	-0.703134	-0.838421	0.140088	1.48014	0.0593869	-0.492844	0.083955	0.147136	0.0920323	-0.0974555	0.704558	-0.18381	-0.0971452	-0.809795	0.0638266	-0.668115	-0.180898	0.0889492
TCGA-AF-2689	3	-0.24211	-0.462951	0.710518	-0.0309148	-0.612204	-0.248194	-0.090582	0.0468441	-0.403746	-0.320687	-0.563707	0.679384	-0.135378	-0.0960102	-0.994217	-1.70018	0.363602	1.07191	-0.787069	0.0449347	-1.06269	-0.282374	0.0880224	0.320842	-0.3238	-0.455758	0.0215055	-1.17662	0.257818	-0.110197	0.111192	0.510302	0.071804	2.60975	-0.166618	-0.383132	-0.648148	0.0796493	0.35272	-0.189392	0.881962	-0.0009809	-0.327448	-0.78877	0.754164	-0.369778	-0.225448	0.526589
TCGA-AG-3574	3	0.283002	-0.185679	0.772702	-0.262316	0.0793811	-0.727093	-0.256793	-0.633119	-0.164122	-0.279738	-0.383099	0.444871	0.72127	0.236553	-0.420178	-0.777782	0.679066	1.06727	-0.284652	0.163201	-0.812156	0.14566	-0.281543	0.820459	-0.291186	-0.57474	-0.246545	-0.316177	-0.353045	0.0539983	-0.102653	0.524051	-0.0149785	1.88434	0.0670612	-0.38301	-0.301968	-0.331547	0.670098	-0.239401	0.38613	-0.152593	-0.200176	0.0555933	2.02035	0.0422977	0.0216548	0.717814
TCGA-AG-3594	3	0.029791	-0.148484	0.734597	-0.068928	0.0321002	-0.0813185	-0.0279439	-0.736199	-0.285746	-0.378882	-0.160433	0.392543	0.353588	0.101901	-0.614093	-0.844731	0.922526	1.51888	-0.137458	0.246841	-0.887196	0.0134788	-0.10048	-0.16376	0.139487	-0.559618	-0.284341	-0.518249	-0.716534	-0.234554	0.0520106	1.1189	-0.161009	1.31395	0.142023	-0.401977	-0.360592	-0.358412	1.28567	-0.234639	0.583655	0.157182	-0.173234	1.77346	1.10997	-0.0760143	-0.230311	0.458233
TCGA-AG-3601	3	0.0291378	-0.0859593	0.680423	-0.332069	-0.192325	0.177319	-0.163988	0.0379611	-0.0356969	0.574606	0.579934	0.197613	0.169073	-0.158398	-0.245882	-0.678078	0.379716	1.22961	-0.316808	0.085525	-0.964361	-0.114878	-0.065876	0.283762	-0.448118	-0.452549	-0.204279	-0.614873	-0.282838	0.0449339	-0.862546	0.435548	0.264262	1.51163	0.100432	-0.665468	0.00687651	-0.161475	0.11315	-0.0834484	0.261375	-0.342164	-0.156666	0.00488641	1.56716	-0.143258	0.0577028	0.473407
TCGA-AF-2690	3	0.286661	-0.768381	0.801124	-0.824767	0.588343	-0.420881	-0.302751	-1.12134	-0.375149	-0.665976	-0.893046	-0.104498	1.34979	-0.0450488	-0.0387993	-0.468756	-0.238055	0.270729	0.221288	0.416645	-0.72947	0.609494	-0.302125	-0.0821136	-0.726983	-1.03388	0.0487078	-0.452586	-0.410509	-0.492174	0.0964732	0.601336	-0.236713	-0.399199	0.166193	-0.0833942	-0.312582	-0.556053	0.554631	-0.588391	0.590391	-0.243404	-0.456735	-0.323118	2.00079	-0.168109	0.193684	-0.237473
TCGA-AG-3578	3	0.095966	-0.248503	0.685846	-0.506452	-0.134181	0.294778	-0.220213	-0.80656	-0.0104893	0.132498	-0.192702	0.532524	-0.092138	0.189174	0.0939657	-0.506071	0.435255	0.847034	-0.323403	-0.244377	-0.76286	-0.0511703	0.0394281	0.103761	0.184325	-0.0335822	0.13865	-0.56849	-0.417429	-0.454167	-0.870301	0.46268	0.27471	1.02394	-0.046294	-0.545934	-0.408881	0.131534	0.28268	-0.119869	0.315255	-0.0634916	-0.0832659	-0.36563	0.505415	-0.175482	0.0677501	0.67028
TCGA-AG-3599	3	-0.077429	-0.228282	0.47026	-0.637219	-0.0928684	0.101684	-0.260395	-0.0810552	-0.331506	-0.40981	-0.35169	0.495764	0.147476	0.247411	-0.0726789	-0.696544	0.560402	0.869935	-0.123026	0.145189	-0.861106	-0.112959	-0.23932	-0.307358	-0.360325	-0.586434	0.00525953	-0.365018	-0.404015	-0.0518991	-0.208869	0.575479	-0.00446732	1.13131	-0.0652664	-0.636367	-0.336169	-0.160201	1.07006	-0.277638	0.616931	0.0556972	-0.164955	1.10116	1.30126	-0.15708	-0.260135	0.723725
TCGA-AG-3731	3	-0.0218627	-0.197208	0.404297	-0.113464	-0.115474	-0.462579	-0.162256	-0.326662	-0.317332	-0.135744	-0.216666	-0.0112157	0.0160386	-0.0263524	-0.341771	-0.979316	0.0230758	0.731864	-0.620492	-0.0555976	-0.889197	-0.122642	0.189019	0.336862	0.38483	-0.329416	-0.187418	-0.718892	-0.226039	-0.251461	-0.254069	0.600518	-0.0663759	1.60899	-0.251601	-0.258167	-0.290891	-0.109782	0.245247	-0.250206	0.615933	-0.150733	-0.190445	0.993287	0.81539	0.178985	0.000633223	0.385016
TCGA-AF-3400	3	-0.0329023	-0.37475	0.621936	-0.252553	-0.373567	-0.706009	-0.0295641	-0.751077	-0.2151	-0.675752	-0.510099	-0.683243	0.0144099	0.242363	-0.464503	-0.967173	-0.0871228	0.305728	0.120631	0.0330715	-0.461002	0.322156	-0.229766	0.0370482	0.130322	-0.32437	-0.489539	0.252694	-0.737315	-0.279632	-0.559965	0.70453	0.00593448	-0.131297	0.51366	-0.37337	-0.533421	0.0167666	-0.0923367	0.202523	0.462745	0.302441	-0.105368	0.944402	0.585737	-0.156836	0.450197	0.570894
TCGA-AG-3580	3	0.0496683	-0.0365294	-0.0290407	0.200384	-0.406681	0.0225011	-0.0626722	-0.309864	-0.0767737	0.594021	0.50465	-0.108484	-0.0832082	-0.145328	-0.127676	-0.616574	0.0257625	0.748039	-0.479208	-0.102646	-0.953852	-0.0948856	-0.184909	2.1051	0.292097	-0.106188	-0.236964	-0.775019	-0.501642	0.456145	-0.781047	0.237669	0.0665725	1.59832	0.0969743	-0.701487	-0.169327	0.0405739	0.335885	-0.0726147	-0.381812	0.0495934	-0.0972762	0.770673	0.377761	-0.182702	-0.0025682	0.608545
TCGA-AG-3602	3	-0.0267432	-0.505963	0.793747	0.0956165	-0.480346	0.0232676	-0.288415	-0.0471926	-0.182293	-0.274127	-0.48972	0.617727	-0.130133	-0.100343	-0.734557	-1.23957	0.213467	0.932752	-0.374317	0.0434812	-1.14313	-0.099439	-0.140243	0.376013	-0.37512	-0.655648	0.293465	-0.561054	-0.0860413	-0.0165132	-0.421462	0.998487	-0.0172455	1.9815	-0.340221	0.248303	-0.32956	0.159586	0.131813	-0.303299	0.72535	-0.225483	-0.311228	-0.810519	0.725767	-0.0719535	-0.351913	0.182389
TCGA-AG-3742	3	-0.279267	-0.301942	0.181562	-0.382789	-0.264433	0.781584	-0.147354	-0.219757	-0.325196	0.0065487	-0.134026	0.125482	-0.411533	-0.298272	-0.515039	-0.838381	0.0802918	0.767418	-0.816178	-0.127342	-1.20607	-0.603481	0.170802	0.891826	-0.918872	-0.625127	0.162668	-1.15525	0.182748	-0.0850391	-1.32379	0.705053	-0.0289775	1.90885	-0.328825	-0.300596	-0.38462	0.422894	-0.412801	-0.295814	1.02067	-0.426316	-0.296511	0.414778	0.69731	-0.155228	-0.428156	0.567134
TCGA-AG-3581	3	0.096359	-0.185516	0.0158944	-0.610287	0.341542	-0.459629	-0.469795	-0.365384	-0.0451281	-0.466429	-0.766875	0.144195	0.391988	0.359872	0.256281	-0.265027	0.349457	0.907976	-0.267035	-0.124965	-0.795584	0.0732618	-0.0843486	-0.274994	-0.305718	-0.172041	-0.277188	-0.426383	-0.49238	-0.335549	-0.650318	0.340719	0.081614	0.730066	-0.120556	-0.651813	-0.257972	-0.277732	0.423962	0.0069502	0.0523418	-0.0840455	-0.135781	-0.490431	1.6242	-0.150344	0.13309	0.309334
TCGA-AG-3609	3	-0.123512	-0.192272	0.0782866	-0.307772	-0.412693	-0.266293	-0.10876	-0.694935	-0.267703	0.172786	0.444159	0.228907	-0.130904	0.189406	-0.70052	-1.09959	0.96354	1.27398	-0.508583	-0.393937	-1.03613	-0.358095	-0.182231	0.0151366	0.18548	-0.598628	-0.0283647	-0.417917	-0.257055	0.0928819	-0.531719	0.346414	-0.10176	1.44983	0.0363506	-0.761735	-0.0685662	-0.338825	0.124117	-0.236578	0.155128	-0.263056	-0.216071	0.773822	0.918797	-0.159931	-0.0194789	0.432025
TCGA-AG-3727	3	-0.106995	-0.319647	0.0971603	-0.15655	-0.407454	-0.342786	-0.233074	-0.648496	-0.134545	1.0655	0.965808	0.305376	-0.0796761	-0.394794	-0.646025	-1.03312	0.36909	1.35084	-1.39331	-0.280885	-1.03048	-0.181835	-0.274949	1.30949	-1.87968	0.253084	-0.144291	-0.855198	0.0712924	-0.199075	-0.629037	0.59195	0.012899	1.4649	-0.023111	-0.609242	-0.423049	0.00560499	-0.401267	-0.157576	1.00047	-0.269486	-0.295797	-0.666845	0.342584	-0.106583	-0.204919	0.69682
TCGA-AG-A008	3	0.176864	-0.114095	-0.361922	0.0995249	-0.334882	0.61593	-0.111	-0.463992	-0.0436971	0.480803	0.328901	0.205808	-0.00613047	-0.189846	-0.166819	-0.484092	0.204579	1.21041	-1.86223	-0.177284	-0.856798	0.287979	-0.01961	0.0763955	-0.0591481	-0.351972	-0.147573	-0.678663	0.0391754	0.145455	-0.712157	0.992539	0.224995	1.12395	-0.134008	-1.22868	0.0909231	0.317402	0.269619	-0.136555	0.816309	0.0691691	0.086546	0.36793	-1.23027	0.0834306	-0.313201	0.479716
TCGA-AG-A00H	3	0.404349	0.0855903	0.142579	-0.171035	-0.385848	-0.381478	-0.128893	-0.812808	0.170327	0.344028	0.48905	-0.438996	0.398288	-1.09879	-1.08732	-1.18306	-0.0421693	0.534936	-0.418434	0.0446305	-0.717797	0.551883	-0.0685563	0.58333	-1.12378	-0.546517	-0.527975	-0.385517	-0.0427337	-0.169697	-0.501394	0.015459	0.106148	1.32901	0.112473	-0.341181	0.126888	0.233253	0.451563	-0.0202289	0.244546	-0.262363	0.0142285	0.859244	0.534647	0.0677966	0.351292	0.753792
TCGA-AG-A00Y	3	0.120077	-0.137119	-0.168902	-0.402732	0.0557046	0.680119	-0.156908	-0.631062	0.0619056	0.491688	0.278766	-0.156589	0.0079276	-0.230795	-0.444779	-0.698108	-0.157413	0.261034	-0.979451	-0.104004	-0.763774	0.0528887	-0.042603	-0.142116	-0.0347202	-0.183632	0.0880699	-0.922946	0.0520926	-0.288598	-0.668534	-0.112994	0.0833286	1.22608	0.00639632	-0.543346	0.163601	0.0143299	0.449791	-0.0784008	0.521868	-0.0160325	0.249853	0.617084	-0.354977	-0.140783	-0.189883	1.01217
TCGA-AG-A015	3	-0.0725947	-0.15074	-0.0959514	-0.133092	0.00789372	-0.0631108	-0.132732	0.331456	-0.0114143	0.475091	0.377397	0.335507	-0.0388113	0.110387	-0.71603	-1.23539	0.595005	1.54317	-0.404045	0.0383881	-0.763656	-0.227337	0.143514	0.0448843	0.826227	0.105445	-0.15081	-0.812804	-0.137931	0.296848	-0.559427	0.199805	0.115621	1.39622	-0.19218	-0.51775	0.0665339	-0.0876133	-0.0128633	-0.0839916	0.360839	0.11583	-0.0388343	-0.0677633	0.862352	-0.143352	0.0232998	0.501952
TCGA-AG-A016	3	0.369204	-0.0786706	-0.0804364	0.34649	-0.262476	0.0259737	-0.0386429	-0.291618	0.145097	0.982096	0.815518	0.295741	0.289849	-0.358343	-0.61337	-0.821477	-0.0478763	0.631182	-1.21838	-0.0639917	-0.910289	0.599748	0.128272	1.75369	-0.172006	-0.0619827	-0.252552	-0.787514	0.391233	-0.240186	-0.719466	-0.0138518	0.279744	1.0225	-0.123128	-0.324355	0.248145	-0.0301753	-0.236386	-0.0887661	1.41038	0.0600564	-0.0367312	-0.24997	-0.11518	-0.167995	-0.114709	0.575583
TCGA-AG-3898	3	0.302285	0.0831726	0.980802	0.523991	-0.645167	-0.434273	-0.0426257	-0.925094	-0.102089	-0.0235053	0.162134	-0.654474	0.11533	-1.17234	-0.721567	-0.579617	0.117175	0.363479	0.591154	0.110233	-0.836751	-0.135366	-0.202867	0.492452	-0.692707	-0.67771	-0.399797	-0.719734	-0.997297	0.52446	-0.44597	0.731351	0.823006	0.0161827	0.115537	0.425178	0.19366	-0.309903	0.0618504	0.421182	-0.0987204	-0.409422	-0.0742692	0.679253	1.87396	-0.172322	0.52566	0.943967
TCGA-AG-A01J	3	0.128959	-0.140513	0.55828	-0.279533	-0.245659	0.384851	-0.142014	-1.10117	0.120418	-0.0665581	-0.0294042	-0.840189	0.00870387	-0.593486	0.0804554	-0.379301	-0.1602	0.460962	-0.650421	-0.0503432	-0.766394	0.112561	0.158429	0.302484	-1.13114	-0.313322	-0.131964	-0.808695	0.0727241	0.182834	-0.602271	0.273833	-0.0290556	1.01698	-0.0312061	0.00809956	0.135304	0.362396	0.526096	-0.0565455	-0.136228	-0.257492	0.0555274	-0.357202	0.308382	-0.23262	0.0534788	0.386389
TCGA-AG-A01N	3	0.392887	0.238485	1.32615	0.345218	-0.197848	0.503454	-0.0848366	-1.43901	0.0628228	0.0770419	-0.265717	-1.40468	0.358073	-2.31633	-0.519793	-0.0649739	0.389613	-1.26728	-1.61243	0.090422	-0.812052	0.47755	-0.19866	0.561747	-2.14439	-1.46255	0.115268	-0.577232	-0.888142	0.903847	-0.298972	0.882646	-0.00533737	-0.44838	0.00581143	0.130712	0.361168	0.0796493	0.597781	0.269377	-0.172551	-0.529626	0.108221	0.0015054	0.0450557	0.185894	0.347183	1.09987
TCGA-AG-A01W	3	0.0568829	0.0188536	-0.215035	0.301771	-0.181017	-0.540191	-0.344212	-0.560167	0.0558644	0.075954	0.157422	-1.4258	-0.10607	-1.00485	-1.36225	-0.923135	0.0392241	0.477641	-0.593819	0.376049	-0.793182	-0.172204	0.189064	0.527276	-0.969299	-0.442357	-0.511721	-0.336596	0.069468	0.242739	-0.657314	0.254551	0.117322	0.893919	0.0163366	0.50897	0.276704	0.172684	0.199336	0.0759604	-0.0246656	-0.0703254	-0.0178275	0.891739	-0.174003	-0.0916961	0.444419	0.649068
TCGA-AG-A01Y	3	0.268118	0.258578	1.67949	0.583671	0.224696	1.27122	0.124417	-1.32289	0.0359798	0.349261	0.00914969	-0.773876	0.0803542	-1.69711	-0.631884	0.220515	0.572056	-0.716717	-0.702739	0.0446983	-0.719933	0.0799363	-0.283978	0.789912	-1.67519	-1.2231	0.156148	-0.177034	-0.742792	0.687953	-0.209628	0.305829	-0.0980643	-0.714279	-0.00171095	-0.011326	0.126652	0.338666	0.579923	0.100025	-0.358026	-0.394893	0.333385	-0.062196	0.33429	0.0784149	0.393347	0.741184
TCGA-AG-A020	3	-0.0652372	0.156591	-0.0376313	0.140126	-0.277253	0.164039	-0.0489721	-0.441392	-0.0171142	0.590022	0.778021	-0.554777	-0.196954	-0.67057	-1.23373	-0.789387	0.176951	0.759954	-0.645859	0.724944	-0.864749	-0.460927	0.221662	0.488653	-0.971471	-0.0740119	-0.269707	-0.597044	0.512609	0.341481	-0.57815	-0.0108713	-0.00808791	1.19496	-0.149745	-0.185311	0.341556	0.614291	-0.140024	0.10187	0.0390686	0.0657492	0.133266	-0.0278582	0.197563	-0.113342	0.0471815	0.678579
TCGA-AG-A023	3	0.162418	-0.183284	-0.0976995	-0.00671929	0.0064806	0.305599	-0.259975	-0.506195	-0.0207812	0.908859	0.412043	-0.241143	0.194909	-0.189841	-0.654315	-0.560555	0.0295605	0.877039	-0.907398	-0.0191309	-0.847706	0.187439	-0.0554301	-0.191986	0.154982	-0.486726	-0.196005	-0.784627	-0.0555219	-0.18416	-0.626439	0.291352	0.346759	1.2285	-0.0765317	-0.490133	-0.115242	0.0796493	0.397785	-0.109332	0.521151	-0.0780248	-0.0349811	0.12761	0.546898	0.0276015	-0.0391012	0.510696
TCGA-AG-A02G	3	0.278553	-0.0362864	-0.0428704	-0.105532	-0.196343	0.317956	0.0184363	-0.194603	0.0532417	-0.0529135	-0.259788	-1.42688	0.186349	-0.510869	-1.20245	-1.31206	0.290657	1.16979	-1.02309	0.112951	-0.82596	0.305806	0.29785	0.072911	-0.0819172	-0.280525	0.122498	-0.869472	0.623059	-0.155201	-0.890247	0.291861	0.0600501	1.67695	-0.0823187	-0.138548	0.324152	0.102421	0.185842	-0.0523918	0.277651	-0.101022	0.0855659	0.158307	-0.338273	-0.150052	-0.086324	0.932526
TCGA-AG-3901	3	0.0750106	0.00351065	-0.0722951	-0.318145	-0.269507	-0.468986	-0.251752	-0.616715	0.0975993	-0.168806	-0.123869	0.298736	0.116202	0.103926	0.371673	-0.572973	0.111316	1.06154	0.232139	0.113536	-0.369733	0.126716	-0.0906508	-0.0115351	0.193272	-0.10708	-0.14028	0.227812	-0.377832	0.0692582	-0.394556	0.403082	0.362773	0.660334	-0.0935802	-0.399826	-0.0624332	-0.0213383	1.16662	0.0863983	-0.15192	0.0119478	-0.0184699	-0.884205	0.760965	-0.0865279	0.0560748	0.638234
TCGA-AG-4001	3	-0.020891	-0.33538	1.17261	0.283128	-0.334892	-0.206203	-0.135616	0.00774901	-0.157075	0.352131	0.181963	-0.175695	0.0644912	-0.065726	-0.933092	-1.03975	0.696949	1.32433	-0.531959	0.012949	-1.13173	-0.0908218	-0.0441135	-0.524411	-0.754563	-0.914919	0.105192	-0.995319	0.14447	0.0421613	-0.330002	1.10252	-0.117316	2.28105	-0.11472	-0.378252	-0.0638132	-0.194357	-0.122556	-0.306182	0.138089	-0.318477	-0.364481	-0.171881	1.25824	-0.37315	-0.0771486	0.438443
TCGA-DT-5265	3	-0.219531	-0.00141735	0.574565	0.0561971	-0.349135	-0.277927	0.0636215	-0.369172	0.291108	0.15311	0.285925	-0.634073	-0.0702393	0.14674	-0.335071	-0.556817	0.641375	0.947547	-0.0398495	-0.0696125	-0.801536	-0.19335	-0.344013	0.536897	-0.926996	-0.284599	-0.174796	0.0108768	-0.562028	0.142724	-0.772969	0.655931	0.111377	0.869274	0.231186	-0.316382	-0.2078	-0.211061	-0.418712	-0.0898214	0.340638	0.0556088	-0.192061	-0.135965	0.14282	-0.110539	-0.199396	0.812248
TCGA-AG-A02X	3	0.169431	-0.0159107	-0.337653	-0.26968	-0.134004	-0.0315756	-0.181537	-0.971367	0.0521961	-0.341833	-0.348619	-0.347868	0.192705	-0.689145	0.378737	-0.00366949	0.143481	0.741841	-0.642441	0.0433553	-0.567254	0.16625	0.0560149	-0.0889697	-0.876904	-0.541788	-0.133899	-0.363284	-0.33668	-0.0813081	-0.199248	0.811065	0.0952448	0.772439	-0.0200497	-0.346291	-0.309821	0.396598	0.577943	0.0845336	0.168779	-0.135597	0.0120513	0.358313	0.910647	0.00788671	0.320985	0.42372
TCGA-AG-A036	3	0.0668486	-0.0499294	0.00174513	-0.385224	0.346307	0.0509078	-0.0196401	-0.75881	0.0235213	-0.485005	-0.347279	0.494639	0.31767	0.0521032	-0.39618	-0.595818	0.132546	0.539363	-0.217194	-0.0704365	-0.457353	0.120583	0.0502494	-0.129938	-0.0331688	-0.377884	-0.194615	-0.601049	-0.0819889	-0.304332	-0.222057	-0.261542	0.100993	1.26035	-0.178083	-0.301672	0.0434065	0.134884	1.04435	-0.0962836	0.392298	-0.0583875	-0.0327147	0.485263	1.77862	0.00799956	0.161199	0.221911
TCGA-DY-A0XA	3	-0.00782409	-0.119395	0.207982	0.121842	-0.463253	-0.715665	-0.0470139	0.107255	0.00694758	-0.357825	-0.284116	-0.28213	-0.132053	-0.574948	-1.25612	-1.21969	-0.0426866	0.630317	-0.78191	0.0935021	-0.74618	-0.23106	0.141423	0.705235	-0.134383	-0.221802	-0.466689	-0.0708682	0.305212	-0.0965062	-0.442359	0.325512	-0.0085227	1.18732	-0.00715568	0.355426	0.318207	-0.177804	0.636094	-0.0424028	0.476351	-0.136721	-0.117099	-0.130485	-0.459802	-0.14148	0.00556629	0.547703
TCGA-DY-A1DC	3	0.348745	0.0175449	0.115846	0.00818589	-0.0957179	0.119441	-0.0426403	-0.890595	0.312794	0.239945	0.0779674	-0.834209	0.336331	-1.30285	-0.644986	-0.864517	0.0226899	0.585021	-0.300386	0.118451	-0.680568	0.379619	0.0251111	0.545088	-0.740575	-0.502843	-0.225353	-0.248569	-0.425619	0.218147	-0.144741	0.420904	0.0588192	0.491893	0.032544	-0.369214	0.0563791	0.124856	0.678546	-0.0386208	-0.0450865	-0.136408	0.0321291	0.882692	1.12928	0.0339651	0.385932	0.83209
TCGA-DY-A1DD	3	0.166794	-0.160225	0.0815843	0.314719	-0.238824	0.174747	-0.0295801	-0.265254	0.0550445	0.469814	0.107446	0.445824	0.159854	0.0241306	-0.925218	-1.11666	0.352451	0.981092	-0.953452	0.155196	-0.945396	0.187349	-0.0464903	1.65345	0.478956	-0.829495	0.0114052	-0.58403	0.266087	-0.249054	-1.02474	0.470758	0.16346	1.19758	-0.0831355	0.602955	0.0581079	-0.22439	-0.370171	-0.110454	0.998991	-0.243338	-0.20614	-0.223979	0.842813	0.00617516	-0.042577	0.935743
TCGA-DY-A1DE	3	-0.0250565	-0.102843	-0.17558	-0.441601	-0.252659	-0.655379	-0.119084	-0.259172	0.0997458	-0.25029	-0.434644	0.477367	0.121207	-0.00462716	-1.23038	-1.38807	0.327564	1.21984	-0.512173	-0.00747955	-0.89422	-0.109448	0.0784763	0.539179	0.0478452	-0.337506	-0.421941	-0.680571	0.124507	-0.707295	-0.710179	-0.0658744	0.0490208	-1.43064	-0.146036	-0.597211	-0.0138353	-0.349144	0.463089	-0.0472609	0.807492	0.0896619	-0.108541	0.358664	1.14286	-0.0514766	-0.106697	0.800912
TCGA-DY-A1DF	3	0.51525	0.188839	0.358344	-0.291276	-0.344798	-0.920176	-0.339864	-0.191652	0.174749	-0.656848	-0.858502	0.235011	0.442025	-0.356313	-0.616061	-0.542317	0.152078	0.445346	0.090221	0.202365	-0.862168	0.713218	-0.0737818	-0.323352	-1.10834	0.256799	-0.105512	-0.289741	0.100257	-0.371839	-0.795129	-0.0880351	0.173641	1.49133	-0.0489949	0.17509	-0.0691146	-0.084067	-0.407255	0.131508	0.287968	-0.270952	-0.199868	-0.733603	-1.79982	0.1398	0.0377118	0.884027
TCGA-DY-A1DG	3	0.441892	-0.0682505	-0.0879386	0.350448	-0.112872	0.00517234	-0.0221175	-0.584986	0.0792427	0.451845	0.267092	0.999076	0.374655	-0.697099	-0.996753	-0.826152	0.203724	0.780915	-1.35871	0.138995	-0.84815	0.652626	-0.0262706	0.732552	0.0141257	-0.331949	0.238533	-0.417785	0.292547	-0.122461	-1.12949	0.341307	0.27532	1.82555	0.0664387	0.0971512	0.353469	0.00310265	-0.454794	-0.0740668	0.93177	-0.118684	-0.0545488	-0.282663	-0.385559	0.0039177	-0.0293241	0.834546
TCGA-DY-A1H8	3	-0.0635447	-0.0428396	-0.120691	0.00685428	0.0484862	-0.133363	-0.162127	0.177125	0.0171546	0.446915	0.0562705	-0.315124	-0.182029	-0.489581	-0.838223	-0.308764	0.473706	1.2166	-0.936664	-0.0975252	-0.895444	-0.287471	0.0310145	0.0446024	0.442066	-0.525152	0.290302	-0.310605	0.288829	0.396268	-0.738502	-0.0623255	0.0946575	1.44925	-0.202814	-0.514817	0.0636857	0.204753	-0.346937	-0.0484687	0.565782	-0.141194	-0.0979131	-0.266269	-0.311843	-0.136404	-0.11862	1.29575
TCGA-AG-3881	3	-0.0805484	-0.276866	0.824367	0.430975	0.0269677	-0.523162	-0.411476	-0.644054	-0.257016	-0.289834	0.126801	0.608864	0.145214	0.44672	-0.898056	-1.14742	0.654499	1.07665	-0.211107	0.082254	-0.803529	-0.0371081	-0.120111	0.727445	-0.21167	-0.0065268	-0.589479	0.0736966	-0.327332	-0.0487876	-0.592033	0.543177	-0.27128	0.721708	0.3066	0.168168	-0.47105	-0.38801	0.277161	-0.00987307	0.023799	0.090443	-0.337907	0.0764252	0.822137	-0.376377	-0.20981	1.15019
TCGA-AG-4005	3	-0.015308	-0.164721	1.13249	-0.0217222	0.0411741	-0.540948	-0.219058	-1.28417	-0.166105	-0.0476365	0.00580938	-0.737369	0.329827	-0.495235	-0.152477	-0.614327	0.35698	0.78392	0.277205	0.194209	-0.890382	0.190758	-0.392819	-0.197986	-1.15858	-0.964683	-0.224106	-0.375354	-1.05729	0.269391	-0.0976311	1.34286	-0.0535568	1.60045	0.303495	-0.12856	-0.179408	-0.377101	0.37894	-0.00434605	0.052138	-0.247932	-0.120136	0.465779	1.61893	-0.131383	0.130625	0.791987
TCGA-DC-5337	3	0.0147775	0.0386446	0.759595	0.461294	-0.311588	-0.941011	-0.0246457	-0.0496076	-0.143092	-0.348606	-0.242712	-0.9505	0.14038	-0.247696	-1.10355	-1.24996	0.185618	1.02498	-0.646627	0.064712	-0.944467	0.0300976	0.0560667	0.549425	-0.949421	-0.887544	-0.314166	0.403991	-0.188926	0.9456	-0.18682	0.660581	0.136314	0.689239	0.157003	-0.13122	0.033293	-0.164522	0.312767	-0.123473	-0.0255147	-0.451234	-0.267661	1.94795	1.16734	-0.168439	-0.158102	0.665208
TCGA-AF-3913	3	0.0695235	-0.0826859	0.447713	-0.133804	-0.309625	-0.0737941	-0.206936	-0.629654	-0.185128	0.276658	0.0296667	-0.928643	0.0249775	0.0635821	-0.253599	0.443113	1.03984	0.452377	-0.454428	-0.180846	-0.870531	-0.031864	-0.249032	0.377415	-0.707098	-0.508831	-0.290287	-1.05075	-0.87947	-0.107893	-0.80572	0.632073	-0.0268168	1.75061	0.106009	-0.424083	-0.178034	0.336714	0.443958	0.0230903	0.380799	-0.27779	-0.227051	-0.654287	0.684923	-0.161045	-0.0743696	0.803078
TCGA-AG-3885	3	-0.0731767	-0.384697	0.537341	-0.104145	-0.361068	0.16131	-0.315478	-0.201843	-0.292098	0.266649	0.0495616	-0.363366	0.0486296	0.10111	-0.72362	-0.938896	0.897658	1.13582	-1.36289	-0.202907	-1.12773	-0.00541252	-0.29791	0.570984	-0.372927	-0.123439	-0.0242913	-0.792015	-0.462338	-0.126218	-0.352796	0.91497	-0.425204	2.1226	-0.184103	-0.441307	-0.594334	-0.409447	0.60278	-0.238804	0.405969	-0.125965	-0.413028	0.338781	0.409897	-0.573347	-0.53008	1.09009
TCGA-AF-3914	3	0.252547	0.23113	1.54396	0.437395	-0.81526	-0.904247	-0.355219	-0.956853	0.1484	-0.0610923	-0.238407	-1.37813	0.225578	-0.889998	-1.92244	-0.828076	-0.440365	-1.12205	0.480508	-0.055316	-0.83475	0.418048	-0.0778883	-0.497369	-1.79788	-1.17763	-0.106652	0.407339	-0.92918	0.27895	-0.462183	0.886486	0.288957	-1.24267	0.21346	0.208218	-0.503869	0.14805	0.17528	0.151865	0.461088	-0.579195	-0.191362	-0.127713	1.68268	0.0825316	0.647282	0.301384
TCGA-AG-4008	3	0.0732898	-0.237612	0.647281	-0.0794116	-0.13222	-0.257766	-0.232926	-0.429086	-0.0857571	0.0830128	0.0953212	0.0792233	0.192503	0.119034	-0.664678	-0.849185	0.651194	1.27368	-0.399638	-0.143908	-1.04934	0.231003	-0.0670293	0.176454	-0.0967723	-0.580167	-0.226895	-0.73426	-0.392761	-0.0822946	-0.540397	1.10067	0.0700968	2.02072	0.0930137	-0.0346084	-0.0729537	-0.173027	0.47528	-0.241378	0.555015	-0.179149	-0.306738	0.780737	1.42346	-0.363323	-0.00164143	0.730428
TCGA-AG-3891	3	0.0270607	-0.310855	0.826861	0.391728	-0.231718	0.231254	-0.175983	-1.28741	-0.220258	-0.0972201	-0.0833233	0.245942	0.337648	-0.39981	0.82141	0.25126	0.591988	1.03636	-0.493404	0.0606735	-0.946013	0.158033	-0.585146	-0.249887	-1.11097	-0.878916	-0.203947	0.0862896	-1.08645	0.178885	-0.220067	1.19555	-0.363859	1.61576	0.136011	-0.026436	-0.641946	-0.328518	0.562793	-0.0933499	0.4261	-0.233411	-0.205911	1.83234	1.10924	-0.406577	-0.421816	0.532597
TCGA-AG-4015	3	-0.0454098	-0.309321	0.135206	-0.102194	-0.36569	0.247723	-0.215211	-0.0826914	0.00561014	0.448323	0.144996	0.0495851	-0.0518571	0.157812	0.684348	0.0702639	-0.0523517	0.564675	-1.09912	-0.343562	-1.03391	0.0739953	-0.00924176	-0.118636	0.0809966	-0.235697	0.00253006	-0.241637	0.122142	0.199393	-0.758745	0.731992	-0.0866577	2.52908	0.0266567	-0.111624	-0.116017	0.195327	-0.367318	-0.213928	0.671649	-0.188415	-0.279944	0.0405548	0.00692776	-0.529491	-0.288474	0.652492
TCGA-AG-3893	3	0.438325	0.290651	1.39971	0.499405	-0.34037	1.44001	-0.00604498	-0.291386	-0.0597009	-1.65122	-2.31711	-0.543586	-0.176392	-0.821247	-0.582554	0.11134	-0.120843	-0.799078	-0.131967	-0.148525	-0.84691	0.3067	0.0536371	-0.583141	-3.05095	-1.11582	0.780964	0.0713736	-0.685426	0.526193	-0.23898	1.64323	0.947421	-0.111859	0.0490616	0.371049	-0.836623	1.04001	0.446803	0.0275575	1.16656	-0.75157	-0.128675	-0.772278	1.49344	0.188627	0.332765	0.386407
TCGA-AG-3896	3	0.0260054	-0.141287	0.470779	0.326409	-0.609638	-0.257949	-0.289563	0.188952	-0.19363	-0.0972632	-0.395407	-0.178093	0.111339	0.143284	-0.900983	-1.23778	0.597468	1.12224	-1.07323	-0.157746	-0.964161	0.111854	-0.0981271	0.400636	-0.421537	-0.16083	-0.26727	-0.373311	0.0957247	-0.102966	-0.679493	0.621581	-0.0968973	3.28949	-0.175144	-0.0104387	-0.387754	0.120189	-0.209786	-0.00655345	1.3558	0.272283	-0.309409	-0.366089	0.257924	-0.399163	-0.385485	0.790271
TCGA-AG-4022	3	0.141961	-0.103822	0.749833	0.245683	-0.584983	0.456355	-0.33598	-0.472878	-0.0261784	-0.546202	-0.907921	0.0528883	0.238534	-0.310215	0.0845098	-0.69273	0.398503	0.903766	-0.635942	-0.0295726	-1.02824	0.393641	-0.41267	0.333521	-0.640076	-0.685394	-0.0526427	-0.323684	-0.348949	0.264049	-0.0524662	0.914932	-0.0611482	1.92006	0.0440843	-0.251988	-0.246278	0.0974844	0.523784	-0.262579	-0.0477141	-0.357952	-0.192521	0.0680154	0.760525	-0.398542	-0.103124	0.542542
TCGA-DC-5869	3	0.140671	-0.122921	0.333022	-0.418722	-0.547633	0.199199	-0.195358	-0.226617	-0.140884	0.160397	-0.235138	-0.020773	0.0340481	0.35922	-0.289951	-1.41901	-0.0152607	0.617287	-0.313482	0.0361362	-0.823616	0.192308	-0.0578745	0.108107	0.311068	-0.177971	-0.0088641	-0.462978	-0.111659	-0.527222	-0.570799	0.123618	0.0784676	1.75845	-0.144441	-0.429372	-0.411831	0.74044	0.125722	-0.117754	0.722686	-0.169572	-0.213998	-0.180861	0.236764	-0.316557	-0.0574485	0.279547
TCGA-CL-5918	3	0.474439	0.106097	0.54822	0.523815	-0.417066	-0.481009	-0.112239	-1.31802	0.127274	0.24377	0.237714	-0.119411	0.367431	-0.856414	-0.639579	-0.678066	0.0653596	0.591773	-0.411871	0.157558	-0.6069	0.66457	-0.245742	0.655416	-0.654165	-0.876272	-0.417243	0.333148	-0.682445	0.265774	-0.422939	0.425362	0.119054	0.779017	0.167616	0.0258093	-0.105733	0.0663239	0.148701	0.212405	-0.240003	-0.578704	-0.0442532	0.695105	0.986026	0.0369387	0.425771	0.550082
TCGA-F5-6464	3	-0.0492513	-0.0555205	0.23009	-0.262229	0.221276	-0.715924	-0.200254	-0.821941	0.167322	-0.594274	-0.451456	-0.448454	0.893494	0.546223	-1.22496	-0.901266	0.539239	1.17277	0.117532	-0.104206	-0.451384	0.36569	-0.0959327	0.0839907	-0.0745372	-0.37771	-0.495441	-0.13047	-0.659877	-0.176398	-0.336917	0.551354	0.304898	0.274775	0.176653	-0.386181	-0.00913459	-0.202008	0.739911	0.193623	0.985997	0.0944378	-0.135752	-0.251606	2.40554	0.109708	0.128189	0.669323
TCGA-F5-6465	3	0.150179	0.0433045	0.169541	-0.318178	0.371829	-0.398229	-0.256176	-1.73125	-0.035619	-0.0775758	-0.480927	-0.372254	0.474727	-0.881022	0.356115	-0.064032	-0.132472	0.0867575	-0.0786966	-0.0262761	-0.676063	0.369219	-0.359646	-0.263274	-0.778757	-1.29285	-0.400125	-0.0992117	-1.1854	0.209604	-0.0971583	0.334125	-0.00947498	-0.759306	0.105939	-0.395023	0.0601681	-0.0582184	0.647945	0.0208484	-0.19551	-0.32801	-0.0863472	0.187191	1.38889	-0.0372598	0.547519	0.490648
TCGA-DC-6156	3	0.206828	-0.171089	0.442161	-0.298318	-0.504643	-0.262403	-0.254153	-0.418845	0.0896447	-0.6975	-1.21788	-0.122995	0.280728	0.253166	-0.210526	-0.502345	-0.186801	0.459852	0.000803898	0.0085928	-0.72486	0.845779	-0.0716632	0.254045	0.177582	-0.252768	0.531491	0.452551	-0.0169364	-0.390354	-0.108654	-0.297427	0.128307	-1.43104	0.095046	-0.482242	-0.280514	0.0641737	0.296019	-0.018904	0.707776	-0.185758	-0.172354	0.0139754	-0.393304	-0.257117	-0.090726	0.0969239
TCGA-AF-6136	3	0.354552	0.113391	0.102801	0.22667	-0.381524	-0.613942	-0.45239	0.0129076	0.0935907	-0.240123	-0.333395	0.426334	0.401378	0.343473	-1.38013	-1.48383	0.870287	1.41483	-1.19064	-0.154526	-0.944609	0.642473	-0.0220101	0.672627	0.308528	-0.188957	-0.339705	-0.258114	-0.115268	-0.269638	-0.546051	0.630388	0.162516	2.05347	-0.0602428	-0.441187	-0.0923064	-0.111946	0.568932	-0.0651502	0.915257	0.0916119	-0.221284	0.560027	0.939569	-0.223539	0.206601	0.445344
TCGA-BM-6198	3	0.252906	0.200293	1.30817	0.257599	-0.317253	-0.918431	-0.235609	-1.81011	-0.0988783	-0.0376041	0.109457	-1.72887	0.397525	-1.67319	-0.94438	-0.376811	-0.187292	-0.240921	0.249933	0.261177	-0.844084	0.354902	-0.384903	0.85201	-1.41448	-1.62753	-0.476768	-0.19385	-1.15818	0.607764	-0.0352525	0.731062	0.0984893	-1.21758	0.317231	-0.0642595	0.275011	-0.201455	0.301443	0.104	0.13114	-0.465203	-0.177418	2.27936	-0.161389	0.0368314	0.462576	0.965661
TCGA-EI-6506	3	0.133209	0.127731	-0.12872	0.0587958	-0.0979553	-0.340967	-0.188675	-0.794955	-0.0416332	0.0378986	0.126371	0.0659475	0.330062	0.0538585	0.14639	-0.473194	0.477641	1.30702	-0.277618	-0.0642459	-0.74973	0.447761	-0.0162978	0.0133578	-0.00242495	-0.304274	-0.500236	-0.250742	-0.726212	0.0523135	-0.38721	0.994262	0.115621	1.2476	0.126272	-0.275943	-0.0491644	-0.0938012	0.707469	0.0756797	0.0308863	0.206889	-0.0627715	1.43628	0.957122	-0.0649726	0.412513	0.574716
TCGA-DC-6157	3	0.126831	-0.0576511	0.0338431	0.0998435	-0.651775	-1.00311	-0.506989	0.0889326	-0.140617	-0.0562061	0.386122	-1.23485	0.0898112	0.542025	-1.64236	-1.80929	-0.0129782	0.834001	-1.02459	-0.308817	-0.7458	0.285806	-0.196787	0.896477	1.46538	-0.146602	-0.801028	-0.295905	0.321288	0.00340126	-0.0276822	0.748611	0.125697	1.82878	-0.00609717	-0.162732	-0.0811171	-0.466349	0.308233	-0.116365	1.59342	0.000841172	-0.262982	-0.12161	-0.695089	-0.254582	-0.0872436	0.822821
TCGA-EI-6507	3	0.338374	0.230292	0.118632	0.235499	-0.620423	-1.5538	-0.0317525	-1.64766	0.113602	-1.53305	-1.31877	-0.974895	0.180872	-1.14969	-1.52463	-1.34076	-0.493234	-0.402515	0.467952	0.0862391	-0.45471	0.198282	-0.160509	0.379236	-1.42635	-1.53428	-0.936914	0.257809	-1.11701	0.0956943	-0.655444	0.262339	0.324132	-2.13356	0.453795	-0.635196	0.026871	-0.2973	-0.416538	0.436477	0.0501804	0.138442	0.0937245	0.855174	-1.34847	0.190453	0.317243	1.51169
TCGA-DC-6158	3	0.0490147	-0.0281004	0.66564	-0.557872	-0.607052	0.0568787	-0.292762	-0.912729	-0.116156	-0.0992068	-0.145299	-0.890906	0.132891	-0.326245	-0.453867	-1.24119	-0.353131	0.405768	-0.0769719	0.165121	-0.753833	0.169609	-0.0545585	0.654394	-0.725814	-0.872569	-0.0839621	-0.184957	-0.599606	-0.0419428	-0.382932	0.508099	0.0845662	0.151859	0.0936178	0.386196	-0.0428125	0.138217	0.174995	0.0652586	-0.162183	-0.265905	-0.0787872	0.593948	0.00366753	-0.176312	0.214479	0.507318
TCGA-G5-6233	3	0.49557	0.196882	0.190636	0.217523	-0.185942	-0.661677	-0.307595	-1.18228	0.167723	-0.138628	-0.176565	-0.274937	0.544194	-0.440493	-1.00234	-0.95293	0.24483	1.03061	-0.803621	0.227791	-0.70795	0.74032	-0.100214	0.0390493	0.185321	-0.730261	-0.395736	0.216658	-0.659731	-0.120893	0.00584511	0.947256	0.514908	0.189558	0.186941	-0.0681232	-0.0332089	-0.0186738	0.817173	0.0680854	0.436046	-0.202026	-0.0925411	1.16556	0.470893	0.0261082	0.337546	0.624699
TCGA-EI-6508	3	-0.233228	-0.0207904	0.0123039	0.0603152	-0.180724	0.150395	-0.231262	0.333344	-0.137546	0.176792	-0.187849	-0.0849763	-0.204253	0.178811	0.412192	0.123692	0.704003	0.487009	-0.68088	-0.223456	-0.909555	-0.130434	-0.0229081	-0.149243	0.112005	0.417347	0.143743	-0.479578	-0.198957	-0.0755404	-1.02971	0.547033	0.16669	2.19699	0.0879193	-0.604571	-0.00846945	0.000166084	0.273024	-0.116728	0.592448	0.0285461	-0.188877	0.296215	0.374757	-0.300047	-0.444822	0.503578
TCGA-EF-5831	3	0.553575	-0.150392	0.164818	0.170765	-0.682052	-0.195962	-0.0140521	-0.245783	0.00523974	-0.369984	-0.560736	-0.287187	0.454099	0.165393	-1.05632	-1.22808	0.0378222	0.746315	-0.579975	0.259994	-0.855257	0.580517	0.240742	0.504846	-0.469946	-0.0557433	-0.254782	-0.284119	0.260471	-0.256354	-0.635847	0.0625427	0.383035	1.16679	-0.110699	0.0587853	-0.194513	0.382913	-0.144938	-0.0971176	-0.172447	0.0771137	-0.219652	1.00527	-0.075132	-0.107999	-0.0285464	0.443804
TCGA-DC-6160	3	0.123076	-0.111682	0.156364	0.2696	-0.681924	-1.07671	-0.505618	-1.07489	-0.049361	0.0039043	0.366335	-0.513563	0.182653	-0.102915	-1.00886	-1.12121	0.417484	1.48961	-0.791913	0.0555845	-0.435024	0.0555992	-0.0463813	1.26297	0.166484	-0.419229	-0.734645	-0.494889	-0.737601	0.0996528	-0.265754	0.559834	0.237736	0.697253	0.102246	-0.00467473	-0.281814	-0.100817	0.386064	0.202265	0.346467	-0.00862348	-0.231625	1.9721	-0.155408	-0.318075	0.134683	0.980684
TCGA-G5-6235	3	0.13277	0.0153248	0.361246	-0.00934143	-0.152007	-0.394212	-0.144442	-0.854221	0.197908	0.289111	0.0773345	-0.654461	0.199246	-0.0509775	-0.635081	-0.878099	-0.0488161	0.610074	-0.13096	0.0983046	-0.601808	0.290511	0.0040194	0.761324	0.135611	-0.825609	-0.388661	-0.239806	-0.596315	0.00270154	-0.572708	0.325598	0.0698589	0.249849	0.0302315	-0.54746	-0.100489	-0.0165116	-0.0291517	0.0158984	0.00678642	-0.128196	-0.086884	-0.150069	1.05771	-0.122256	0.205329	0.470002
TCGA-EI-6509	3	0.0507576	-0.0418216	0.233511	0.0323446	-0.234037	0.105025	-0.122963	0.301568	0.00261357	-0.384806	-0.921348	1.0465	-0.0310666	-0.0550883	0.347116	-0.115907	-0.0322677	0.105802	-0.591187	-0.107544	-0.742033	0.41981	-0.0668965	-0.421881	-0.576414	-0.691399	-0.215956	0.808579	-0.248286	-0.303439	-0.9539	0.129146	0.0895031	1.97433	0.32445	-0.614092	-0.137811	0.414409	-0.218658	0.169367	1.51576	-0.235484	-0.0512709	-0.514288	-1.2958	-0.0187354	-0.0529707	0.44806
TCGA-EF-5830	3	0.534344	-0.153914	0.694728	0.921928	-0.774564	-0.673391	-0.00181466	0.210148	0.136102	-0.694698	-0.696984	1.09093	0.472692	-0.0432201	-1.23797	-1.57394	0.717366	1.02679	-0.726375	0.119059	-0.949703	0.715714	0.245843	2.07016	-0.729902	0.464241	-0.374651	-0.10504	0.344377	-0.503524	-0.584774	0.14911	0.316041	2.23689	0.0720973	-0.0731561	-0.128918	-0.056441	-0.124071	-0.0927439	1.28381	-0.0182288	-0.270334	1.09706	-0.630336	-0.128425	-0.0713824	0.5723
TCGA-EI-6510	3	-0.0339081	-0.0760659	-0.217562	0.148829	-0.492406	-0.523188	-0.0713981	0.223775	-0.0863918	-0.0237665	-0.276618	1.11072	0.0601932	0.192666	-1.13849	-1.43051	0.840378	1.80366	-1.05085	0.00526556	-0.839172	-0.0635239	0.0460955	0.441458	0.986248	0.233532	-0.345622	-0.287795	-0.171688	0.280844	-0.0666923	0.280427	0.205118	2.73694	0.172365	-0.132417	-0.333865	-0.0951866	0.643551	-0.00309802	0.29846	0.628302	-0.143961	0.227782	0.289289	-0.240171	0.0506975	0.765723
TCGA-EI-6511	3	0.399729	0.0334752	0.81403	0.627766	-0.445879	0.88785	0.314255	-1.2327	-0.0228653	-0.320285	-0.461972	-0.663186	0.231932	-0.987869	-0.553876	-0.95465	-0.0292333	0.0214004	-0.312951	0.0996783	-0.750642	0.370947	-0.28354	1.99861	-0.356054	-0.696595	-0.00298672	-0.404915	-0.221156	-0.0551547	-0.430294	0.0904287	0.0971179	0.792859	0.403996	0.154088	0.0488652	-0.0130799	-0.159473	-0.0278451	-0.59737	-0.212831	-0.210487	1.04333	-1.29128	-0.0826729	0.200681	0.81673
TCGA-G5-6572	3	0.240741	0.0212999	0.390013	-0.112505	-0.560586	-0.679803	-0.420425	0.385193	-0.0728464	-0.642517	-0.957949	0.31664	0.342999	0.250678	-0.826097	-1.11255	0.174935	0.706264	-0.470212	-0.154834	-0.633634	0.889747	-0.0532083	0.00383604	-0.00530929	-0.393329	-0.0878831	-0.345126	0.00975906	-0.282903	-0.368318	0.656639	0.371827	2.22901	-0.117849	-0.402825	-0.307187	0.146328	0.331565	0.0142294	1.85031	-0.101495	-0.211643	-1.05211	-0.279753	-0.107791	-0.142296	1.17911
TCGA-CI-6621	3	-0.0759008	0.121534	0.306373	0.0799252	-0.0653529	0.815871	-0.304364	-1.36292	-0.0809635	-0.267904	-0.205687	-0.764759	0.143679	-0.806763	0.955341	0.531851	0.412762	0.649574	0.058973	0.0503333	-0.909197	0.0103783	-0.209572	0.646237	-0.995731	-1.16205	-0.118614	-0.628726	-1.44153	0.46079	-0.0317118	0.652592	0.0836613	0.182566	0.1299	-0.0119633	-0.133227	-0.655558	0.55832	0.0371419	-0.0173162	-0.329782	0.128997	0.880024	1.40913	-0.32924	0.455411	0.772882
TCGA-EI-6512	3	0.133589	-0.0766513	0.542877	-0.0989326	-0.742388	-0.100136	0.00800763	-0.65737	-0.160426	0.189493	0.16216	-1.58663	-0.0381455	0.157977	0.0256018	-0.610414	0.101714	0.649301	-0.402781	0.0625739	-0.993607	0.0564852	0.518604	0.265112	-0.551763	-0.202899	-0.0477439	-0.563471	0.225861	0.0545602	-0.835177	0.361257	0.0843194	1.83361	0.0163741	-0.17114	-0.134013	0.475381	-0.296513	-0.0794912	-0.365635	-0.231558	-0.412327	0.741781	0.914381	-0.329237	-0.191595	0.708195
TCGA-AH-6643	3	-0.0269465	0.149715	0.800509	0.442017	-0.0966068	-0.529481	0.0132345	-1.0938	0.00951967	-0.204212	-0.0453329	-0.312652	0.129102	-1.03826	-0.809442	-1.11485	0.0292432	0.769132	-0.0564102	0.0943263	-0.802878	0.1961	-0.36858	0.188969	-1.1641	-0.977338	-0.863003	-0.215956	-1.556	0.305972	-0.690422	0.807545	0.0756614	0.846834	0.283503	0.107995	0.0495119	-0.211316	-0.0545252	0.106918	0.308363	-0.352298	-0.127472	-0.122038	0.511952	-0.103509	0.204359	1.55838
TCGA-EI-6513	3	0.381784	0.0547691	0.724352	0.300153	-0.297792	0.647028	0.11629	-0.863083	-0.0490252	0.312207	0.0570171	-0.638616	0.308063	-1.03303	-0.260725	-0.653585	-0.308046	-0.116794	-0.185241	0.222294	-0.770584	0.398266	0.0428718	0.830804	-0.922478	-1.10132	-0.256549	-0.112843	-0.299328	0.0119207	-0.169655	0.0507176	0.163437	1.17165	0.254099	-0.0701891	-0.0759874	-0.0881241	-0.309964	0.00480968	-0.587746	-0.465464	-0.159001	0.384852	-0.297883	-0.0954335	0.178718	0.546322
TCGA-AH-6644	3	0.0764846	0.0600885	0.883222	0.149727	-0.0929831	-0.0375505	-0.208353	-1.30441	-0.0817923	-0.242703	-0.302	-1.07371	0.157688	-0.435549	-0.0511401	-0.72139	0.0675868	0.876336	0.00862706	0.0307077	-0.814846	0.301131	-0.262923	0.326125	-0.542182	-1.05154	-0.738465	-0.290009	-0.97917	0.454947	-0.636197	0.775291	0.132134	0.271909	0.13586	0.0643765	0.0229694	-0.360921	0.42621	0.0528396	-0.0574297	-0.265392	-0.0149755	0.828704	1.05023	-0.170299	0.109011	0.778181
TCGA-EI-6514	3	0.784376	0.142659	0.332359	0.0975555	0.181291	-0.221655	-0.320994	-0.370802	0.0846968	-0.124251	-0.975444	0.699973	0.991874	-0.121568	-0.322622	-0.429007	-0.0462464	0.127742	-0.444611	0.225216	-0.879996	1.01636	0.0688029	0.146392	-0.308828	0.0608288	0.0943995	-0.385671	0.110741	-0.501771	-0.552578	0.476632	0.428207	2.53541	-0.068236	-0.182106	-0.263688	0.344966	0.256152	-0.0772996	0.112763	-0.634547	-0.139052	-0.954427	1.4575	-0.0387702	0.15403	0.639859
TCGA-F5-6571	3	0.625179	0.272461	0.166802	-0.588384	1.41889	-0.075406	0.177402	-1.85481	0.125312	-0.812548	-1.55164	-0.0285554	0.708502	-0.340188	0.107071	-0.330906	-0.295216	-0.241775	0.735084	0.265396	-0.179738	1.3184	-0.247801	-0.366924	-1.58127	-0.637076	-0.0878831	0.300582	-1.28292	-0.548282	0.19441	-0.212064	0.44001	-1.90751	0.0623941	-0.762078	-0.459615	-0.240918	1.34779	0.183625	1.40331	0.157381	-0.0216293	-0.893947	2.76288	0.276901	0.487845	-0.142122
TCGA-F5-6810	3	-0.175556	-0.156678	0.000234727	-0.459916	-0.135013	0.630498	0.0959271	0.00229607	-0.0764028	0.317523	0.0756168	0.356579	-0.102487	0.084042	-0.670097	-0.6947	0.14279	0.451084	-0.520794	-0.353853	-0.778899	-0.0829498	0.0215919	-0.266197	-0.111592	0.207233	0.107495	-0.478243	0.059605	-0.233369	-0.79743	0.0509544	0.117887	1.41202	-0.113895	-0.582325	-0.211162	-0.0381899	0.212018	-0.0470311	0.810227	-0.0235003	-0.214341	0.330079	1.37692	-0.084867	-0.0887931	0.0177873
TCGA-F5-6811	3	0.0740045	-0.0605932	0.0473943	-0.217125	-0.446064	0.00775267	-0.231213	-0.631376	-0.0543436	0.441117	-0.0267442	0.490072	0.0539418	0.0120381	-0.321484	-0.451734	0.36546	0.835632	-0.380835	-0.0783439	-0.81778	0.13636	-0.0229808	0.161262	0.383577	-0.0690122	0.047936	-0.103934	-0.115063	-0.110724	-0.598721	0.586665	0.38884	1.16719	0.148602	-0.197958	-0.201198	0.0905966	0.0725461	-0.0396481	0.13939	-0.0592658	-0.168105	0.111133	0.185843	-0.163129	-0.179494	0.306474
TCGA-AH-6549	3	-0.103857	-0.211858	0.0123419	-0.351751	-0.4728	0.713786	-0.256153	-0.724777	-0.0164104	1.12295	0.903035	-0.215692	-0.110701	-0.18547	0.164154	-0.709867	0.334329	0.704053	-0.877941	-0.246398	-1.09284	0.0205945	0.228271	0.305154	0.0653492	-0.487722	0.283739	-1.024	-0.172654	-0.371368	-1.00222	0.5142	-0.135849	1.1245	-0.34433	-0.812405	-0.350466	0.771402	-0.330255	-0.251884	0.0746731	-0.351937	-0.248823	-0.9672	1.17997	-0.428878	0.0636536	0.535872
TCGA-DC-6681	3	0.121633	-0.083994	-0.00258291	-0.647371	1.38523	-0.722548	-0.316006	-0.758144	-0.013928	-0.423251	-0.652662	0.4545	0.766367	0.401805	-0.623173	-0.117908	0.346167	0.407681	-0.0931786	-0.0236173	-0.701874	0.469011	-0.127193	-0.309822	-0.312496	-0.503873	0.0116244	-0.26688	-0.384355	-0.365806	-0.408041	-0.115138	0.396914	0.81056	-0.00761694	-0.928908	-0.281268	-0.107699	0.401947	-0.0419476	0.946618	-0.199389	-0.128848	-0.681488	2.24124	0.0300869	0.108009	0.0234553
TCGA-F5-6812	3	0.57444	0.0294648	-0.13929	-0.393328	0.224259	-1.40128	-0.391207	-0.73722	0.0780018	-0.620267	-1.07611	0.5502	0.616769	-0.0724402	-1.48312	-0.933241	0.0136506	0.480558	-0.683009	0.0327947	-0.838086	0.975921	0.135865	-0.214229	0.735755	-0.656117	-0.312869	-0.468733	-0.08262	-0.600171	-0.634687	0.340063	0.331806	1.03423	-0.0465333	0.0810279	-0.15116	0.0281822	0.301402	-0.0489211	1.2169	-0.218674	-0.15209	-0.0245333	1.02061	0.134632	0.0179734	0.304968
TCGA-AH-6544	3	0.339162	-0.0716526	0.184769	-0.281641	-0.175426	0.0294716	-0.204537	-0.688746	0.00335292	0.227751	-0.0702396	0.409549	0.430733	-0.142052	-0.199566	-0.818985	0.426257	1.03846	-0.5901	0.0371122	-0.825385	0.634606	0.0382134	-0.0624141	-0.211444	-0.0315091	0.0867138	-0.341788	-0.222118	-0.199075	-0.466762	0.484335	0.289484	1.47266	-0.0662762	-0.399301	-0.245237	0.0139444	0.41295	-0.0431654	0.0521776	0.0990886	-0.174713	-0.00531744	0.0378019	-0.164664	-0.0550638	0.600057
TCGA-DC-6682	3	-0.160567	0.0313067	0.591961	1.0141	-0.327883	0.020659	0.175483	-0.867245	-0.0661375	1.47143	1.42978	0.0483771	0.0406435	-0.137079	-1.15171	-1.43537	0.259245	0.969605	-0.10335	-0.0170699	-0.704672	-0.0287854	0.177456	0.813802	-0.122417	-0.842115	-0.554884	0.235874	-0.830266	0.350432	-0.186055	0.134261	-0.115928	0.0626684	0.246564	0.52836	0.131914	-0.205088	0.684872	0.0907723	-0.201639	-0.268109	-0.243109	-0.018284	0.457742	-0.23381	-0.250568	0.431089
TCGA-F5-6813	3	-0.100194	-0.109523	0.0988417	0.136745	-0.560777	-0.1906	0.0442133	-0.660873	0.197414	-0.0177694	-0.0753917	-0.0769244	-0.0537368	-0.382794	-0.692006	-1.06398	0.148718	0.777962	-0.543188	0.0649399	-0.935344	-0.093082	-0.0859413	0.626816	-0.113755	-0.327291	-0.640435	-0.432889	0.0240612	0.118226	-1.00816	0.567583	0.100796	1.07798	0.2623	0.145385	-0.0484492	-0.319747	-0.247772	0.0206027	0.272466	-0.0193792	-0.123616	0.117058	0.0770001	-0.0463181	0.0119578	0.916023
TCGA-AF-6655	3	0.063361	-0.12506	0.15677	-0.146531	-0.340182	-0.230884	-0.143511	-0.596168	0.0157223	0.104612	-0.172384	-0.594531	0.131062	0.011132	-0.360465	-0.802743	0.0683973	0.647352	-0.232425	-0.122828	-0.772845	0.247737	-0.156523	0.580445	-0.0976478	-0.274333	-0.228002	-0.533622	-0.241656	-0.0784136	-0.57875	0.228718	0.154559	1.5062	-0.0545199	-0.524775	-0.284406	-0.0424458	0.26885	-0.0417563	0.475033	0.0117823	-0.0286836	-0.0219509	0.999288	-0.322668	0.159655	0.608319
TCGA-DC-6683	3	-0.0276738	-0.102667	0.014351	-0.64104	0.395766	-0.884546	-0.226472	-0.853032	0.137004	0.325988	-0.25086	0.258421	0.486533	0.0418233	-0.603928	-0.606377	0.290687	0.76463	-0.176772	-0.158553	-0.687996	0.194226	-0.345207	0.111761	-0.329921	-0.409021	-0.262006	-0.344922	-0.160484	-0.21053	-0.580009	0.101571	0.130518	0.875158	0.205204	-0.373189	-0.217652	-0.318443	0.656449	-0.0453598	0.16041	-0.083218	-0.213108	-0.500957	1.7425	-0.0507753	0.161474	0.574386
TCGA-EI-6884	3	0.48121	0.0264022	0.344897	0.102061	-0.394268	-0.326481	-0.250206	-0.665091	0.108989	0.468771	-0.148757	-0.550986	0.411251	-0.634195	-0.490105	-0.722056	0.0710034	0.804973	-0.593394	0.160518	-0.892735	0.796058	0.172252	0.501153	-0.0652173	-0.218649	-0.196418	-0.210864	0.259339	-0.368854	-0.37268	-0.31349	0.284849	1.02466	0.141052	0.057788	-0.316006	0.557027	0.483428	-0.07129	-0.390467	-0.297191	-0.299955	-0.387965	-0.349244	-0.125284	0.172103	0.528061
TCGA-DC-4749	3	0.300785	0.233329	0.629521	0.0496415	-0.280439	0.549243	0.0298805	-1.66729	0.073547	0.528137	0.230527	-1.08776	0.407614	-2.13996	-0.727407	-0.349417	0.147297	-0.246161	-1.08609	-0.0795977	-0.71023	0.459054	-0.511323	0.862104	-1.52625	-1.86443	-0.278182	0.0201494	-1.45478	0.533772	-0.364791	0.715956	0.260643	-0.234765	0.299164	-0.515665	0.155709	0.108533	-0.0167812	0.264701	-0.202787	-0.618326	-0.121732	0.156259	-0.177973	-0.0281498	0.113826	1.00395
TCGA-EI-6885	3	0.236648	-0.170306	1.18883	-0.1018	-0.176916	0.468502	-0.293506	-0.620848	0.144875	0.0710715	-0.279847	0.263132	0.0381427	-0.301427	0.177902	-0.0920425	0.110598	0.292655	-0.610169	0.0916286	-0.850787	0.241096	0.327041	0.0143244	0.00114648	-0.588804	0.199367	-0.38341	0.416075	-0.0403729	-0.786285	0.193447	0.129285	1.52571	0.228664	-0.0424481	0.184469	0.450637	0.710144	-0.0703536	0.717137	-0.125451	-0.0206597	-0.381691	-0.616028	-0.242905	-0.0777842	0.257231
TCGA-F5-6861	3	0.0702645	-0.12948	0.158553	-0.166733	-0.0265147	0.0616952	-0.0816167	-0.228304	-0.0275812	0.0551932	-0.354919	-0.490287	0.158916	-0.111084	-0.401292	-0.919655	-0.00720012	0.420874	0.257405	0.0429124	-0.847382	0.38714	0.0903783	0.432906	0.0338371	-0.338956	-0.1338	0.0208833	-0.0709863	0.117201	-0.251833	-0.297826	0.498795	0.914615	0.0121716	-0.547552	-0.47105	0.408002	0.452112	-0.0783697	-0.397552	-0.256273	-0.270417	0.909909	0.63848	-0.306602	0.0739881	0.451504
TCGA-AF-5654	3	0.0334324	-0.122928	-0.313319	0.11747	-0.769013	0.301465	-0.188721	0.562109	-0.0637638	0.883733	0.506321	-0.477104	-0.0500176	-0.0373854	-0.910911	-0.926801	0.328362	1.29937	-1.14711	-0.0287621	-0.839737	0.0210903	0.103995	0.519847	0.117674	-0.287347	-0.406456	-0.497687	0.208559	0.689391	-0.957752	0.0127296	0.151088	0.965149	0.205066	-0.579018	-0.060175	0.320641	-0.444914	0.049447	0.967931	-0.108066	-0.0516688	0.0355901	-0.680447	-0.352974	0.093127	0.420995
TCGA-F5-6863	3	0.406018	0.0148305	-0.0443799	-1.09578	1.93718	-0.368454	-0.202442	-0.897907	-0.187613	-0.14094	-0.644479	-0.226115	1.17546	0.212494	-0.315283	-0.218843	0.260241	0.748589	0.367137	0.350011	-0.381131	0.636222	-0.285139	-0.662924	-0.371605	-0.911981	-0.158508	0.245642	-0.930577	-0.284065	-0.00651216	0.15742	0.339528	-1.01436	0.109588	-0.548635	-0.0217714	-0.356106	0.187718	-0.0516728	1.10468	-0.0712976	-0.217938	-0.742257	2.46738	0.107587	0.180538	-0.323526
TCGA-AH-6897	3	-0.158328	-0.333073	-0.452689	-0.103577	-0.651281	0.845902	-0.3005	-0.166894	-0.10358	2.10744	1.52149	-0.36718	-0.144842	-2.11077e-06	0.550688	-0.527649	0.0231952	0.896555	-1.47789	-0.21045	-1.07517	-0.260284	0.268509	0.319293	-0.113341	-0.428421	-0.0735396	-0.460815	0.21686	-0.450476	-0.913768	0.0924395	-0.139021	1.88524	0.086362	-0.891851	-0.18645	0.716634	0.0126722	-0.210035	1.42824	-0.185823	-0.168958	-0.719385	-0.721785	-0.421763	-0.402301	0.155951
TCGA-DC-4745	3	0.152646	-0.0767461	-0.12685	-0.0760277	-0.268348	-0.156121	-0.306413	-0.361565	-0.0314835	-0.161807	-0.417112	-1.03224	0.142513	0.026841	-0.928532	-1.23933	-0.171504	0.437238	-0.689528	-0.0646183	-0.826366	0.298674	0.0832615	0.609545	0.036921	-0.259298	-0.344747	-0.455982	0.25572	-0.582413	-0.843244	0.124067	0.259767	1.22275	-0.0343485	-0.224163	-0.100761	-0.148693	0.243828	-0.029427	0.587658	-0.071429	-0.160804	0.0386152	0.559466	-0.436532	0.0977484	0.447325
TCGA-EI-6881	3	0.261041	0.102309	0.483979	0.338851	-0.542412	-0.115089	-0.0807823	-1.86993	-0.0363201	-0.0821925	-0.17989	-0.403296	0.19007	-1.58804	-0.0965621	-0.291101	-0.260196	-0.142527	0.190948	-0.126811	-0.604521	0.387202	-0.237719	1.77632	-1.13606	-1.44182	-0.531499	-0.385698	-1.41147	0.349857	-0.471107	0.0515307	0.269361	-1.09662	0.338149	-0.127164	-0.141233	-0.171848	0.106834	0.0993902	-0.44465	-0.370896	0.056621	0.659591	1.39198	-0.136559	0.869317	0.58767
TCGA-EI-6882	3	0.0915765	-0.0411728	-0.0422165	0.153313	-0.370295	-0.280336	-0.321522	-0.863993	-0.00736915	0.48384	0.0895597	0.811455	-0.0681023	-0.088347	-1.05782	-0.904781	0.311667	0.915104	-0.80147	0.0404379	-0.859078	0.0518035	0.0538431	0.877616	-1.12895	-0.591155	-0.334322	-0.386321	0.393864	-0.176921	-0.69176	0.19995	0.0562276	1.32659	0.223806	-0.372156	0.048178	0.386686	-0.0953714	0.0637471	-0.13473	-0.0424958	-0.0424137	1.55226	-0.681848	-0.316474	0.0645865	0.706392
TCGA-A6-2671	3	0.0351156	-0.118327	0.412123	-0.437489	0.552969	-0.512136	-0.302795	-0.52951	-0.123487	-0.609961	-0.62258	1.05295	0.598845	0.102576	-0.186686	-0.229582	0.0342125	0.228964	0.218507	0.0780918	-0.410828	0.167328	0.0734388	-0.00495019	-0.387245	-0.446169	-0.266618	-0.519269	-0.301958	-0.489367	-0.358766	-0.652006	0.282358	0.578651	-0.380324	-0.390942	-0.069395	0.215163	0.214961	-0.141455	0.336357	-0.168448	-0.0270783	-0.503293	2.87703	0.0203429	0.265663	-0.211111
TCGA-AA-3532	3	-0.0242425	-0.18711	0.479789	0.0149625	-0.205354	-0.272845	-0.135616	-0.772929	-0.0595206	0.213414	0.455739	0.53056	0.0796457	-0.0252192	0.866764	0.0684322	-0.0813413	1.14568	-0.146995	0.0186948	-0.738361	0.0149177	-0.0155444	-0.382809	-0.698128	-0.524202	-0.243379	-0.0091009	-0.488689	-0.0091362	-0.181764	0.0641302	-0.117757	2.02371	-0.0173346	0.0144713	-0.451103	0.38175	0.520672	-0.187332	-0.566114	-0.711107	-0.0571398	1.47767	1.23948	-0.319849	-0.154999	0.503565
TCGA-AA-3558	3	0.0538213	-0.00855232	-0.0218853	0.585557	-0.493111	-0.961334	0.0161135	-0.437214	0.0555636	-0.319407	-0.37354	0.695351	-0.0334485	-0.0854245	-1.1488	-0.998873	-0.148397	0.772108	-0.838401	-0.263256	-0.596222	-0.0561816	0.0663633	0.0963189	-1.05359	-0.38387	-0.503313	-0.186327	-0.105229	0.173772	-0.714282	0.149461	0.434371	2.10309	0.384745	-0.83147	-0.50848	0.115415	-0.376539	0.0128264	0.711469	-0.116823	-0.0778155	-0.0492277	-1.81854	-0.196201	-0.188034	0.208621
TCGA-AA-3510	3	0.0652379	-0.00656007	0.0240826	0.329975	-0.227294	0.545605	-0.145035	0.119873	-0.123853	0.279357	0.595522	0.976117	0.00141575	0.272687	-0.376043	-0.920485	0.472624	1.07968	-0.575908	-0.0867374	-0.866868	-0.121698	0.0863582	1.41504	0.518666	0.0796337	-0.304355	-0.399001	-0.0507352	-0.255895	-0.0883358	-0.120439	0.0831847	1.94006	0.0241685	-0.66475	-0.202748	-0.0851467	0.287938	-0.0705543	-0.330907	-0.0161617	0.00692619	0.988419	0.742722	-0.241139	0.0606926	0.757942
TCGA-AA-3672	3	-0.224863	0.0128277	0.223653	-0.0800442	-0.188544	-0.29202	-0.0891417	-0.612314	-0.310393	-0.385221	-0.3225	-0.192908	-0.254077	-0.232141	-0.562419	-1.05658	-0.142149	0.540545	-0.302015	-0.111988	-0.942096	-0.364037	0.0768307	0.155456	-1.3051	-0.883184	-0.320986	-0.505829	-0.252673	-0.704114	-0.374646	0.0596875	0.124426	1.67221	-0.0844151	-0.155183	-0.206238	-0.414825	-0.0452033	-0.123764	0.0392234	-0.289705	-0.0611388	2.0853	0.957369	-0.027329	-0.001194	0.938097
TCGA-AA-3712	3	-0.00958284	-0.16645	-0.00977105	0.217062	-0.390182	-0.290657	-0.311346	-0.0772884	0.0239623	0.573016	0.306402	0.528817	-0.0583226	-0.177637	-0.897094	-0.962021	0.297206	1.46704	-0.635243	-0.055316	-0.818702	-0.0707209	0.141848	1.02807	-0.283619	0.0409968	-0.367217	-0.453229	-0.191864	-0.36711	-0.523477	-0.0801107	0.0949047	1.80951	0.0431476	-0.420118	-0.146636	0.0364479	0.603419	-0.0935328	0.678352	-0.0080702	-0.0211024	0.358424	0.9693	-0.209688	-0.108146	0.609042
TCGA-AA-A02Y	3	0.243369	-0.00284496	-0.206128	0.117628	-0.173529	-0.170047	-0.114401	-0.572095	0.00860436	0.631514	0.401921	0.189895	0.642342	-0.347524	-0.236835	-0.731722	0.213534	1.61938	-0.940981	0.0173683	-0.639531	0.379552	0.0723156	0.634592	-0.312277	-0.309141	-0.254077	-0.181827	-0.192087	-0.139217	-0.421062	0.134447	0.24407	-0.109134	-0.0598793	-0.547096	-0.182302	0.161958	0.34395	0.116002	0.271226	-0.115464	0.048135	1.71142	0.61548	-0.12448	0.036018	0.499164
TCGA-AA-A02O	3	0.14625	-0.164952	0.0123582	0.527366	-0.394458	0.14067	-0.176446	-0.269011	0.0802939	1.44041	1.39944	-0.0123007	0.0068395	-0.0172535	-0.801783	-0.578323	0.33101	1.40932	-1.1	-0.0506972	-0.792534	0.162418	0.0832663	1.71517	-0.222648	-0.247843	-0.280792	-0.276385	-0.0082093	0.246202	-0.609039	1.19592	0.47595	1.80371	-0.0224324	-0.625611	0.160874	0.229427	0.0986708	-0.0303993	0.149408	0.112705	-0.0387819	0.245995	-0.464335	-0.251787	-0.116684	0.810544
TCGA-AA-A00L	3	0.500964	-0.0247237	-0.0614331	-0.0295129	0.0782102	-0.0710467	-0.256383	-1.05187	0.134983	-0.173111	0.0725703	0.16132	0.546591	-0.410225	0.249394	-0.135924	0.316436	0.853562	-0.945344	-0.0372028	-0.634128	0.728285	-0.269183	0.0253781	-0.689638	-0.567447	-0.364073	0.0958833	-0.605711	-0.258432	-0.366476	0.848891	0.293502	1.68181	0.199488	-0.522065	-0.147616	0.0859892	0.617846	0.0642019	0.201041	-0.106154	0.18735	0.748414	1.17854	-0.0133475	0.235841	0.472681
TCGA-AA-A00A	3	0.224748	-0.0288544	0.139525	0.339532	-0.264663	-0.785311	-0.152857	-0.634572	0.0390553	-0.470817	-0.275911	-0.251161	0.23317	-0.556047	-0.648167	-0.872528	-0.0114699	0.807604	-0.0949056	0.0581883	-0.552591	0.30103	-0.447267	-0.285866	-0.584488	-0.897843	-0.481095	0.199909	-0.709189	0.0493391	-0.273048	-0.0147623	0.0920356	1.44379	0.341958	-0.0759734	0.112042	-0.0553841	-0.0983005	0.04523	0.0995362	-0.0182206	0.137643	2.32705	0.928454	-0.120529	0.433308	0.628605
TCGA-AA-A00J	3	0.131065	-0.186373	-0.274179	-0.224583	0.475953	0.0493692	-0.376651	-0.598453	0.034665	-0.357968	-0.33959	0.502634	0.518619	0.0399671	0.0517884	-0.288525	0.528142	1.00216	-0.167345	-0.0439336	-0.523004	0.405221	-0.233843	0.0679287	0.138126	-0.257708	-0.174116	-0.218413	-0.529541	-0.491157	-0.111136	0.305976	0.409258	0.871006	0.0188346	-0.528373	-0.0155597	0.0295584	0.441779	-0.070421	0.586965	0.0223329	0.0779644	1.07436	3.0137	-0.0250862	0.43766	0.256243
TCGA-AA-A00K	3	0.095444	-0.116979	-0.317461	-0.501411	0.565928	-0.330702	-0.106137	-1.06586	0.0901849	-0.549125	-0.513342	0.58688	0.514793	-0.105957	0.516907	0.0992256	0.172443	0.348039	-0.206204	0.00707713	-0.300516	0.227415	-0.240027	-0.295381	-0.159024	-0.726049	-0.439732	-0.135376	-0.778654	-0.596017	-0.243719	0.135019	0.281894	0.310701	0.187808	-0.733441	-0.121559	0.108765	0.919722	0.0108145	1.04789	-0.00164259	0.233299	-0.459774	2.76301	0.15684	0.377282	0.188875
TCGA-A6-2672	3	-0.184328	-0.481337	0.409688	0.245242	-0.20713	-0.151069	0.0450913	-0.0747063	-0.455915	-0.505896	-0.35009	0.428206	-0.262233	0.21524	0.926403	0.110896	-0.309854	0.739132	-0.49406	0.023395	-0.684882	-0.467707	0.00817789	-0.254927	-0.95706	-0.714254	-0.0429081	-0.0846982	0.201767	0.25952	-0.238908	-0.0357551	0.162513	0.810466	0.0546611	-0.019893	-0.594816	0.447353	-0.361211	-0.244224	0.824185	0.137045	-0.209852	2.30027	0.221424	-0.410742	-0.346084	-0.077704
TCGA-AA-3529	3	-0.148758	-0.356287	0.274933	-0.951203	0.338868	-0.386872	-0.578171	-0.336167	-0.269399	0.231203	0.0733202	0.215352	0.209148	0.232744	0.0166828	-0.428847	0.331684	0.920176	-0.253134	-0.22025	-1.00389	-0.241553	-0.0805486	0.429812	0.0589296	-0.193779	0.0206907	-1.21732	-0.292743	-0.374931	-0.64941	0.383806	0.226012	1.56908	-0.392526	-0.851405	-0.560991	-0.290986	0.661627	-0.202072	1.07894	-0.116364	-0.217521	-0.931379	2.01182	-0.357593	-0.345107	0.0781247
TCGA-AA-3534	3	0.075511	-0.0963116	-0.0586244	-0.41358	-0.188899	-0.0209569	-0.30763	0.236723	-0.0984037	-0.277245	-0.55999	0.58691	0.134198	0.158271	0.427447	0.202198	0.204267	0.831378	-0.442641	-0.236087	-0.604847	0.0333978	0.0538576	-0.254815	0.250249	0.0574944	-0.0131851	-0.526159	-0.30654	-0.412062	-0.259511	0.325962	0.418169	1.11616	-0.129634	-0.60496	-0.504211	0.102447	0.889029	-0.112837	0.787573	-0.0183299	-0.00983188	-0.204711	1.51687	-0.171977	0.0323799	0.162449
TCGA-AA-3560	3	-0.018584	-0.230326	0.0464391	-0.366334	-0.205098	0.119728	-0.39656	-0.28901	0.0829254	-0.449796	-0.435289	0.224605	-0.0326709	0.345224	-0.117269	-0.496493	0.997342	0.957139	-1.18735	-0.179339	-1.09212	-0.171154	0.045602	-0.0921555	-0.289646	0.102449	0.300025	-1.08888	-0.0747366	-0.552092	-0.550225	0.303483	0.0859874	1.60789	-0.217913	-0.787844	-0.48197	0.391878	0.793652	-0.361071	1.16758	0.102156	-0.106045	-0.288515	0.332074	-0.353078	-0.559992	0.273747
TCGA-AA-3511	3	0.35941	-0.0124488	0.454533	0.165788	-0.523885	-0.329163	-0.172122	-0.81533	-0.0169799	0.386224	0.346641	0.275489	0.134731	0.0159553	-0.660128	-1.06601	0.444011	1.21657	-0.505756	-0.126356	-0.843032	0.219617	-0.431228	0.514867	-0.173306	-0.111953	-0.279013	-0.439873	-0.35863	-0.0340425	-1.09399	0.622418	-0.00320217	1.37019	0.0329531	-0.367779	-0.0690214	-0.169763	-0.0342768	-0.0930162	-0.047223	-0.213714	-0.0678936	0.221349	0.357218	-0.145108	-0.0741026	0.644101
TCGA-AA-3678	3	-0.0804712	-0.196312	0.614865	0.117625	-0.224483	-0.0643497	-0.0762159	-0.74649	-0.270572	0.0233711	0.112508	-0.492259	-0.140552	-0.105928	0.161976	-0.728138	0.298587	1.21053	-0.486653	0.00940759	-1.05272	-0.368173	-0.154833	0.26855	-1.25295	-0.905622	-0.322927	-0.69648	-0.50243	0.117871	-0.37242	0.451552	-0.0418713	1.73678	-0.0898219	-0.174638	-0.190046	0.0322002	0.692693	-0.206089	-0.121076	-0.308474	-0.135406	0.24054	1.11079	-0.167762	-0.231995	0.746063
TCGA-AA-3713	3	-0.274856	-0.221313	0.357092	0.22998	-0.0410293	0.46136	-0.190746	-0.692069	-0.44459	-0.948594	-0.996853	0.710077	-0.107775	0.110012	-0.0116466	-0.579843	0.620663	1.36979	-0.977725	-0.155146	-1.07943	-0.403659	0.0492044	0.636201	-1.39879	-0.432954	0.0960107	-0.291933	-0.363537	-0.119301	-0.44381	0.627118	-0.13002	2.00805	-0.183291	-0.320881	-0.667449	-0.142342	0.0710867	-0.364161	1.20265	-0.0245022	-0.195067	2.03278	0.26623	-0.129623	-0.522238	0.125725
TCGA-AA-A00R	3	0.0568275	-0.0150892	-0.16193	0.329761	0.100129	0.334677	-0.0241581	-1.07448	-0.0131257	-0.088658	0.0434352	-1.19373	0.0416879	-0.451398	-0.661246	-0.651657	-0.282012	0.169319	-0.396046	-0.0963546	-0.725118	0.0209348	-0.162578	1.22801	-0.864228	-0.767253	-0.622824	-0.690979	-0.400749	-0.162924	-0.0527895	-0.167367	-0.0664496	0.384621	-0.154149	-0.296532	0.205651	-0.184541	0.853079	0.0592996	-0.360502	0.0166313	0.2012	3.4536	0.24234	-0.115719	0.40759	0.00533736
TCGA-AA-A00Q	3	0.342397	-0.215082	-0.520519	-0.257173	-0.310578	-0.197846	-0.193038	0.0166406	0.0871683	0.196426	-0.0497473	-0.0682647	0.198351	0.00291448	-0.354471	-0.835639	0.132635	1.17662	-0.827274	-0.183616	-0.777734	0.426465	-0.00624868	0.0623975	0.33388	-0.0851345	-0.122697	-0.440376	-0.0333687	-0.0212484	-0.918714	-0.276638	0.19842	1.31656	-0.00885756	-0.662332	0.129963	0.0928662	0.301153	-0.0362199	0.665987	0.192157	0.00245168	0.53206	0.407364	-0.205778	0.135107	0.724933
TCGA-AA-A00U	3	0.0400092	-0.229846	-0.0434737	0.0158585	-0.172599	0.319557	-0.157097	-0.3999	-0.0498524	0.933822	1.0031	0.202813	-0.0824193	-0.204986	-0.263357	-0.85568	0.105515	1.11326	-1.05765	-0.158936	-0.834477	-0.132331	0.214427	0.591906	-0.153529	-0.134131	-0.406656	-0.8709	0.0861857	-0.100728	-0.952911	-0.231076	0.0946594	1.24176	-0.0123997	-0.908117	0.278453	0.252206	0.788931	-0.0543828	0.732088	0.0548746	0.0413526	0.811419	-0.384993	-0.237349	-0.227971	0.452829
TCGA-AA-A00W	3	0.404051	-0.150991	-0.15356	0.0665177	-0.403764	0.0219644	-0.0297609	-0.00302527	0.116472	0.817376	0.73095	-1.17161	0.204558	-0.451334	-0.816136	-1.12526	0.0970084	1.05161	-0.820467	0.108889	-0.930692	0.394941	0.301854	1.45162	-0.0386767	-0.0579794	-0.0878831	-0.686888	0.292453	-0.378923	-1.03055	-0.331411	0.0672826	1.21712	-0.203134	-0.435915	0.209619	0.461403	-0.265223	-0.0343499	0.337918	0.0569752	0.0664367	0.591778	-0.7341	-0.316169	-0.142322	0.344914
TCGA-AA-A00Z	3	0.307348	0.00111815	-0.0793838	-0.219877	-0.173044	0.0284111	-0.314422	-0.848391	0.125801	0.335175	0.385376	0.267479	0.271567	-0.565913	-0.0634706	-0.295229	0.298405	1.02633	-0.699171	0.0516157	-0.732224	0.319109	-0.198821	0.125707	-0.412036	-0.826845	-0.161386	-0.595903	-0.449098	-0.405016	-0.459914	0.406854	0.15264	1.57437	-0.0898243	-0.484273	-0.0940476	-0.0969311	0.433467	-0.0390757	0.124683	-0.275776	0.107032	0.643608	0.83059	-0.0885645	0.145955	0.514183
TCGA-AA-A01F	3	0.046795	-0.0127381	0.00135133	0.00230603	-0.211526	-0.00270792	-0.160591	-0.603148	0.0397575	0.885915	0.968243	-1.24885	-0.0098393	-0.664273	-0.623964	-0.786103	0.11969	0.785013	-0.557374	0.0325278	-0.851407	-0.0746979	-0.213759	0.478519	-0.870154	-0.103558	-0.304587	-0.715153	-0.50162	-0.0517275	-0.985981	0.172887	0.113693	1.37424	0.246849	-0.412259	-0.142584	-0.209261	0.35792	-0.140176	-0.577165	-0.0794997	0.149645	1.31529	0.797625	-0.21125	0.0436707	0.657481
TCGA-AA-A01D	3	0.49439	-0.0863512	-0.0817131	-0.101369	0.106778	-0.313259	-0.186566	-0.714847	0.0571388	-0.0594929	-0.0576249	0.14345	0.471853	-0.0525604	-0.16834	-0.535941	0.504219	1.21408	-0.668533	0.00846413	-0.635506	0.709493	-0.0788272	-0.200787	0.0575751	-0.375575	-0.201763	-0.354312	-0.411627	-0.31675	-0.404118	0.342088	0.319721	1.27711	0.19224	-0.411547	-0.0714406	0.00144649	0.49668	0.0229695	-0.0468699	0.0667117	0.13169	0.195869	1.01761	-0.0670723	0.150192	0.356377
TCGA-AA-A01C	3	0.151245	-0.255166	-0.445578	-0.197243	-0.0029126	0.592873	-0.135616	-0.606746	0.0688057	0.13949	0.222435	0.271065	0.311131	0.000463012	1.05576	0.383178	0.0449359	0.350765	-0.743276	-0.0900312	-0.802391	0.346709	-0.115193	0.0904547	0.387414	-0.537268	-0.0698267	-0.784537	0.016751	-0.534103	-0.960195	-0.315597	0.161821	1.42742	-0.173816	-0.873099	0.147015	0.200065	0.278237	-0.203048	0.213445	-0.224357	0.0679719	-0.14648	1.18963	-0.344608	-0.0742935	0.59052
TCGA-A6-2676	3	-0.0543334	-0.187642	0.464372	0.00223	-0.484119	-0.809119	-0.311115	-0.344853	-0.174455	-1.51366	-0.59454	0.770181	0.0130376	0.104044	-0.386903	-1.38039	-0.526118	0.0505835	-0.293858	0.138867	-0.747756	-0.00364467	0.139599	1.03217	-0.451957	0.00258643	-0.335809	-0.651556	0.288091	-0.315225	0.0596592	-0.340449	0.312547	-0.576714	-0.129123	0.0532997	-0.327164	0.0349544	-0.594248	-0.153861	0.468918	0.251463	-0.115343	0.248153	-0.0533933	-0.0424267	0.0379769	0.579258
[truncated: 1,941 more rows]
[truncated: 139 more columns]

## Sheet: test_set
Sample ID	Cancer Type	14-3-3_beta	14-3-3_epsilon	14-3-3_zeta	4E-BP1	4E-BP1_pS65	4E-BP1_pT37T46	4E-BP1_pT70	53BP1	A-Raf_pS299	ACC_pS79	ACC1	Acetyl-a-Tubulin-Lys40	ACVRL1	Akt	Akt_pS473	Akt_pT308	AMPK_alpha	AMPK_pT172	Annexin-1	Annexin_VII	AR	ARHI	ARID1A	ASNS	ATM	B-Raf	Bad_pS112	Bak	Bap1-c-4	Bax	Bcl-2	Bcl-xL	Beclin	beta-Catenin	Bid	Bim	BRCA2	c-Jun_pS73	c-Kit	c-Met_pY1235	c-Myc	C-Raf	C-Raf_pS338	Caspase-7_cleavedD198	Caveolin-1	CD20	CD31	CD49b
[truncated: 692 more rows]
[truncated: 139 more columns]

[truncated: 1 more sheets: sample_size]
