# Supplementary material for: Classifying Ten Types of Major Cancers Based on Reverse Phase Protein Array Profiles
Source: PLoS One. 2015 Mar 30;10(3):e0123147. doi: 10.1371/journal.pone.0123147 (PMC4378934; doi:10.1371/journal.pone.0123147)
Supplement: S2 File — All the 187 protein features were ranked from the most important to the least by using the mRMR method on training set. The top 23 proteins were regarded as composing the optimal feature set because by using the 23 protein features, the MCC on the training set evaluated by 10-fold cross validation reached 0.904 which was the first reach above 0.900, and with more protein features, the MCC did not increase much. (XLSX) [file pone.0123147.s002.xlsx]

## Sheet: mRMR
mRMR Table
Order	Name	Gene Name	Protein function and regulatory pathways	Score
1	FASN	FASN	Fatty acid synthase (FASN) catalyzes the synthesis of long-chain fatty acids from acetyl-CoA and malonyl-CoA. Indicated as a poor prognosis in breast and prostate cancer.	0.605
2	Claudin-7	CLDN7	Claudins make up tight junction strands.	0.412
3	PR	PGR	Progesterone receptor, Transcription Factor	0.357
4	TIGAR	C12ORF5	Regulates p53 tumor suppresor pathway and glycolysis	0.298
5	GATA3	GATA3	Transcription factor	0.313
6	NDRG1_pT346	NDRG1	A member of the NDRG family functions in growth, differentiation, and cell survival	0.282
7	AR	AR	Androgen receptor (AR). Transcription Factor	0.288
8	PREX1	REX1	Downstream of Heterotrimric G proteins (Guanine nucleotide exchange factor)	0.282
9	PEA15_pS116	PEA15	Implicated in the regulation of multiple cellular processes including apoptosis, integrin activation, and insulin-sensitive glucose transport in insulin-responsive cells. Its activation mediated through binding to multiple proteins, including ERK1&2, RSK2, Akt, FADD, and Caspase-8.	0.28
10	Cyclin_B1	CCNB1	Cyclin B1 regulates mitosis. Cyclin B1 levels rise during S phase and G2, and peak at mitosis.	0.287
11	ER-alpha	ESR1	Estrogen receptor, Transcription Factor	0.293
12	AMPK_alpha	PRKAA1	Involved in energy homeostasis regulation	0.281
13	Acetyl-a-Tubulin-Lys40		The cytoskeleton consists of three types of cytosolic fibers: microtubules, microfilaments (actin filaments), and intermediate filaments. Acetylation of α-tubulin at Lys40 is required for dynamic cell shape remodeling, cell motility, tubulin stability and terminal branching of cortical neurons	0.269
14	Rab-25	Rab-25	A member of Rab11 family posseses small Ras-like GTPase activity. Increased Rab25 expression is associated with aggressive growth in ovarian and breast cancer, where Rab25 may inhibit apoptosis and promote cancer cell proliferation and invasion through regulation of vesicle transport and cellular motility.	0.268
15	Chk2	CHEK2	Kinase acts downstream of ATM/ATR involving in DNA damage checkpoint control, embryonic development, and tumor suppression	0.269
16	E-Cadherin	CDH1	A member of transmembrane glycoprotein superfamily, Mediate calcium-dependent cell-cell adhesion and normal tissue development.	0.252
17	ACC1	ACACA	Key enzyme in the biosynthesis and oxidation of fatty acids. Involved in energy homeostasis regulation	0.254
18	GAPDH	GAPDH	Glyceraldehyde 3-phosphate dehydrogenase	0.248
19	PKC-alpha_pS657	PRKCA	PKC alpha is an ubiquitously expressed PKC isozyme that has been implicated in the regulation of a broad range of cellular functions	0.249
20	TRFC	TFRC	Transferrin Receptor	0.244
21	Cyclin_E1	CCNE1	Cyclin E has been found to be associated with the transcription factor E2F in a temporally regulated manner. The cyclin E/E2F complex is detected primarily during the G1 phase of the cell cycle and decreases as cells enter S phase. E2F is known to be a critical transcription factor for expression of several S phase specific proteins.	0.237
22	CD20	CD20	A surface molecule of B-lymphocyte during the differentiation of B-cells into plasma cells	0.239
23	GAB2	GAB2	A docking protein, which mainly mediates the interaction between receptor tyrosine kinases (RTKs) and non-RTK receptors.	0.237
24	MYH11			0.235
25	Smad3			0.23
26	PKC-alpha			0.23
27	14-3-3_epsilon			0.226
28	Transglutaminase			0.223
29	Bak			0.222
30	CD49b			0.221
31	PI3K-p110-alpha			0.217
32	ETS-1			0.217
33	PAI-1			0.217
34	Dvl3			0.217
35	ERK2			0.217
36	ER-alpha_pS118			0.214
37	p70S6K_pT389			0.213
38	Fibronectin			0.213
39	ACC_pS79			0.215
40	VEGFR2			0.212
41	VHL			0.21
42	p27_pT157			0.21
43	MIG-6			0.21
44	Src_pY416			0.209
45	C-Raf			0.208
46	EGFR			0.208
47	INPP4B			0.207
48	XBP1			0.206
49	Akt_pT308			0.205
50	Smad1			0.205
51	beta-Catenin			0.204
52	eEF2			0.203
53	PKC-delta_pS664			0.202
54	IGFBP2			0.2
55	Collagen_VI			0.2
56	Annexin-1			0.196
57	HER2_pY1248			0.194
58	CD31			0.189
59	BRCA2			0.188
60	Akt_pS473			0.188
61	Bcl-2			0.187
62	Notch1			0.187
63	PDCD4			0.186
64	Caspase-7_cleavedD198			0.185
65	eIF4E			0.18
66	Bim			0.179
67	N-Cadherin			0.179
68	ACVRL1			0.178
69	Syk			0.177
70	eEF2K			0.174
71	Paxillin			0.172
72	G6PD			0.171
73	Rictor_pT1135			0.17
74	ASNS			0.17
75	MEK1			0.167
76	c-Myc			0.166
77	Tuberin_pT1462			0.166
78	Caveolin-1			0.166
79	P-Cadherin			0.166
80	53BP1			0.165
81	Src			0.165
82	YB-1			0.162
83	RBM15			0.16
84	p53			0.159
85	YAP			0.157
86	PCNA			0.155
87	Myosin-IIa_pS1943			0.152
88	IRS1			0.151
89	PDK1			0.151
90	JNK_pT183_Y185			0.149
91	Rab11			0.149
92	Bap1-c-4			0.148
93	14-3-3_zeta			0.147
94	YAP_pS127			0.147
95	Rb_pS807_S811			0.143
96	Shc_pY317			0.141
97	PEA-15			0.14
98	PRAS40_pT246			0.14
99	Heregulin			0.139
100	EGFR_pY1068			0.139
101	TSC1			0.137
102	C-Raf_pS338			0.137
103	Rad50			0.136
104	14-3-3_beta			0.135
105	c-Kit			0.133
106	FoxM1			0.133
107	p38_MAPK			0.132
108	Bad_pS112			0.132
109	Ku80			0.13
110	p90RSK			0.128
111	SF2			0.128
112	Bcl-xL			0.128
113	MAPK_pT202_Y204			0.128
114	p21			0.127
115	Smad4			0.125
116	p38_pT180_Y182			0.124
117	SCD1			0.124
118	A-Raf_pS299			0.121
119	CDK1			0.119
120	HER3_pY1289			0.118
121	Tuberin			0.115
122	LKB1			0.114
123	XRCC1			0.113
124	AMPK_pT172			0.111
125	PDK1_pS241			0.111
126	ARID1A			0.109
127	Annexin_VII			0.108
128	N-Ras			0.107
129	Cyclin_D1			0.107
130	YB-1_pS102			0.105
131	Beclin			0.105
132	S6			0.104
133	Cyclin_E2			0.104
134	HER3			0.103
135	Chk1_pS345			0.103
136	GSK3_pS9			0.102
137	mTOR_pS2448			0.101
138	p27_pT198			0.101
139	Rad51			0.099
140	NF2			0.099
141	HER2			0.099
142	Rictor			0.098
143	Lck			0.098
144	JNK2			0.096
145	EGFR_pY1173			0.095
146	ATM			0.094
147	ARHI			0.092
148	STAT5-alpha			0.087
149	Src_pY527			0.086
150	4E-BP1_pT70			0.083
151	GSK3-alpha-beta			0.083
152	TAZ			0.082
153	c-Jun_pS73			0.082
154	Bax			0.079
155	PKC-pan_BetaII_pS660			0.079
156	MEK1_pS217_S221			0.078
157	GSK3-alpha-beta_pS21_S9			0.077
158	p27			0.076
159	HSP70			0.076
160	Akt			0.076
161	4E-BP1_pT37T46			0.074
162	PRDX1			0.073
163	p90RSK_pT359_S363			0.067
164	Raptor			0.066
165	4E-BP1			0.065
166	Chk1			0.065
167	Chk2_pT68			0.064
168	eIF4G			0.061
169	PTEN			0.058
170	Bid			0.057
171	mTOR			0.056
172	STAT3_pY705			0.056
173	DJ-1			0.056
174	4E-BP1_pS65			0.056
175	B-Raf			0.05
176	cIAP			0.046
177	FOXO3a_pS318_S321			0.045
178	p70S6K			0.04
179	p62-LCK-ligand			0.038
180	PI3K-p85			0.037
181	S6_pS240_S244			0.036
182	Mre11			0.032
183	c-Met_pY1235			0.03
184	Stathmin			0.029
185	S6_pS235_S236			0.027
186	NF-kB-p65_pS536			0.02
187	FOXO3a			0.007
