# Supplementary material for: Classifying Ten Types of Major Cancers Based on Reverse Phase Protein Array Profiles
Source: PLoS One. 2015 Mar 30;10(3):e0123147. doi: 10.1371/journal.pone.0123147 (PMC4378934; doi:10.1371/journal.pone.0123147)
Supplement: S3 File — (XLSX) [file pone.0123147.s003.xlsx]

## Sheet: Training set MCC
10-fold cross validation MCC on training set
Number of features	Overall MCC of SMO	Overall MCC of IB1	Overall MCC of Dagging	Overall MCC of RandomForest	MCC of SMO for BLCA	MCC of SMO for BRCA	MCC of SMO for COAD/READ	MCC of SMO for GBM	MCC of SMO for HNSC	MCC of SMO for KIRC	MCC of SMO for LUAD	MCC of SMO for LUSC	MCC of SMO for OV	MCC of SMO for UCEC	MCC of IB1 for BLCA	MCC of IB1 for BRCA	MCC of IB1 for COAD/READ	MCC of IB1 for GBM	MCC of IB1 for HNSC	MCC of IB1 for KIRC	MCC of IB1 for LUAD	MCC of IB1 for LUSC	MCC of IB1 for OV	MCC of IB1 for UCEC	MCC of Dagging for BLCA	MCC of Dagging for BRCA	MCC of Dagging for COAD/READ	MCC of Dagging for GBM	MCC of Dagging for HNSC	MCC of Dagging for KIRC	MCC of Dagging for LUAD	MCC of Dagging for LUSC	MCC of Dagging for OV	MCC of Dagging for UCEC	MCC of RandomForest for BLCA	MCC of RandomForest for BRCA	MCC of RandomForest for COAD/READ	MCC of RandomForest for GBM	MCC of RandomForest for HNSC	MCC of RandomForest for KIRC	MCC of RandomForest for LUAD	MCC of RandomForest for LUSC	MCC of RandomForest for OV	MCC of RandomForest for UCEC
4	0.662209	0.622128	0.531748	0.686871	N/A	0.727412	0.915246	0.823587	0.558709	0.938585	0.433807	0.377417	0.532954	0.410477	0.14092	0.648434	0.911855	0.857255	0.574299	0.947427	0.379448	0.390964	0.445744	0.390866	N/A	0.622165	0.893032	0.580935	N/A	0.800333	N/A	N/A	0.396652	0.362842	0.256239	0.716295	0.944911	0.861603	0.705404	0.958623	0.476693	0.497129	0.527181	0.428495
5	0.702394	0.678848	0.571887	0.737045	N/A	0.850577	0.916372	0.823047	0.550082	0.936926	0.436756	0.353812	0.567222	0.564961	0.227921	0.772198	0.920351	0.877435	0.537751	0.944471	0.377761	0.34986	0.552569	0.555547	N/A	0.819125	0.89278	0.563372	0.074324	0.80507	N/A	N/A	0.398906	0.41941	0.237108	0.822854	0.940034	0.891789	0.698604	0.960532	0.502	0.454528	0.614703	0.607365
6	0.710573	0.690974	0.621532	0.754351	N/A	0.837341	0.920828	0.806295	0.562142	0.942821	0.54002	0.367456	0.566768	0.580508	0.247052	0.781296	0.898662	0.867796	0.564499	0.94907	0.456896	0.43999	0.527128	0.57315	N/A	0.821656	0.90188	0.750109	0.434881	0.908363	-0.011518	N/A	0.444499	0.446269	0.300884	0.825629	0.942029	0.879714	0.697157	0.96043	0.563591	0.511421	0.63564	0.643518
7	0.728778	0.702535	0.635965	0.768524	0.066117	0.842009	0.938771	0.81018	0.625149	0.947427	0.552447	0.473441	0.580728	0.605498	0.340814	0.803424	0.920124	0.903863	0.572596	0.948811	0.430704	0.469274	0.538866	0.555547	N/A	0.82514	0.920586	0.728707	0.469172	0.925433	0.121262	N/A	0.4746	0.48267	0.392604	0.835453	0.957045	0.903863	0.692361	0.961742	0.551057	0.536153	0.669505	0.65923
8	0.741546	0.723186	0.657223	0.777825	0.066117	0.837623	0.93714	0.911593	0.641411	0.945886	0.565571	0.522269	0.589182	0.632924	0.39668	0.815612	0.917048	0.909003	0.585971	0.953653	0.5144	0.468835	0.563667	0.612957	N/A	0.831561	0.920586	0.911267	0.493654	0.935797	0.154882	N/A	0.487399	0.528068	0.44248	0.838604	0.954281	0.923189	0.703779	0.962061	0.574182	0.560774	0.667778	0.68558
9	0.769942	0.755734	0.694281	0.802856	0.066117	0.846732	0.948847	0.914928	0.679866	0.955628	0.695047	0.560359	0.621489	0.66037	0.410097	0.824191	0.935508	0.912345	0.653181	0.968176	0.56461	0.509057	0.630865	0.667186	N/A	0.834427	0.925874	0.914603	0.553261	0.946538	0.528451	N/A	0.548814	0.532083	0.461736	0.85154	0.949124	0.91477	0.758334	0.958798	0.679809	0.583274	0.710516	0.731081
10	0.779741	0.743093	0.712676	0.815979	0.097196	0.847397	0.943467	0.915287	0.706707	0.958623	0.728865	0.633603	0.624569	0.665852	0.445178	0.819702	0.923884	0.921571	0.601	0.95998	0.608358	0.533339	0.574974	0.627733	N/A	0.832407	0.925501	0.914062	0.559151	0.955529	0.662822	0.24641	0.559679	0.547826	0.440906	0.850445	0.94636	0.910892	0.775113	0.97451	0.708486	0.547941	0.744252	0.79313
11	0.81888	0.782674	0.750498	0.838693	0.553752	0.885604	0.957345	0.921571	0.736498	0.958706	0.708996	0.638626	0.72377	0.72086	0.560354	0.874658	0.951577	0.943462	0.604192	0.96164	0.58755	0.533107	0.689843	0.679112	N/A	0.863192	0.931216	0.905255	0.580927	0.957164	0.624462	0.191136	0.70741	0.643362	0.591458	0.879958	0.963198	0.934426	0.795525	0.96506	0.695824	0.578356	0.791627	0.80484
12	0.834013	0.791845	0.774952	0.84952	0.5744	0.895471	0.9648	0.927855	0.707444	0.968086	0.724775	0.614402	0.764572	0.78561	0.601317	0.892412	0.949958	0.956065	0.589016	0.971285	0.581686	0.493908	0.717964	0.707248	0.13748	0.87524	0.938185	0.925234	0.593625	0.971262	0.631933	0.183789	0.74951	0.731794	0.633572	0.905429	0.9588	0.928919	0.789857	0.97447	0.693372	0.575207	0.820691	0.818505
13	0.840192	0.800611	0.784105	0.856256	0.588392	0.904398	0.9648	0.968632	0.739913	0.968055	0.722018	0.623087	0.761848	0.778064	0.580551	0.894233	0.949958	0.971922	0.652958	0.969671	0.597361	0.520076	0.731155	0.707248	0.097196	0.869669	0.937019	0.965457	0.645395	0.968086	0.62919	0.271043	0.753127	0.74546	0.637255	0.907386	0.973819	0.949764	0.782232	0.976157	0.705486	0.582973	0.819807	0.836679
14	0.851582	0.809782	0.80342	0.858521	0.653526	0.918333	0.960261	0.971806	0.744835	0.969703	0.69297	0.648231	0.787448	0.813693	0.570834	0.895884	0.948155	0.975091	0.670989	0.968126	0.598979	0.54157	0.745578	0.744577	0.194496	0.877112	0.934241	0.968636	0.669906	0.968086	0.636106	0.499498	0.769565	0.772548	0.634524	0.893672	0.970732	0.971806	0.801786	0.974545	0.704433	0.588165	0.834256	0.839833
15	0.853637	0.817263	0.809483	0.855359	0.625947	0.915648	0.960121	0.974971	0.757813	0.969703	0.707024	0.65474	0.793615	0.815392	0.55934	0.896909	0.946715	0.978252	0.68969	0.977685	0.615921	0.548118	0.764472	0.758607	0.168408	0.873246	0.9326	0.968636	0.68966	0.966507	0.671409	0.546996	0.773641	0.774621	0.619743	0.887198	0.966275	0.959166	0.802134	0.97929	0.743759	0.617273	0.816433	0.8177
16	0.852829	0.810532	0.81292	0.854483	0.625947	0.913988	0.961866	0.956866	0.739437	0.971285	0.714042	0.663189	0.794441	0.817394	0.566851	0.893949	0.943655	0.978252	0.650707	0.976157	0.612051	0.520076	0.749563	0.758136	0.238294	0.877769	0.931481	0.965673	0.705336	0.961883	0.683311	0.563052	0.77077	0.766524	0.59849	0.880278	0.9664	0.96556	0.828044	0.976072	0.704966	0.590846	0.835239	0.828239
17	0.856519	0.807741	0.814764	0.864713	0.638804	0.919127	0.961866	0.96303	0.745912	0.971285	0.717539	0.655967	0.805001	0.820014	0.533969	0.891806	0.943467	0.972037	0.652668	0.977685	0.59885	0.534188	0.757717	0.745547	0.194496	0.870026	0.934499	0.962627	0.694047	0.961967	0.708527	0.563582	0.77335	0.781269	0.644664	0.88911	0.961595	0.953644	0.817282	0.979281	0.733599	0.616962	0.84396	0.861803
18	0.858586	0.818959	0.814287	0.859066	0.649913	0.92042	0.9664	0.962811	0.76748	0.979281	0.758878	0.621935	0.791315	0.811006	0.549875	0.895601	0.949775	0.975207	0.672509	0.976094	0.6271	0.565869	0.765222	0.770564	0.238294	0.867703	0.935628	0.959607	0.716667	0.964992	0.723933	0.549493	0.761626	0.76962	0.62415	0.905429	0.967544	0.959607	0.807633	0.982497	0.735662	0.594198	0.813303	0.830616
19	0.864416	0.827982	0.820204	0.861022	0.763211	0.937268	0.978491	0.965822	0.760882	0.979283	0.754694	0.615096	0.784845	0.803671	0.553045	0.895884	0.956064	0.972037	0.682903	0.977702	0.648666	0.581794	0.78624	0.789425	0.337365	0.878268	0.960121	0.959276	0.724119	0.965136	0.741129	0.526021	0.757538	0.763362	0.65781	0.908167	0.958653	0.953392	0.782138	0.977702	0.733599	0.580303	0.843426	0.83696
20	0.880463	0.84273	0.843713	0.881717	0.786447	0.941023	0.976906	0.968859	0.764526	0.977677	0.786544	0.647363	0.820233	0.853537	0.578034	0.90981	0.950148	0.969009	0.677091	0.97929	0.679003	0.627388	0.810346	0.823699	0.436168	0.899619	0.955733	0.965486	0.730687	0.969796	0.753592	0.609132	0.800408	0.815793	0.643955	0.91333	0.969139	0.969009	0.793514	0.977702	0.781827	0.677174	0.87367	0.88006
21	0.880039	0.847726	0.85226	0.875845	0.776612	0.936912	0.979993	0.968859	0.771963	0.979283	0.785355	0.65024	0.817825	0.850622	0.602099	0.914037	0.956064	0.969009	0.678559	0.980894	0.69777	0.632112	0.810838	0.828851	0.425047	0.894062	0.963198	0.962367	0.756032	0.966556	0.786875	0.65978	0.807717	0.826254	0.637306	0.910264	0.972324	0.959424	0.811258	0.977767	0.770635	0.666912	0.85823	0.850979
22	0.894449	0.858435	0.858493	0.8895	0.862369	0.944241	0.983014	0.962627	0.786916	0.984084	0.792967	0.66871	0.842905	0.878861	0.709926	0.909656	0.96362	0.972037	0.676444	0.982497	0.71829	0.629182	0.827482	0.852929	0.535166	0.901084	0.969241	0.965486	0.751429	0.971361	0.772066	0.633038	0.820072	0.846436	0.754202	0.923677	0.963074	0.952992	0.84284	0.972976	0.765268	0.659481	0.883015	0.891939
23	0.903955	0.873706	0.871996	0.898157	0.857489	0.943135	0.979993	0.965673	0.824629	0.985688	0.810442	0.674631	0.867414	0.901987	0.729692	0.920325	0.963777	0.969009	0.725524	0.982497	0.737917	0.631	0.857542	0.887255	0.619086	0.909219	0.970835	0.959276	0.76243	0.974485	0.766852	0.619629	0.862545	0.882594	0.730442	0.92138	0.967755	0.975091	0.845375	0.977814	0.785171	0.666912	0.910129	0.906721
24	0.906025	0.874554	0.885212	0.886264	0.855753	0.943346	0.987587	0.968859	0.832899	0.982485	0.807176	0.679074	0.871196	0.905399	0.772359	0.925797	0.97402	0.97536	0.711123	0.979309	0.712069	0.617519	0.859034	0.890853	0.727941	0.918652	0.973732	0.96556	0.790977	0.974485	0.777371	0.653845	0.867318	0.900823	0.753164	0.920901	0.9648	0.959424	0.831599	0.984086	0.755089	0.645046	0.884359	0.866416
25	0.910147	0.881071	0.894227	0.90312	0.866622	0.946669	0.987587	0.968859	0.841379	0.982485	0.808267	0.677291	0.880594	0.916443	0.804283	0.935611	0.978581	0.97536	0.707444	0.980894	0.722667	0.619718	0.870009	0.894833	0.747842	0.930399	0.978338	0.971845	0.807751	0.976078	0.79967	0.627033	0.880251	0.913808	0.755298	0.937657	0.976906	0.971806	0.833951	0.976094	0.792284	0.684952	0.903957	0.908986
26	0.917158	0.888406	0.899937	0.892828	0.866019	0.951979	0.987587	0.968859	0.856624	0.980884	0.810486	0.693227	0.899756	0.932549	0.798188	0.934736	0.97561	0.97536	0.7475	0.979309	0.727112	0.64209	0.888077	0.907438	0.734555	0.93361	0.978338	0.96556	0.823525	0.976094	0.790504	0.641671	0.906628	0.92859	0.698335	0.916712	0.976826	0.962627	0.818474	0.973093	0.796228	0.611565	0.911013	0.916443
27	0.921683	0.89378	0.898676	0.90278	0.871283	0.951979	0.986057	0.981279	0.885752	0.984084	0.813698	0.723469	0.904223	0.923233	0.799753	0.932664	0.972428	0.975207	0.772908	0.97773	0.746653	0.669592	0.898152	0.909308	0.76101	0.934586	0.972066	0.971806	0.84891	0.971361	0.791165	0.63966	0.891831	0.917781	0.776153	0.918965	0.969241	0.950415	0.879328	0.980884	0.794113	0.698674	0.901993	0.913043
28	0.927441	0.901594	0.9057	0.901416	0.866622	0.958284	0.989124	0.981279	0.896895	0.982485	0.821328	0.70874	0.920694	0.9415	0.814924	0.941417	0.980075	0.97837	0.802625	0.984086	0.751293	0.691349	0.891805	0.914179	0.754405	0.934874	0.979855	0.974971	0.850506	0.977677	0.789877	0.634124	0.91737	0.939361	0.7554	0.931666	0.975241	0.959166	0.855948	0.974645	0.776231	0.655657	0.915417	0.912875
29	0.92788	0.903236	0.909816	0.904365	0.871283	0.956183	0.989124	0.978171	0.878846	0.984084	0.814855	0.70738	0.927416	0.954051	0.846848	0.940316	0.978581	0.972189	0.809352	0.987278	0.765259	0.682262	0.888983	0.915926	0.780152	0.937657	0.981379	0.971806	0.845375	0.977685	0.807721	0.648795	0.917655	0.944791	0.792697	0.926364	0.970835	0.965486	0.864915	0.977685	0.767255	0.678859	0.911964	0.926923
30	0.927097	0.903211	0.911495	0.916444	0.877492	0.952875	0.989124	0.978171	0.88377	0.980884	0.824529	0.717096	0.919505	0.948491	0.867328	0.950973	0.974133	0.97536	0.806419	0.985685	0.736216	0.659625	0.899527	0.917681	0.780152	0.933195	0.978275	0.974971	0.838915	0.97773	0.816589	0.666545	0.926789	0.946588	0.828632	0.944241	0.970946	0.981279	0.871459	0.977702	0.802817	0.710769	0.923786	0.92683
31	0.931174	0.902834	0.917223	0.913027	0.888835	0.954884	0.987587	0.978171	0.883025	0.980884	0.838621	0.737113	0.926357	0.952113	0.867328	0.95305	0.971066	0.975207	0.803997	0.985685	0.750185	0.666109	0.893357	0.912109	0.799076	0.938772	0.978338	0.968632	0.854842	0.97929	0.826771	0.679978	0.932472	0.953811	0.853781	0.939369	0.970732	0.984421	0.845375	0.974485	0.799556	0.696636	0.918496	0.927561
32	0.932415	0.905238	0.913563	0.912586	0.899231	0.952978	0.989158	0.978129	0.89406	0.980884	0.8431	0.744309	0.922931	0.95036	0.872368	0.950146	0.970946	0.981406	0.806419	0.987278	0.754742	0.677294	0.895217	0.915739	0.799076	0.930399	0.982908	0.971806	0.853427	0.982497	0.812161	0.662346	0.924135	0.952007	0.759465	0.928017	0.969351	0.978171	0.880972	0.976157	0.8192	0.738761	0.918163	0.923714
33	0.933642	0.906445	0.916835	0.913031	0.90062	0.951772	0.992206	0.975091	0.88721	0.980884	0.842174	0.748529	0.926153	0.959335	0.879555	0.942595	0.980075	0.972189	0.821032	0.987278	0.756989	0.688954	0.890537	0.918018	0.781	0.932079	0.990649	0.965486	0.855469	0.974485	0.836249	0.719999	0.918251	0.948417	0.798777	0.922996	0.970732	0.968669	0.867398	0.982518	0.815402	0.720777	0.923786	0.932549
34	0.934891	0.904376	0.915223	0.903609	0.895032	0.959946	0.990642	0.975091	0.886469	0.97929	0.836707	0.738531	0.937665	0.959247	0.883763	0.939447	0.97561	0.978252	0.807686	0.985685	0.756989	0.687034	0.888444	0.917781	0.78055	0.93333	0.990649	0.962295	0.862945	0.97773	0.819448	0.680217	0.921609	0.952015	0.822342	0.928729	0.970835	0.962627	0.855469	0.976078	0.796439	0.686496	0.894443	0.911177
35	0.933234	0.904006	0.918025	0.910613	0.895032	0.959946	0.990642	0.975091	0.886469	0.97929	0.831239	0.731431	0.934049	0.955728	0.883763	0.938261	0.975505	0.981406	0.818559	0.987278	0.740889	0.690882	0.887289	0.917681	0.799352	0.935427	0.990649	0.971806	0.857546	0.977702	0.823415	0.703031	0.923435	0.950208	0.7781	0.930213	0.966157	0.971806	0.863487	0.979337	0.795145	0.724576	0.925776	0.926554
36	0.933248	0.904429	0.911877	0.913903	0.90062	0.959946	0.989084	0.975091	0.88377	0.97929	0.834452	0.737161	0.932472	0.953875	0.878772	0.938184	0.975505	0.981406	0.808861	0.985685	0.74436	0.697535	0.892527	0.919445	0.793565	0.937145	0.990649	0.971806	0.82689	0.97451	0.810661	0.652919	0.921911	0.952015	0.807434	0.934728	0.967645	0.984421	0.862451	0.979309	0.823816	0.717649	0.9165	0.923233
37	0.936937	0.905246	0.921735	0.908024	0.906178	0.961042	0.990649	0.978171	0.896895	0.97929	0.832214	0.756916	0.937224	0.957532	0.862369	0.940468	0.981501	0.981406	0.797942	0.985685	0.748964	0.686201	0.900785	0.923063	0.853906	0.942349	0.990666	0.97497	0.854032	0.976121	0.833053	0.701116	0.923141	0.948417	0.808933	0.931518	0.972324	0.953644	0.852434	0.985722	0.778473	0.682693	0.916671	0.932549
38	0.942302	0.907276	0.921794	0.909758	0.927584	0.962137	0.990649	0.978171	0.903707	0.97929	0.840853	0.765753	0.948551	0.968264	0.861557	0.943697	0.984533	0.987604	0.794279	0.985685	0.737588	0.67297	0.908187	0.937685	0.853522	0.941353	0.987587	0.971807	0.855948	0.980914	0.81623	0.698234	0.929336	0.955612	0.772359	0.920254	0.973915	0.968859	0.862451	0.984086	0.802942	0.717649	0.918496	0.930428
39	0.941058	0.908531	0.919309	0.909331	0.937617	0.962219	0.992214	0.978171	0.894702	0.980894	0.826771	0.747243	0.946493	0.975413	0.855753	0.951035	0.981501	0.987604	0.79921	0.985685	0.7288	0.671213	0.911866	0.941221	0.786579	0.937795	0.990666	0.978125	0.859452	0.97929	0.815987	0.696706	0.929596	0.955612	0.822342	0.940734	0.96947	0.968859	0.854085	0.979309	0.76835	0.686572	0.9165	0.930428
40	0.943957	0.90691	0.920974	0.914691	0.94299	0.971605	0.992214	0.987555	0.891934	0.980884	0.829991	0.750208	0.95185	0.970111	0.846848	0.948906	0.97841	0.990682	0.812489	0.988873	0.730407	0.666131	0.908764	0.930358	0.842145	0.950572	0.992214	0.978125	0.84638	0.97451	0.812161	0.666567	0.927778	0.959285	0.769945	0.932351	0.976755	0.975012	0.856936	0.985682	0.801746	0.743011	0.919072	0.939361
41	0.948892	0.907701	0.925448	0.916772	0.933005	0.96738	0.993768	0.987555	0.926184	0.982497	0.852249	0.787197	0.948161	0.970179	0.872368	0.948842	0.97841	0.984551	0.826037	0.990467	0.707677	0.661801	0.914487	0.932549	0.829575	0.940606	0.990692	0.974971	0.88919	0.980914	0.823425	0.719999	0.931152	0.953819	0.818313	0.939133	0.976995	0.984421	0.857941	0.979376	0.819129	0.719572	0.913195	0.932798
42	0.948891	0.91017	0.926654	0.915921	0.932562	0.967453	0.993768	0.987555	0.922844	0.982497	0.849937	0.780049	0.951729	0.973629	0.861557	0.947808	0.976826	0.984551	0.827118	0.990467	0.713411	0.683623	0.922718	0.93622	0.812086	0.943692	0.993777	0.978129	0.885752	0.980894	0.837403	0.72861	0.927518	0.952068	0.789167	0.937145	0.972324	0.981406	0.874975	0.980944	0.813698	0.713263	0.925776	0.927144
43	0.952605	0.912642	0.93285	0.913048	0.93796	0.964328	0.993768	0.987555	0.925694	0.980914	0.877336	0.815788	0.951619	0.973629	0.856575	0.947808	0.976826	0.984551	0.835727	0.990467	0.729361	0.694421	0.922718	0.938052	0.835443	0.942829	0.990692	0.971806	0.898116	0.980894	0.855786	0.772901	0.929336	0.962814	0.7813	0.930546	0.972229	0.987545	0.835165	0.984153	0.815929	0.711382	0.924752	0.935686
44	0.954655	0.915103	0.931208	0.912591	0.93796	0.964328	0.993768	0.990682	0.934783	0.982518	0.881406	0.81751	0.95321	0.977196	0.872368	0.947808	0.976826	0.984551	0.840837	0.990467	0.742085	0.692452	0.924752	0.941599	0.798966	0.94337	0.989124	0.978129	0.88919	0.984086	0.858034	0.755653	0.935212	0.959335	0.77182	0.937111	0.96362	0.978129	0.84891	0.971285	0.840996	0.743011	0.916852	0.919748
45	0.952595	0.914261	0.92748	0.906533	0.93796	0.962305	0.993768	0.990682	0.931466	0.982518	0.878993	0.810456	0.949738	0.973629	0.867328	0.944648	0.979993	0.984551	0.832155	0.99206	0.760412	0.688954	0.919736	0.934386	0.805531	0.944071	0.98763	0.978129	0.888503	0.984086	0.840593	0.728618	0.93361	0.952171	0.818548	0.94013	0.964558	0.981273	0.83757	0.982497	0.772972	0.699978	0.905544	0.917681
46	0.950529	0.913447	0.933271	0.907632	0.927584	0.963315	0.992206	0.990682	0.92814	0.982518	0.873475	0.794439	0.949738	0.973629	0.849913	0.944648	0.979993	0.984551	0.826037	0.990467	0.754706	0.684228	0.927026	0.937845	0.811399	0.948385	0.989124	0.981279	0.876106	0.982486	0.851336	0.748529	0.948863	0.966399	0.743166	0.926625	0.975505	0.975012	0.877524	0.987283	0.787963	0.699292	0.911553	0.921726
47	0.955058	0.920055	0.932457	0.918778	0.943331	0.96738	0.992206	0.990682	0.92814	0.982518	0.886286	0.82033	0.953399	0.975365	0.866622	0.951171	0.97841	0.984551	0.84638	0.99047	0.783636	0.694758	0.931595	0.941412	0.811289	0.950105	0.984533	0.981273	0.883025	0.982497	0.854494	0.745983	0.941048	0.964608	0.822342	0.937026	0.976755	0.984413	0.849504	0.97773	0.8418	0.735815	0.919284	0.932668
48	0.956709	0.922515	0.936562	0.914649	0.943331	0.969492	0.993768	0.993802	0.92814	0.984098	0.883184	0.817377	0.958453	0.978927	0.866622	0.950223	0.979993	0.984551	0.86105	0.99047	0.788494	0.703682	0.933209	0.943235	0.817498	0.950105	0.986108	0.978129	0.898116	0.984084	0.871135	0.784149	0.937665	0.961046	0.740435	0.924658	0.962015	0.975012	0.863632	0.982549	0.838629	0.762387	0.92759	0.932264
49	0.955882	0.922551	0.935763	0.917556	0.93796	0.96738	0.993768	0.990682	0.922353	0.985699	0.888753	0.826323	0.955177	0.975365	0.862369	0.954323	0.978491	0.984467	0.839289	0.99047	0.800111	0.696706	0.935633	0.948417	0.835443	0.951874	0.987587	0.981279	0.88919	0.982486	0.862079	0.763479	0.941753	0.961046	0.814924	0.927484	0.97532	0.981406	0.85498	0.976157	0.827491	0.76876	0.918398	0.935748
50	0.955884	0.919718	0.937376	0.908089	0.943331	0.966287	0.995329	0.990682	0.925234	0.987283	0.891842	0.833285	0.94841	0.971796	0.878772	0.953227	0.979993	0.984467	0.841829	0.99047	0.788494	0.691922	0.927778	0.937504	0.858988	0.950105	0.992232	0.974971	0.897492	0.980894	0.873438	0.781132	0.934526	0.957447	0.77182	0.930115	0.966275	0.975012	0.861433	0.98259	0.795138	0.69377	0.917245	0.923336
51	0.956709	0.919311	0.934543	0.914665	0.943768	0.968335	0.993768	0.993802	0.921891	0.987283	0.894322	0.830252	0.950066	0.975365	0.889413	0.950973	0.97841	0.987604	0.835727	0.99047	0.805167	0.681373	0.923141	0.937504	0.847401	0.951212	0.992214	0.978125	0.885752	0.982497	0.858594	0.762387	0.932966	0.95921	0.798188	0.932351	0.970638	0.981279	0.868021	0.968086	0.822365	0.721421	0.923786	0.937845
52	0.95877	0.921773	0.934093	0.911786	0.933005	0.966287	0.993768	0.993802	0.922844	0.987283	0.907484	0.840248	0.955177	0.980665	0.889413	0.952069	0.975408	0.987604	0.839289	0.99047	0.811728	0.696396	0.929336	0.939337	0.858988	0.94813	0.990666	0.978125	0.877476	0.982485	0.857644	0.759832	0.934283	0.964608	0.780146	0.924387	0.966049	0.978129	0.868954	0.976323	0.818666	0.714556	0.924335	0.932347
53	0.959597	0.924239	0.935756	0.915018	0.927584	0.968472	0.993768	0.993802	0.928568	0.988873	0.902404	0.837193	0.958626	0.982411	0.895032	0.957422	0.975408	0.990682	0.840325	0.99047	0.81582	0.696706	0.935858	0.937515	0.841385	0.946163	0.989124	0.974971	0.895356	0.985682	0.858937	0.776983	0.937665	0.962842	0.790535	0.933195	0.964558	0.978171	0.889903	0.98259	0.815402	0.715718	0.92214	0.927411
54	0.960832	0.9201	0.941114	0.916702	0.9384	0.970392	0.993768	0.990682	0.931466	0.988873	0.904934	0.841086	0.958966	0.982411	0.873066	0.958636	0.973915	0.990682	0.827118	0.99047	0.794302	0.672637	0.93744	0.941144	0.858988	0.952565	0.993768	0.974971	0.900306	0.987278	0.876554	0.778146	0.942849	0.966384	0.796691	0.943815	0.967873	0.981279	0.855722	0.976258	0.820572	0.720236	0.931399	0.926923
55	0.962486	0.923374	0.937841	0.913823	0.943768	0.973449	0.993768	0.990682	0.928568	0.987283	0.902404	0.841086	0.962388	0.991219	0.857489	0.961851	0.976906	0.990682	0.833203	0.99047	0.796103	0.68818	0.944024	0.944776	0.829575	0.950225	0.990666	0.978129	0.898767	0.984098	0.852295	0.760299	0.951195	0.971732	0.81107	0.935166	0.9664	0.971922	0.852434	0.976258	0.818299	0.702525	0.923786	0.939673
56	0.964961	0.925052	0.94522	0.915931	0.943331	0.976657	0.993777	0.990682	0.940999	0.988873	0.902955	0.843333	0.965809	0.99298	0.856575	0.962824	0.97841	0.990682	0.849909	0.99047	0.795929	0.683277	0.948863	0.946634	0.864785	0.959385	0.992214	0.984413	0.895788	0.985685	0.872823	0.792299	0.954578	0.971741	0.828055	0.941718	0.964675	0.981406	0.829331	0.976121	0.803902	0.707097	0.937935	0.94486
57	0.966189	0.927912	0.941112	0.920468	0.953417	0.976749	0.993777	0.993802	0.943931	0.988879	0.904934	0.844133	0.967371	0.99298	0.86813	0.96179	0.976906	0.990682	0.845375	0.99047	0.817537	0.707469	0.94563	0.948417	0.835443	0.954532	0.990692	0.978129	0.915642	0.985685	0.854494	0.767648	0.954059	0.971762	0.765497	0.933468	0.970553	0.984413	0.868954	0.988895	0.826771	0.722782	0.94304	0.943536
58	0.967015	0.928337	0.943165	0.914698	0.958712	0.977784	0.993777	0.993802	0.943931	0.990467	0.904934	0.841086	0.970806	0.99298	0.851672	0.958573	0.976906	0.990682	0.843869	0.99047	0.829154	0.725252	0.944222	0.948399	0.835554	0.95244	0.992232	0.974971	0.91048	0.985685	0.874254	0.800586	0.954059	0.966429	0.817862	0.931233	0.969598	0.978252	0.84866	0.982486	0.816946	0.698234	0.929064	0.937685
59	0.966603	0.92833	0.948945	0.916708	0.953417	0.978868	0.993777	0.993802	0.943931	0.990467	0.902404	0.837193	0.970806	0.99298	0.851672	0.958573	0.97841	0.990682	0.84891	0.99047	0.824087	0.714494	0.947813	0.948399	0.870662	0.958493	0.995329	0.978129	0.919496	0.987278	0.878195	0.798877	0.960741	0.973582	0.770546	0.931666	0.972229	0.974971	0.863632	0.987298	0.826102	0.728895	0.935988	0.927144
60	0.967431	0.927491	0.946457	0.919588	0.94299	0.979904	0.993777	0.993802	0.950488	0.992061	0.902404	0.837193	0.97424	0.99298	0.857489	0.956514	0.976906	0.993787	0.85498	0.99047	0.823346	0.715069	0.942849	0.943002	0.870662	0.963787	0.995328	0.984413	0.904917	0.987283	0.852627	0.764602	0.969133	0.973629	0.764257	0.941353	0.972428	0.971806	0.875803	0.984153	0.826102	0.745983	0.931214	0.932442
61	0.967847	0.923	0.945651	0.915434	0.948336	0.977784	0.993777	0.993802	0.947214	0.992061	0.908511	0.846449	0.972563	0.99298	0.856575	0.961631	0.973915	0.993787	0.849909	0.99047	0.810902	0.693253	0.933495	0.932089	0.853156	0.954532	0.992232	0.978125	0.908894	0.985685	0.879039	0.799713	0.960741	0.968319	0.79884	0.92652	0.972428	0.975012	0.858362	0.984153	0.791977	0.722865	0.929403	0.952068
62	0.968261	0.927526	0.950999	0.911325	0.948336	0.977886	0.993777	0.993802	0.94139	0.992061	0.913569	0.850318	0.977569	0.989466	0.873066	0.96272	0.972428	0.993787	0.855722	0.99047	0.824087	0.699012	0.940202	0.944776	0.881972	0.958834	0.995329	0.978125	0.922353	0.985685	0.876554	0.803756	0.972486	0.973629	0.742635	0.934311	0.964558	0.975091	0.84697	0.980914	0.818299	0.720236	0.924142	0.931098
63	0.969493	0.929981	0.948925	0.918348	0.958951	0.977833	0.993768	0.996897	0.943931	0.993652	0.913569	0.848005	0.977617	0.99298	0.861557	0.965986	0.972428	0.996897	0.85498	0.99047	0.835645	0.707915	0.946019	0.944791	0.870911	0.952825	0.995329	0.978125	0.916138	0.984086	0.871857	0.80552	0.974116	0.975365	0.806197	0.941471	0.967873	0.971806	0.85751	0.979376	0.837657	0.723281	0.941384	0.920667
64	0.968668	0.927929	0.950589	0.918835	0.953656	0.978917	0.993768	1	0.940639	0.99206	0.91103	0.848005	0.975867	0.991219	0.885219	0.963859	0.972428	0.996897	0.838915	0.99047	0.811728	0.70678	0.952275	0.943002	0.887635	0.954654	0.996886	0.981273	0.916662	0.987283	0.876554	0.789312	0.974116	0.978888	0.812274	0.939052	0.970553	0.984467	0.854439	0.976157	0.814837	0.710162	0.935728	0.950303
65	0.967432	0.92629	0.95015	0.920862	0.948675	0.975715	0.993768	1	0.940639	0.990467	0.91103	0.848005	0.974173	0.991219	0.885219	0.964949	0.972428	0.993802	0.838915	0.99047	0.800111	0.702586	0.950823	0.939337	0.887635	0.955638	0.990666	0.981273	0.918107	0.988873	0.875758	0.797397	0.970729	0.978861	0.795294	0.94124	0.967645	0.984421	0.860006	0.988895	0.8192	0.730685	0.941246	0.93634
66	0.967432	0.923841	0.951805	0.915467	0.963981	0.977886	0.993777	1	0.937699	0.990467	0.907986	0.841086	0.974116	0.989456	0.873859	0.964808	0.975505	0.993802	0.837985	0.99047	0.787	0.683195	0.949405	0.941157	0.893267	0.961691	0.990666	0.984413	0.911806	0.985685	0.890475	0.797449	0.967285	0.978977	0.804283	0.931233	0.972143	0.978171	0.870693	0.980914	0.817058	0.71566	0.927775	0.92887
67	0.967845	0.925447	0.953461	0.913403	0.953656	0.977886	0.993768	1	0.938091	0.990467	0.904934	0.844133	0.977569	0.99298	0.884445	0.96179	0.975408	0.990682	0.846058	0.988873	0.797976	0.691922	0.949215	0.942961	0.904445	0.963787	0.995329	0.984413	0.917216	0.988877	0.872639	0.800586	0.974116	0.977257	0.7813	0.935563	0.964351	0.959607	0.874066	0.979376	0.796336	0.7186	0.932526	0.936111
68	0.968255	0.925852	0.95636	0.91424	0.953656	0.978917	0.992214	1	0.940999	0.99206	0.904934	0.844133	0.977569	0.99298	0.879555	0.961733	0.973915	0.990682	0.853151	0.988873	0.797976	0.696396	0.949034	0.942975	0.898878	0.960061	0.995329	0.984413	0.919496	0.987278	0.890695	0.823732	0.975821	0.985933	0.784762	0.93333	0.969139	0.975012	0.85498	0.979376	0.800688	0.719999	0.944704	0.928672
69	0.96702	0.927471	0.957175	0.916268	0.953656	0.973656	0.993768	0.996897	0.938091	0.990467	0.904934	0.844133	0.979279	0.992992	0.878772	0.958636	0.975505	0.990682	0.850449	0.987283	0.802751	0.687897	0.958966	0.953819	0.909978	0.963014	0.993777	0.981273	0.935664	0.987278	0.88451	0.830084	0.975787	0.978927	0.793642	0.931518	0.975241	0.984421	0.854032	0.985756	0.80606	0.722865	0.929588	0.935929
70	0.96785	0.927493	0.953046	0.919598	0.958951	0.97583	0.995328	0.996897	0.938091	0.988879	0.902404	0.84721	0.979254	0.994739	0.878772	0.96277	0.976995	0.990682	0.846902	0.988873	0.797976	0.696396	0.955842	0.948417	0.887753	0.958717	0.996886	0.984413	0.925234	0.99047	0.870315	0.798396	0.974072	0.982481	0.826892	0.932213	0.969139	0.984421	0.857941	0.984153	0.814192	0.7186	0.941384	0.943235
71	0.969507	0.931188	0.953887	0.913044	0.958951	0.977886	0.995328	1	0.947572	0.99206	0.900467	0.845723	0.982736	0.99298	0.884445	0.963809	0.981501	0.990682	0.853104	0.988873	0.821593	0.708434	0.954059	0.946676	0.882089	0.957612	0.996886	0.981273	0.938515	0.987283	0.878869	0.818199	0.972419	0.977257	0.795294	0.931666	0.967645	0.975207	0.864915	0.985685	0.7953	0.690719	0.928634	0.937943
72	0.967441	0.929126	0.951812	0.920849	0.948336	0.975894	0.995328	1	0.950846	0.99206	0.888147	0.836348	0.98272	0.99298	0.878772	0.96179	0.981501	0.990682	0.84891	0.988873	0.82009	0.69003	0.95261	0.946605	0.876392	0.958834	0.995329	0.987545	0.925694	0.985682	0.864044	0.795332	0.977534	0.98244	0.78909	0.937657	0.966157	0.981406	0.892184	0.976121	0.847392	0.746626	0.935512	0.922714
73	0.967436	0.928718	0.954698	0.919173	0.953656	0.97583	0.995328	1	0.953754	0.993651	0.888147	0.836348	0.979279	0.991219	0.884445	0.960698	0.983014	0.990682	0.849909	0.988873	0.816825	0.69003	0.950823	0.944819	0.887753	0.962901	0.995328	0.984413	0.932349	0.99047	0.871857	0.811793	0.974116	0.978977	0.837424	0.939621	0.969351	0.975012	0.871503	0.977702	0.807501	0.737161	0.937217	0.929568
74	0.965794	0.929129	0.95142	0.915057	0.948336	0.972694	0.993768	1	0.942265	0.993651	0.896266	0.83867	0.974072	0.991219	0.884445	0.958573	0.984533	0.990682	0.854032	0.988873	0.812649	0.7018	0.950651	0.946634	0.876276	0.958834	0.996886	0.987545	0.926702	0.987283	0.870315	0.786192	0.970664	0.98244	0.816359	0.934447	0.961727	0.978129	0.87957	0.985722	0.796228	0.708388	0.922516	0.939399
75	0.967867	0.927892	0.957569	0.916712	0.948336	0.976801	0.995328	0.996914	0.942746	0.995242	0.899892	0.84438	0.975867	0.992979	0.873066	0.959666	0.979993	0.990682	0.855722	0.988873	0.801294	0.703682	0.952438	0.946605	0.910101	0.96688	0.995329	0.987545	0.926702	0.985682	0.881406	0.823732	0.974072	0.984213	0.793642	0.929426	0.967645	0.971922	0.881093	0.979376	0.823816	0.708473	0.930575	0.945057
76	0.969095	0.928312	0.958431	0.915924	0.953656	0.977784	0.993768	0.996914	0.942746	0.995242	0.90443	0.848911	0.979364	0.992979	0.86813	0.958514	0.979993	0.990682	0.861024	0.988873	0.804602	0.710279	0.951004	0.946605	0.893386	0.964993	0.993777	0.984413	0.939451	0.988877	0.896849	0.829373	0.974116	0.980621	0.792053	0.929136	0.96333	0.975012	0.879328	0.990474	0.800688	0.701313	0.946171	0.932668
77	0.970331	0.92751	0.957996	0.925359	0.953994	0.978822	0.993768	0.996914	0.945553	0.995242	0.910053	0.859829	0.977617	0.992979	0.86813	0.9595	0.978491	0.990682	0.855722	0.988873	0.792284	0.699012	0.956179	0.952007	0.898868	0.962687	0.992232	0.984413	0.94139	0.99047	0.889005	0.822176	0.979316	0.980705	0.814924	0.943238	0.962851	0.971845	0.893327	0.974865	0.828404	0.777973	0.934653	0.952171
78	0.970342	0.928333	0.958812	0.918374	0.953417	0.975771	0.993768	0.996914	0.943255	0.993652	0.918702	0.866333	0.977617	0.992979	0.86813	0.96059	0.978491	0.990682	0.854842	0.988873	0.794648	0.707469	0.956179	0.952007	0.904438	0.965882	0.993777	0.987545	0.950488	0.988873	0.882816	0.830832	0.974116	0.978888	0.803073	0.934728	0.964675	0.975091	0.893327	0.987298	0.816825	0.735686	0.925286	0.932135
79	0.971984	0.927926	0.957575	0.921696	0.958712	0.976801	0.993768	0.996914	0.948832	0.993652	0.918702	0.873936	0.979316	0.994737	0.867328	0.961631	0.976995	0.990682	0.861871	0.988873	0.78761	0.705572	0.956179	0.950202	0.904438	0.965882	0.993777	0.987545	0.938515	0.99047	0.879711	0.812644	0.975867	0.982411	0.843297	0.935178	0.969241	0.975012	0.868027	0.970007	0.839491	0.741221	0.941003	0.939512
80	0.972395	0.927515	0.958411	0.9213	0.953417	0.978917	0.993768	0.996914	0.948832	0.993652	0.915676	0.873936	0.984504	0.99298	0.862369	0.96272	0.978491	0.990682	0.856624	0.988873	0.788942	0.703248	0.957786	0.946588	0.887653	0.965986	0.990692	0.984413	0.945102	0.99047	0.88451	0.834016	0.977569	0.980705	0.812274	0.919227	0.970638	0.969009	0.900306	0.996828	0.832557	0.765515	0.932681	0.928465
81	0.972396	0.927959	0.956357	0.915865	0.948336	0.976801	0.993768	0.996914	0.948832	0.993652	0.921298	0.880989	0.982764	0.99298	0.86813	0.964808	0.979993	0.990682	0.853104	0.988873	0.787	0.702586	0.961343	0.944776	0.898988	0.962027	0.992214	0.984413	0.922844	0.988877	0.893776	0.830084	0.975821	0.977109	0.773409	0.932637	0.972143	0.975091	0.864528	0.979337	0.822861	0.732899	0.929588	0.932347
82	0.973227	0.929593	0.955938	0.92211	0.943331	0.978868	0.993768	0.993802	0.946032	0.993652	0.927317	0.883883	0.984504	0.994739	0.873066	0.966981	0.981501	0.990682	0.853104	0.988873	0.792764	0.704829	0.961343	0.946588	0.881972	0.960809	0.990692	0.987545	0.938515	0.992061	0.879711	0.822176	0.979316	0.977147	0.842099	0.935563	0.975408	0.984551	0.874675	0.984153	0.814778	0.718928	0.927252	0.952035
83	0.973233	0.926698	0.956358	0.91834	0.953656	0.979951	0.993768	0.993802	0.948832	0.993652	0.92518	0.876343	0.984504	0.99298	0.878772	0.965895	0.979993	0.990682	0.855722	0.988873	0.786592	0.683623	0.952984	0.944776	0.893281	0.966981	0.98763	0.984413	0.924489	0.992061	0.874218	0.822176	0.977534	0.985933	0.793923	0.934586	0.963471	0.965822	0.866234	0.982497	0.805552	0.725727	0.947955	0.948694
84	0.971994	0.927521	0.962124	0.914228	0.953656	0.979951	0.993768	0.996914	0.948832	0.99206	0.9166	0.869171	0.984475	0.99123	0.889413	0.965938	0.978491	0.990682	0.861871	0.988873	0.788942	0.679331	0.95477	0.944773	0.89363	0.968977	0.995329	0.987545	0.941813	0.992061	0.893776	0.847086	0.982736	0.980705	0.789167	0.939133	0.966275	0.978129	0.868858	0.984121	0.805032	0.717226	0.931214	0.9166
85	0.972815	0.927125	0.962952	0.919647	0.948675	0.982068	0.995328	0.993802	0.948832	0.993651	0.913569	0.869635	0.987928	0.99298	0.883763	0.966981	0.979993	0.987604	0.852197	0.988873	0.784605	0.685469	0.956362	0.946585	0.909978	0.974006	0.995329	0.987545	0.93446	0.992061	0.90168	0.836569	0.980996	0.980705	0.80008	0.934874	0.958955	0.978171	0.876653	0.979337	0.830279	0.722014	0.953132	0.934098
86	0.973635	0.928758	0.959629	0.916696	0.953656	0.982025	0.996886	0.993802	0.948382	0.993651	0.914067	0.873433	0.987948	0.994737	0.883763	0.969111	0.979993	0.987604	0.852197	0.988873	0.795193	0.691922	0.956179	0.946605	0.904559	0.970982	0.995329	0.987545	0.932835	0.99047	0.88451	0.824563	0.980996	0.978927	0.81034	0.933807	0.9648	0.975207	0.869718	0.980944	0.791977	0.718554	0.935615	0.948888
87	0.971983	0.92752	0.958003	0.91222	0.948336	0.978868	0.995328	1	0.942265	0.993651	0.91103	0.873433	0.987948	0.99123	0.883763	0.969111	0.978491	0.993802	0.84697	0.99047	0.781236	0.692155	0.954578	0.944791	0.893386	0.970074	0.992214	0.987545	0.93335	0.99047	0.879711	0.814979	0.980981	0.980756	0.7813	0.934311	0.957045	0.981406	0.835165	0.97459	0.795145	0.711497	0.947955	0.941273
88	0.973647	0.927909	0.959665	0.913088	0.953417	0.978868	0.996886	1	0.945553	0.99524	0.923134	0.883515	0.982764	0.99123	0.883763	0.962824	0.978491	0.993802	0.852197	0.992061	0.783636	0.692155	0.956005	0.950208	0.899231	0.968977	0.993777	0.984413	0.927822	0.99047	0.896849	0.839287	0.979254	0.977147	0.789167	0.93333	0.970638	0.97837	0.840325	0.974782	0.827784	0.706335	0.932847	0.926627
89	0.972822	0.92709	0.955106	0.918349	0.948336	0.977784	0.996886	1	0.945553	0.99524	0.923134	0.883515	0.981022	0.989489	0.878082	0.962824	0.978491	0.993802	0.851312	0.992061	0.789415	0.685469	0.95261	0.950208	0.887753	0.967881	0.989099	0.987545	0.922381	0.99047	0.875876	0.809532	0.981022	0.977109	0.822342	0.937524	0.970732	0.978171	0.898767	0.98259	0.82009	0.741405	0.910444	0.922916
90	0.974478	0.929135	0.960876	0.911773	0.953417	0.979904	0.996886	1	0.945102	0.99524	0.929654	0.886947	0.982764	0.99123	0.883179	0.960823	0.976995	0.993802	0.852197	0.99047	0.804292	0.711673	0.954059	0.946605	0.882089	0.972077	0.993777	0.987545	0.938969	0.99047	0.887607	0.83867	0.984458	0.980705	0.83142	0.921057	0.967873	0.984421	0.897471	0.990467	0.807264	0.723281	0.89426	0.916037
91	0.975704	0.929129	0.959261	0.912249	0.953417	0.980944	0.996886	1	0.947962	0.99524	0.929142	0.891006	0.986243	0.99298	0.888835	0.962881	0.976995	0.990733	0.863709	0.992061	0.796103	0.700945	0.954059	0.944819	0.893281	0.967978	0.992232	0.987545	0.938515	0.99047	0.890475	0.825421	0.98272	0.978977	0.793923	0.927643	0.972428	0.971806	0.880259	0.980884	0.7799	0.660368	0.935615	0.948888
92	0.974879	0.928739	0.957575	0.918766	0.958576	0.980944	0.996886	1	0.950846	0.99524	0.926656	0.891006	0.98106	0.989489	0.888835	0.963914	0.975505	0.990733	0.855722	0.99047	0.803436	0.711673	0.950823	0.941183	0.898878	0.968977	0.990692	0.984413	0.945553	0.992061	0.886936	0.824563	0.975787	0.968387	0.795294	0.928765	0.963198	0.96556	0.858362	0.987283	0.829831	0.743543	0.93945	0.946731
93	0.976115	0.927916	0.957583	0.91506	0.953417	0.980944	0.996886	1	0.950846	0.993651	0.929142	0.89813	0.984545	0.994737	0.866622	0.962824	0.975505	0.990733	0.857546	0.99047	0.803436	0.703248	0.954222	0.943002	0.893267	0.96688	0.995329	0.987545	0.923913	0.99047	0.885203	0.822936	0.980996	0.977257	0.784268	0.935166	0.967645	0.975012	0.841829	0.984153	0.82009	0.722865	0.931214	0.937575
94	0.974464	0.927087	0.95883	0.922058	0.948336	0.976701	0.996886	1	0.950846	0.99524	0.929142	0.894733	0.979364	0.994737	0.872368	0.958703	0.976995	0.993802	0.86537	0.99047	0.796776	0.702884	0.950823	0.941183	0.876276	0.970982	0.990692	0.987545	0.938515	0.99047	0.8843	0.826137	0.987928	0.975473	0.815094	0.932813	0.955169	0.981273	0.870598	0.979482	0.849203	0.788232	0.932526	0.937943
95	0.974056	0.93164	0.960453	0.915864	0.948336	0.97774	0.996886	1	0.950846	0.993651	0.926656	0.894415	0.979364	0.99298	0.873066	0.958774	0.976995	0.990733	0.881093	0.99047	0.814247	0.737697	0.950823	0.94296	0.89363	0.974006	0.990649	0.987545	0.939962	0.99047	0.88938	0.835536	0.982736	0.975413	0.804283	0.930963	0.969241	0.975012	0.873388	0.98264	0.801746	0.724576	0.931214	0.934278
96	0.972818	0.930816	0.96131	0.913023	0.94299	0.976657	0.996886	1	0.953754	0.993651	0.924187	0.883883	0.979364	0.99123	0.856575	0.95556	0.972428	0.987604	0.88377	0.988873	0.825895	0.748302	0.949215	0.94296	0.893267	0.964993	0.993768	0.987545	0.957012	0.99047	0.896849	0.845033	0.979279	0.978888	0.805827	0.918	0.961595	0.971922	0.869718	0.977814	0.818299	0.749744	0.923623	0.935796
97	0.973235	0.929999	0.958413	0.914221	0.94299	0.976657	0.996886	1	0.947962	0.99524	0.929654	0.887267	0.979364	0.99123	0.856575	0.955487	0.972428	0.987604	0.881093	0.988873	0.819347	0.745916	0.951004	0.941144	0.893267	0.965783	0.992232	0.984413	0.94139	0.988873	0.895162	0.826137	0.982736	0.973688	0.815094	0.940243	0.965949	0.987555	0.854032	0.974709	0.810265	0.721533	0.94304	0.903689
98	0.973646	0.929583	0.962142	0.913031	0.94299	0.976657	0.996886	1	0.950846	0.996828	0.929654	0.887267	0.979364	0.99123	0.856575	0.955487	0.970835	0.987604	0.881093	0.988873	0.819347	0.745916	0.951004	0.939337	0.893386	0.965783	0.996886	0.984413	0.945553	0.99047	0.906024	0.854307	0.979279	0.978927	0.776612	0.931233	0.963198	0.978171	0.862138	0.980914	0.77965	0.704067	0.944586	0.94171
99	0.974043	0.931234	0.958016	0.913006	0.948336	0.979863	0.993768	1	0.96586	0.995242	0.920636	0.884294	0.98111	0.989466	0.851672	0.955418	0.972428	0.987604	0.889903	0.988873	0.828465	0.745916	0.951004	0.942961	0.876392	0.963014	0.992214	0.984413	0.948382	0.99047	0.890695	0.822936	0.97751	0.984213	0.768878	0.91868	0.964675	0.971806	0.853427	0.982518	0.83306	0.747243	0.940804	0.921863
100	0.975683	0.929585	0.958398	0.904792	0.953656	0.979863	0.993768	1	0.96586	0.995242	0.930736	0.895502	0.98111	0.989466	0.851672	0.955418	0.972428	0.987604	0.873388	0.988873	0.825895	0.741203	0.951004	0.942961	0.882089	0.967085	0.990666	0.984413	0.942265	0.992061	0.890656	0.831171	0.979254	0.977109	0.815094	0.922025	0.967645	0.978171	0.856624	0.97773	0.786544	0.647429	0.9165	0.93051
101	0.976099	0.929578	0.962105	0.912524	0.953417	0.983065	0.995328	1	0.959936	0.993651	0.928183	0.881487	0.989682	0.99123	0.851672	0.956514	0.969351	0.987604	0.873388	0.988873	0.825895	0.741203	0.954222	0.941157	0.887653	0.972996	0.990666	0.987545	0.93666	0.992061	0.905461	0.840248	0.982764	0.980705	0.740435	0.919053	0.961727	0.984413	0.867016	0.984195	0.83306	0.730082	0.939735	0.922171
102	0.977747	0.930822	0.960062	0.912986	0.969226	0.9862	0.995328	1	0.959936	0.993651	0.930736	0.885243	0.989682	0.99123	0.845821	0.955418	0.969351	0.987604	0.885752	0.988873	0.837543	0.745295	0.95261	0.941157	0.898878	0.966981	0.992214	0.984413	0.930574	0.988873	0.909058	0.837932	0.980996	0.977196	0.7781	0.926897	0.962015	0.984413	0.896399	0.977814	0.7966	0.761327	0.927416	0.907803
103	0.978158	0.929595	0.959642	0.916291	0.969226	0.9862	0.995328	1	0.962886	0.993651	0.930736	0.888986	0.989682	0.99123	0.835068	0.955418	0.969351	0.987604	0.878846	0.988873	0.834304	0.744744	0.95261	0.941157	0.876639	0.964886	0.992214	0.987545	0.944681	0.99047	0.904122	0.835536	0.97924	0.978977	0.812639	0.926212	0.965224	0.978129	0.87319	0.979337	0.819611	0.698106	0.935988	0.94536
104	0.978984	0.929185	0.963768	0.920053	0.974447	0.987277	0.995328	1	0.962886	0.993651	0.930736	0.892228	0.991392	0.99123	0.835068	0.957542	0.967873	0.987604	0.878846	0.988873	0.831719	0.738375	0.954222	0.939337	0.904802	0.974089	0.993768	0.987545	0.948382	0.99047	0.899256	0.837232	0.987928	0.978888	0.784338	0.942115	0.96333	0.984413	0.860201	0.985699	0.821253	0.714556	0.953399	0.934098
105	0.977334	0.93083	0.962111	0.914252	0.969226	0.9862	0.995328	1	0.959936	0.993651	0.927738	0.885243	0.98798	0.99123	0.842099	0.959607	0.969351	0.987604	0.883025	0.988873	0.831719	0.741203	0.956005	0.939337	0.887998	0.971074	0.992214	0.987545	0.935208	0.988873	0.907172	0.846449	0.98792	0.977109	0.78588	0.936155	0.966049	0.99067	0.857546	0.982518	0.78867	0.709875	0.941532	0.92887
106	0.978571	0.931219	0.962514	0.919168	0.963981	0.984108	0.995328	1	0.959936	0.995242	0.938877	0.902509	0.98798	0.989466	0.839935	0.95748	0.970946	0.984551	0.885752	0.988873	0.827348	0.745916	0.955842	0.944791	0.904559	0.969979	0.990666	0.984413	0.947572	0.99047	0.906581	0.857303	0.982736	0.971842	0.773409	0.940734	0.962851	0.981279	0.880942	0.979424	0.818087	0.711382	0.946762	0.941336
107	0.979398	0.931648	0.966234	0.922459	0.969226	0.985153	0.995328	1	0.959936	0.996828	0.941849	0.902509	0.986285	0.991219	0.829124	0.96059	0.969598	0.987604	0.88919	0.990467	0.825895	0.745295	0.959101	0.941221	0.909978	0.967978	0.995328	0.987545	0.951235	0.99047	0.91053	0.864955	0.986187	0.985985	0.767537	0.926212	0.964558	0.975207	0.891934	0.988957	0.83628	0.792466	0.944479	0.927894
108	0.979396	0.935357	0.962119	0.917576	0.974307	0.985153	0.996886	1	0.959936	0.995242	0.938877	0.902509	0.986285	0.991219	0.879555	0.960642	0.975505	0.987604	0.894702	0.990467	0.82661	0.745295	0.959101	0.946588	0.887998	0.965986	0.992214	0.987545	0.956395	0.993652	0.910216	0.845033	0.975787	0.978927	0.751131	0.922342	0.961727	0.975012	0.87319	0.980914	0.835422	0.75835	0.937653	0.946876
109	0.979398	0.932869	0.965826	0.916752	0.963981	0.984145	0.996886	1	0.959936	0.996828	0.941849	0.902509	0.987948	0.991219	0.86813	0.95748	0.97254	0.987604	0.887842	0.990467	0.827348	0.741203	0.957324	0.944791	0.893267	0.970074	0.993777	0.987545	0.954917	0.990467	0.915676	0.864955	0.98792	0.978888	0.753164	0.923196	0.969046	0.971806	0.895597	0.981033	0.8418	0.768677	0.927252	0.921294
110	0.978984	0.936987	0.964183	0.911405	0.969088	0.983105	0.996886	1	0.959936	0.996828	0.938877	0.899212	0.987948	0.991219	0.873859	0.961733	0.977093	0.987604	0.899204	0.99206	0.833841	0.747639	0.959101	0.948399	0.898868	0.964993	0.992232	0.984413	0.947962	0.988873	0.930736	0.871273	0.97924	0.977147	0.723152	0.9264	0.967544	0.984421	0.849909	0.979309	0.822538	0.698234	0.937217	0.937943
111	0.979398	0.936168	0.964997	0.908032	0.969226	0.985186	0.996886	1	0.957012	0.996828	0.938877	0.902509	0.987948	0.991219	0.879555	0.963809	0.975505	0.987604	0.887842	0.988873	0.836348	0.737096	0.960876	0.950208	0.893267	0.969979	0.993777	0.984413	0.945553	0.990467	0.9166	0.867472	0.989651	0.975413	0.81034	0.927965	0.964558	0.971922	0.859237	0.972976	0.771734	0.677291	0.928767	0.943042
112	0.978571	0.934519	0.963353	0.906831	0.963981	0.984145	0.996886	1	0.957012	0.996828	0.935899	0.899212	0.987948	0.991219	0.873859	0.961733	0.97402	0.990733	0.887208	0.992061	0.830599	0.72833	0.959101	0.948399	0.904438	0.967978	0.993768	0.984413	0.945102	0.990467	0.914588	0.866333	0.977534	0.975473	0.763696	0.927185	0.9648	0.978129	0.842242	0.979482	0.803668	0.690719	0.927099	0.92001
113	0.978572	0.931184	0.960863	0.915438	0.969088	0.983105	0.996886	1	0.957012	0.996828	0.935899	0.899212	0.987948	0.991219	0.856575	0.952343	0.970946	0.990733	0.887208	0.993652	0.825633	0.720516	0.957324	0.950208	0.887753	0.966981	0.990649	0.984413	0.944681	0.99047	0.901875	0.844965	0.982736	0.978977	0.819581	0.935846	0.972143	0.993787	0.859237	0.977814	0.777371	0.693844	0.93945	0.938052
114	0.979394	0.931996	0.962111	0.915036	0.969226	0.985186	0.996886	1	0.957012	0.996828	0.938509	0.902911	0.987948	0.991219	0.856575	0.953441	0.972428	0.990733	0.891277	0.993652	0.819912	0.723473	0.957324	0.952015	0.920968	0.968883	0.995329	0.984413	0.942746	0.990467	0.894924	0.830832	0.980981	0.984256	0.747056	0.935024	0.961595	0.987545	0.872631	0.985699	0.826593	0.71291	0.93483	0.924987
115	0.979397	0.933228	0.966227	0.913855	0.974447	0.98623	0.996886	1	0.954112	0.996828	0.938509	0.899212	0.987948	0.991219	0.856575	0.952422	0.973915	0.990733	0.891277	0.993652	0.822371	0.73007	0.957324	0.957412	0.915489	0.977123	0.993768	0.981273	0.945553	0.988873	0.920119	0.867472	0.982764	0.975473	0.682869	0.919634	0.946534	0.974971	0.881093	0.98264	0.839908	0.751848	0.946267	0.943042
116	0.979803	0.929126	0.962507	0.914668	0.969226	0.98623	0.995329	1	0.959936	0.995242	0.941139	0.906598	0.987948	0.991219	0.830278	0.952198	0.970946	0.990733	0.880942	0.993652	0.81582	0.724685	0.954059	0.952035	0.92097	0.968977	0.992206	0.981273	0.941813	0.990467	0.907484	0.855706	0.977569	0.977109	0.78909	0.926243	0.962851	0.978171	0.85498	0.976482	0.806098	0.726359	0.938822	0.948491
117	0.980217	0.930771	0.964171	0.910512	0.969226	0.98623	0.995329	1	0.959936	0.995242	0.944105	0.909874	0.987948	0.991219	0.835068	0.952268	0.972428	0.990733	0.884397	0.993652	0.821584	0.731191	0.955688	0.952035	0.904445	0.969979	0.992214	0.981273	0.935664	0.990467	0.920119	0.863657	0.982736	0.980756	0.725596	0.917681	0.965224	0.968745	0.866234	0.979424	0.833948	0.750867	0.922323	0.926923
118	0.979805	0.931635	0.961273	0.919177	0.974447	0.98623	0.996886	1	0.962886	0.995242	0.935899	0.902911	0.987948	0.991219	0.829124	0.955418	0.975505	0.990733	0.886025	0.993652	0.811728	0.733855	0.959101	0.955622	0.887635	0.965882	0.995329	0.981273	0.947572	0.990467	0.899338	0.844965	0.982736	0.980756	0.767537	0.921872	0.969351	0.978171	0.903541	0.982549	0.845034	0.767703	0.913385	0.938602
119	0.980216	0.933287	0.963349	0.917122	0.974447	0.98623	0.996886	1	0.962886	0.995242	0.938509	0.906598	0.987948	0.991219	0.835068	0.958514	0.97402	0.990733	0.887208	0.992061	0.820817	0.747048	0.957468	0.953819	0.904438	0.970074	0.990649	0.984413	0.942265	0.988873	0.914067	0.860464	0.980996	0.978927	0.81034	0.939197	0.970638	0.968669	0.84891	0.971413	0.805552	0.735686	0.951355	0.932347
120	0.980216	0.933698	0.963342	0.909292	0.974447	0.98623	0.996886	1	0.962886	0.995242	0.938509	0.906598	0.987948	0.991219	0.835068	0.958514	0.97402	0.990733	0.890043	0.992061	0.824087	0.747048	0.957468	0.953819	0.904445	0.967978	0.990666	0.984413	0.953754	0.990467	0.905461	0.855706	0.98272	0.980665	0.767537	0.92138	0.959117	0.987545	0.840325	0.984153	0.789601	0.704428	0.934186	0.939772
121	0.980635	0.931227	0.960454	0.916296	0.974447	0.98623	0.996886	1	0.957012	0.996828	0.944446	0.909517	0.987948	0.991219	0.835068	0.95748	0.97254	0.990733	0.876832	0.992061	0.81253	0.738375	0.960876	0.952015	0.909982	0.964886	0.993768	0.984413	0.935664	0.990467	0.902404	0.834167	0.98272	0.978927	0.81107	0.938638	0.967873	0.975012	0.840837	0.984121	0.798434	0.702525	0.944479	0.941599
122	0.980225	0.928766	0.964158	0.905095	0.974447	0.98623	0.996886	1	0.957012	0.996828	0.941849	0.905839	0.987948	0.991219	0.835068	0.958514	0.971066	0.990733	0.876832	0.992061	0.794302	0.721184	0.960876	0.952015	0.893386	0.969888	0.995329	0.981273	0.951235	0.988873	0.913569	0.858759	0.982736	0.980705	0.768878	0.918165	0.954121	0.96556	0.854842	0.969744	0.791977	0.703031	0.939892	0.930829
123	0.978986	0.927928	0.961269	0.91628	0.974447	0.98623	0.996886	1	0.954112	0.996828	0.935899	0.895502	0.987948	0.991219	0.829124	0.95748	0.971066	0.990733	0.879688	0.993652	0.791849	0.71705	0.959101	0.950227	0.898868	0.970894	0.989099	0.981273	0.944681	0.988873	0.903528	0.84721	0.981022	0.977257	0.7781	0.934728	0.961357	0.975091	0.896741	0.976258	0.814467	0.755089	0.916319	0.934098
124	0.978569	0.930789	0.96127	0.911326	0.974447	0.985153	0.996886	1	0.957012	0.996828	0.932913	0.895949	0.986243	0.991219	0.830278	0.95748	0.97254	0.990733	0.88257	0.993652	0.80606	0.737096	0.959101	0.950227	0.904438	0.968883	0.990666	0.981273	0.938969	0.990467	0.91103	0.843333	0.982736	0.973688	0.767111	0.918859	0.959649	0.984421	0.857546	0.984246	0.819912	0.721533	0.932124	0.930711
125	0.978984	0.929978	0.961272	0.908003	0.974447	0.985153	0.996886	1	0.957012	0.996828	0.935899	0.899212	0.986243	0.991219	0.836207	0.958514	0.97254	0.990733	0.879105	0.993652	0.802751	0.732456	0.957468	0.948417	0.904438	0.970074	0.992214	0.981273	0.941813	0.990467	0.90443	0.838974	0.980996	0.977147	0.766097	0.923149	0.972143	0.968859	0.881889	0.979337	0.774468	0.705323	0.925439	0.925713
126	0.978984	0.928741	0.962113	0.903951	0.974447	0.985153	0.996886	1	0.957012	0.996828	0.935899	0.899212	0.986243	0.991219	0.836207	0.959607	0.971066	0.990733	0.879105	0.993652	0.791311	0.719618	0.959101	0.950208	0.898878	0.967978	0.990666	0.981273	0.938515	0.988873	0.917616	0.863657	0.982736	0.97197	0.740818	0.929979	0.947981	0.965673	0.857941	0.977814	0.784082	0.686226	0.92759	0.932264
127	0.978158	0.927099	0.967036	0.913824	0.969226	0.985153	0.996886	1	0.953754	0.996828	0.933308	0.892228	0.98798	0.991219	0.836207	0.957542	0.971066	0.990733	0.873352	0.992061	0.793698	0.723763	0.953907	0.946588	0.909978	0.974006	0.992214	0.981273	0.953754	0.99047	0.921722	0.872553	0.984504	0.97904	0.77182	0.932637	0.970835	0.972037	0.885331	0.976157	0.809511	0.708473	0.934186	0.923714
128	0.978567	0.927099	0.963333	0.907188	0.969226	0.984108	0.996886	1	0.959644	0.996828	0.933308	0.899657	0.986243	0.991219	0.836207	0.956514	0.971066	0.993802	0.873352	0.992061	0.791311	0.723763	0.953907	0.948394	0.893267	0.972077	0.993768	0.981273	0.938091	0.990467	0.916126	0.864158	0.979279	0.977196	0.78588	0.917037	0.963198	0.968632	0.854032	0.977871	0.804602	0.730013	0.921108	0.923142
129	0.978156	0.927098	0.963745	0.908404	0.969226	0.984108	0.996886	1	0.956687	0.996828	0.933308	0.895949	0.986243	0.991219	0.835068	0.955487	0.97254	0.993802	0.873352	0.992061	0.792764	0.71705	0.955545	0.950208	0.904438	0.967978	0.992214	0.984413	0.959644	0.990467	0.901369	0.857366	0.98272	0.980705	0.754383	0.920254	0.969139	0.981323	0.873388	0.981033	0.798614	0.693844	0.925959	0.923714
130	0.977746	0.928339	0.964987	0.906518	0.969226	0.984108	0.996886	1	0.953754	0.996828	0.933308	0.892228	0.986243	0.991219	0.830278	0.955487	0.976995	0.990733	0.88376	0.992061	0.794302	0.723402	0.953907	0.950208	0.915489	0.967881	0.993768	0.981273	0.953754	0.990467	0.911553	0.864955	0.98272	0.980705	0.780146	0.918165	0.9496	0.971845	0.857941	0.979309	0.803902	0.736946	0.918678	0.92859
131	0.977333	0.927113	0.962528	0.915452	0.963981	0.983065	0.996886	1	0.953754	0.996828	0.933308	0.892228	0.986243	0.991219	0.830278	0.954463	0.975505	0.990733	0.886602	0.992061	0.787591	0.718983	0.953907	0.948399	0.893267	0.969888	0.993768	0.981273	0.939451	0.987278	0.915131	0.866883	0.979279	0.975545	0.767111	0.928925	0.962753	0.978129	0.86537	0.984098	0.825167	0.702525	0.951729	0.929406
132	0.977333	0.929168	0.962915	0.915065	0.963981	0.983065	0.996886	1	0.953754	0.996828	0.933308	0.892228	0.986243	0.991219	0.830278	0.956448	0.97254	0.990733	0.890043	0.992061	0.787591	0.729754	0.957324	0.953819	0.893267	0.971903	0.990666	0.981273	0.951235	0.990467	0.899338	0.855706	0.984475	0.978977	0.738666	0.928159	0.970638	0.978171	0.866234	0.98259	0.822538	0.731926	0.927969	0.941273
133	0.976921	0.929177	0.968292	0.910066	0.963981	0.983065	0.996886	1	0.950846	0.996828	0.930316	0.892228	0.986243	0.991219	0.830278	0.956448	0.97254	0.990733	0.892903	0.992061	0.78422	0.731622	0.957324	0.953819	0.904559	0.972996	0.992214	0.981273	0.949309	0.988873	0.93553	0.899212	0.986194	0.973688	0.81107	0.931949	0.976906	0.978129	0.861871	0.976121	0.765268	0.655919	0.930874	0.943794
134	0.978156	0.932836	0.966652	0.90808	0.963981	0.987308	0.996886	1	0.953754	0.998415	0.930316	0.888986	0.987948	0.991219	0.839935	0.951171	0.97254	0.993802	0.897492	0.992061	0.810902	0.746612	0.957324	0.95921	0.898988	0.971988	0.990666	0.981273	0.960261	0.988873	0.921176	0.877218	0.98792	0.977196	0.7813	0.915832	0.964351	0.978171	0.857941	0.976203	0.82009	0.725135	0.932526	0.907116
135	0.97898	0.929955	0.961695	0.910069	0.969226	0.988353	0.996886	1	0.953754	0.998415	0.932913	0.888986	0.987948	0.99298	0.835068	0.947947	0.97254	0.993802	0.890646	0.992061	0.802751	0.737697	0.955688	0.957412	0.904438	0.972915	0.993768	0.981273	0.924489	0.988873	0.909627	0.835536	0.984458	0.980756	0.751131	0.931096	0.955733	0.981273	0.852197	0.973338	0.812781	0.720236	0.932526	0.927722
136	0.97898	0.928711	0.962942	0.913792	0.964221	0.989401	0.996886	1	0.953754	0.998415	0.932913	0.888986	0.987948	0.99298	0.835068	0.944799	0.97254	0.993802	0.887842	0.992061	0.803668	0.731812	0.955688	0.955612	0.887635	0.964993	0.992214	0.981273	0.947572	0.988873	0.919624	0.868761	0.980981	0.978977	0.743269	0.925717	0.966275	0.984421	0.861871	0.972932	0.834565	0.741405	0.927099	0.93622
137	0.97692	0.928729	0.967446	0.91877	0.958951	0.985186	0.996886	1	0.956687	0.998415	0.927738	0.885243	0.984504	0.991219	0.829124	0.943778	0.971066	0.993802	0.897492	0.992061	0.810056	0.741814	0.950651	0.952007	0.898988	0.974006	0.992214	0.981273	0.953754	0.990467	0.923542	0.891327	0.984475	0.975545	0.763696	0.934874	0.966157	0.978171	0.87417	0.988895	0.816352	0.758191	0.934051	0.932442
138	0.977331	0.926657	0.965422	0.915076	0.958951	0.984145	0.996886	1	0.956687	0.996828	0.930316	0.888986	0.987948	0.991219	0.829124	0.942675	0.970946	0.993802	0.900306	0.992061	0.802751	0.731191	0.947243	0.948417	0.904438	0.972996	0.987554	0.981273	0.949309	0.988873	0.926141	0.876759	0.982736	0.975413	0.802807	0.926224	0.960121	0.97497	0.847403	0.990467	0.815929	0.727246	0.947731	0.927271
139	0.977328	0.927082	0.967052	0.915077	0.958951	0.984145	0.996886	1	0.959644	0.996828	0.927317	0.889517	0.987948	0.991219	0.825565	0.945748	0.97402	0.993802	0.896895	0.992061	0.799432	0.728837	0.949034	0.948417	0.915489	0.972996	0.987554	0.981273	0.960617	0.990467	0.914067	0.888494	0.984458	0.977257	0.790904	0.930399	0.975241	0.978171	0.858362	0.984121	0.815885	0.696636	0.939324	0.928987
140	0.978563	0.932412	0.9621	0.910909	0.963981	0.98623	0.996886	1	0.96586	0.998415	0.924312	0.893245	0.98798	0.991219	0.830278	0.944799	0.972428	0.993802	0.909393	0.992061	0.820743	0.758052	0.953907	0.953841	0.898868	0.972077	0.993768	0.981273	0.945102	0.988873	0.902404	0.848831	0.980996	0.977196	0.784338	0.932492	0.969139	0.975207	0.840837	0.977767	0.817318	0.727246	0.921967	0.918459
141	0.978562	0.929961	0.965804	0.912992	0.958951	0.98623	0.996886	1	0.96586	0.998415	0.926921	0.89696	0.986243	0.991219	0.829124	0.943778	0.968	0.993802	0.908425	0.992061	0.817472	0.750003	0.950489	0.952015	0.915489	0.969888	0.993768	0.981273	0.950488	0.990467	0.922169	0.868761	0.98272	0.97733	0.745131	0.927965	0.955298	0.975207	0.860133	0.985722	0.832189	0.738088	0.930719	0.927144
142	0.978564	0.93079	0.9654	0.911351	0.964221	0.987277	0.996886	1	0.962886	0.998415	0.926921	0.89696	0.984504	0.991219	0.823144	0.944799	0.97254	0.993802	0.89974	0.992061	0.823178	0.752387	0.950651	0.953811	0.898988	0.972996	0.993768	0.984413	0.942265	0.990467	0.914067	0.871273	0.986187	0.977257	0.764257	0.930852	0.958955	0.975012	0.869146	0.988879	0.767739	0.722932	0.937527	0.934026
143	0.9798	0.931206	0.965816	0.905957	0.964221	0.988326	0.996886	1	0.962886	0.998415	0.9322	0.904355	0.986243	0.991219	0.824314	0.948023	0.97402	0.990733	0.90261	0.992061	0.82485	0.747639	0.948863	0.953811	0.893267	0.968977	0.993768	0.984413	0.947572	0.990467	0.924734	0.883209	0.98272	0.977257	0.768795	0.919625	0.979993	0.975207	0.84638	0.977814	0.811188	0.722865	0.906671	0.909142
144	0.9798	0.931639	0.962096	0.917135	0.959288	0.989377	0.996886	0.996914	0.971884	0.998415	0.926921	0.904355	0.986243	0.991219	0.824314	0.948023	0.97254	0.990733	0.905505	0.992061	0.82661	0.751113	0.948863	0.955615	0.887753	0.971988	0.992214	0.984413	0.957012	0.988873	0.900467	0.851074	0.980996	0.973758	0.811863	0.931518	0.964451	0.984413	0.87319	0.97303	0.850577	0.764497	0.920501	0.914436
145	0.979387	0.931639	0.962495	0.913011	0.959288	0.988326	0.996886	1	0.968859	0.998415	0.926921	0.900664	0.986243	0.991219	0.824314	0.948023	0.97254	0.990733	0.905505	0.992061	0.82661	0.751113	0.948863	0.955615	0.904559	0.971903	0.992206	0.981273	0.953754	0.990467	0.902404	0.851862	0.977569	0.975545	0.75913	0.91678	0.959552	0.987555	0.84891	0.97459	0.820572	0.729473	0.947955	0.943536
146	0.9798	0.931649	0.962514	0.915499	0.964221	0.989377	0.996886	0.996914	0.968859	0.998415	0.926921	0.900664	0.98798	0.991219	0.829124	0.950073	0.971066	0.990733	0.905505	0.992061	0.824087	0.748811	0.948863	0.955615	0.882089	0.967881	0.992214	0.984413	0.954112	0.988873	0.908511	0.871895	0.975821	0.977196	0.773884	0.920357	0.966275	0.975012	0.886469	0.974545	0.812781	0.717226	0.949738	0.941336
147	0.979799	0.931646	0.966633	0.913797	0.964221	0.988326	0.996886	1	0.968859	0.998415	0.926921	0.900664	0.98798	0.991219	0.829124	0.950146	0.971066	0.990733	0.90261	0.99047	0.824087	0.748811	0.952123	0.955615	0.898868	0.974006	0.992214	0.984413	0.957368	0.988873	0.922169	0.875679	0.979279	0.980756	0.721041	0.917551	0.964558	0.981279	0.881093	0.97773	0.814467	0.741739	0.938093	0.944979
148	0.981036	0.930412	0.965009	0.912548	0.964221	0.989377	0.996886	0.996914	0.968859	0.998415	0.932544	0.907518	0.989682	0.99298	0.835068	0.951101	0.966534	0.990733	0.905505	0.99047	0.821584	0.744744	0.948863	0.952007	0.893267	0.968977	0.993768	0.984413	0.945102	0.988873	0.917616	0.863657	0.986192	0.98431	0.793923	0.929426	0.952667	0.984421	0.874975	0.984098	0.78426	0.741405	0.933023	0.92345
149	0.98186	0.930393	0.96663	0.915888	0.964221	0.989377	0.996886	0.996914	0.968859	0.998415	0.935187	0.918022	0.989682	0.99298	0.823144	0.950073	0.968	0.990733	0.906538	0.99047	0.821584	0.751714	0.947072	0.952015	0.898868	0.974006	0.992214	0.987545	0.947962	0.987278	0.921722	0.8801	0.982764	0.980705	0.832182	0.927526	0.969046	0.987545	0.86712	0.980914	0.77753	0.731431	0.937789	0.935929
150	0.981448	0.932049	0.965402	0.915435	0.964221	0.990451	0.996886	0.996914	0.971884	0.998415	0.932544	0.911189	0.987948	0.99298	0.829124	0.952198	0.968	0.990733	0.906007	0.99047	0.821584	0.753434	0.952123	0.955612	0.893267	0.969979	0.992214	0.987545	0.954112	0.992061	0.916126	0.869458	0.980996	0.980705	0.770546	0.927007	0.963074	0.984413	0.866416	0.979376	0.845006	0.753204	0.930442	0.916949
151	0.98186	0.932053	0.962508	0.907174	0.964221	0.989401	0.996886	1	0.971884	0.998415	0.935187	0.914848	0.987948	0.99298	0.829124	0.952198	0.968	0.990733	0.908894	0.992061	0.820817	0.755163	0.950338	0.953819	0.893386	0.968883	0.992214	0.981273	0.947572	0.988873	0.914067	0.865656	0.975787	0.977257	0.757926	0.924592	0.969351	0.990682	0.840837	0.977814	0.797976	0.705505	0.923623	0.918459
152	0.98186	0.932044	0.964591	0.912991	0.964221	0.989401	0.996886	1	0.971884	0.998415	0.935187	0.914848	0.987948	0.99298	0.829124	0.953227	0.968	0.990733	0.906007	0.992061	0.818308	0.753434	0.950338	0.955622	0.887753	0.967978	0.993768	0.981273	0.954112	0.988873	0.920119	0.881487	0.97751	0.97904	0.754383	0.927185	0.95999	0.972037	0.861433	0.984086	0.836348	0.728618	0.92657	0.930711
153	0.98186	0.932879	0.963752	0.911859	0.969226	0.990451	0.996886	0.996914	0.965635	0.998415	0.938166	0.914848	0.987948	0.99298	0.829124	0.953227	0.96947	0.990733	0.90261	0.992061	0.820817	0.755163	0.953907	0.957412	0.909978	0.972996	0.992214	0.981273	0.951654	0.988873	0.90601	0.856627	0.979279	0.978977	0.776612	0.919227	0.952667	0.978171	0.885331	0.979309	0.806108	0.74464	0.930319	0.932264
154	0.982272	0.932475	0.964995	0.908062	0.964221	0.990451	0.996886	0.996914	0.971884	0.998415	0.93785	0.918495	0.987948	0.99298	0.834013	0.953227	0.96947	0.990733	0.90261	0.992061	0.820817	0.752863	0.952275	0.955612	0.876392	0.970982	0.992214	0.981273	0.948832	0.99047	0.913093	0.876333	0.984475	0.984213	0.751077	0.921577	0.957045	0.984421	0.858489	0.979337	0.799527	0.699831	0.932247	0.937685
155	0.982272	0.933307	0.96333	0.917122	0.964221	0.989401	0.996886	1	0.974935	0.998415	0.938166	0.918022	0.987948	0.99123	0.834013	0.953227	0.968	0.990733	0.896895	0.992061	0.831719	0.765535	0.952275	0.953811	0.887635	0.969888	0.992214	0.978125	0.944681	0.987283	0.921722	0.873246	0.977569	0.97904	0.823825	0.937394	0.955169	0.962811	0.891934	0.980914	0.829334	0.741739	0.922323	0.927028
156	0.98351	0.93372	0.966206	0.915857	0.964556	0.991503	0.996886	1	0.971884	0.998415	0.943789	0.928081	0.987948	0.99123	0.824314	0.952198	0.966534	0.990733	0.90261	0.992061	0.834304	0.771871	0.952275	0.955615	0.904559	0.978069	0.992214	0.984413	0.947572	0.992061	0.908511	0.865656	0.986243	0.977196	0.751551	0.914618	0.972229	0.968745	0.894817	0.982518	0.83615	0.765753	0.927775	0.928987
157	0.983922	0.931641	0.966212	0.909702	0.969466	0.990451	0.996886	1	0.971884	0.998415	0.943789	0.928081	0.991392	0.99123	0.830278	0.952198	0.968	0.993802	0.886602	0.992061	0.832404	0.757482	0.948863	0.953811	0.899231	0.970894	0.992214	0.981273	0.957012	0.99047	0.918278	0.883855	0.984458	0.975545	0.763961	0.916019	0.950891	0.978252	0.883548	0.982549	0.814192	0.755089	0.921967	0.918018
158	0.983509	0.93454	0.964977	0.911002	0.969466	0.990451	0.996886	1	0.971884	0.998415	0.940823	0.924856	0.991392	0.99123	0.836207	0.952198	0.965074	0.990733	0.903144	0.992061	0.840143	0.770219	0.953764	0.955615	0.898868	0.970894	0.993768	0.981273	0.957012	0.987283	0.907484	0.870188	0.982736	0.982534	0.719942	0.92042	0.967755	0.965822	0.870418	0.979482	0.83306	0.731485	0.927099	0.928765
159	0.983096	0.930823	0.964987	0.908856	0.969466	0.989377	0.995329	1	0.971884	0.998415	0.940823	0.924856	0.991392	0.99123	0.831513	0.953227	0.96947	0.990733	0.887208	0.992061	0.825895	0.738375	0.953907	0.953811	0.882089	0.972996	0.992214	0.981273	0.957755	0.988873	0.919151	0.878836	0.979316	0.975473	0.78588	0.911074	0.957345	0.981323	0.846031	0.982549	0.820572	0.769685	0.912414	0.925079
160	0.983096	0.929579	0.963762	0.916307	0.969466	0.989377	0.995329	1	0.971884	0.998415	0.940823	0.924856	0.991392	0.99123	0.825565	0.953227	0.96947	0.990733	0.880942	0.990467	0.823346	0.734278	0.953907	0.953811	0.870911	0.967978	0.992214	0.981273	0.960617	0.992061	0.913569	0.87945	0.980981	0.973688	0.821068	0.930697	0.962958	0.971845	0.871192	0.980984	0.808362	0.714248	0.940898	0.938173
161	0.983509	0.932043	0.964979	0.908413	0.964556	0.989377	0.995329	1	0.974935	0.998415	0.940823	0.928473	0.993109	0.99123	0.836207	0.953164	0.96947	0.990733	0.890043	0.992061	0.82485	0.747639	0.954059	0.955612	0.887753	0.971903	0.990666	0.984413	0.954499	0.99047	0.917878	0.877743	0.982764	0.973688	0.756121	0.922506	0.952835	0.975012	0.88919	0.970007	0.818327	0.748986	0.923959	0.907271
162	0.983508	0.931659	0.964989	0.914211	0.969466	0.989377	0.995329	1	0.974935	0.998415	0.940823	0.928473	0.991392	0.99123	0.837424	0.954144	0.96947	0.990733	0.894074	0.992061	0.820817	0.747639	0.951004	0.953815	0.881993	0.970894	0.990666	0.984413	0.945102	0.992061	0.914849	0.878495	0.984475	0.98082	0.778982	0.927643	0.957507	0.975012	0.853985	0.971361	0.809511	0.763514	0.939735	0.936471
163	0.983508	0.931673	0.964997	0.908451	0.969466	0.989377	0.995329	1	0.974935	0.998415	0.940823	0.928473	0.991392	0.99123	0.842099	0.956329	0.96947	0.990733	0.890646	0.992061	0.819347	0.740191	0.955842	0.952007	0.887635	0.967978	0.993768	0.981273	0.959936	0.988873	0.917878	0.879278	0.980981	0.97904	0.725596	0.919989	0.967544	0.974971	0.877524	0.980944	0.810902	0.727158	0.926357	0.914179
164	0.983096	0.932061	0.96704	0.908872	0.969466	0.99043	0.995329	1	0.971884	0.998415	0.93785	0.928473	0.989682	0.99123	0.845821	0.955354	0.968	0.990733	0.896895	0.992061	0.814247	0.744744	0.955688	0.953811	0.909978	0.971988	0.992214	0.984413	0.953754	0.988873	0.9209	0.884535	0.980996	0.980756	0.744645	0.915648	0.957345	0.968632	0.849909	0.971627	0.842581	0.774224	0.934653	0.907116
165	0.981859	0.932861	0.965797	0.896513	0.969466	0.99043	0.995329	1	0.971884	0.998415	0.92955	0.918022	0.989682	0.99123	0.836207	0.956448	0.96947	0.990733	0.901521	0.99047	0.820817	0.744203	0.955688	0.953811	0.920968	0.976033	0.993768	0.981273	0.957012	0.988873	0.91103	0.865656	0.98106	0.973758	0.723152	0.905245	0.957345	0.968632	0.848445	0.979482	0.785171	0.697401	0.9037	0.923142
166	0.982272	0.932447	0.965822	0.908836	0.969466	0.99043	0.995329	1	0.971884	0.998415	0.9322	0.92166	0.989682	0.99123	0.836207	0.956448	0.96947	0.990733	0.898767	0.99047	0.820817	0.740088	0.955688	0.953811	0.887653	0.970982	0.992214	0.984413	0.957368	0.988877	0.9166	0.87945	0.982764	0.980756	0.818313	0.90695	0.961595	0.984467	0.858362	0.977814	0.794648	0.720034	0.932847	0.932193
167	0.981859	0.93328	0.963337	0.906022	0.969466	0.99043	0.995329	1	0.971884	0.998415	0.92955	0.918022	0.989682	0.99123	0.836207	0.956448	0.96947	0.990733	0.904298	0.99047	0.820071	0.745916	0.954059	0.957414	0.887753	0.968883	0.992214	0.981273	0.947962	0.99047	0.9166	0.873246	0.975821	0.978927	0.725596	0.929257	0.9664	0.972037	0.849504	0.976203	0.803222	0.710162	0.925439	0.914179
168	0.982685	0.933689	0.965402	0.911751	0.969466	0.99043	0.995329	1	0.971884	0.998415	0.93553	0.924463	0.989682	0.99123	0.836207	0.954323	0.96947	0.990733	0.904298	0.99047	0.825895	0.752387	0.952275	0.95921	0.887635	0.968977	0.992214	0.987545	0.957012	0.992061	0.915676	0.877022	0.982764	0.977147	0.782872	0.923971	0.959754	0.972037	0.870598	0.974782	0.826435	0.767648	0.934051	0.900107
169	0.982272	0.934107	0.963767	0.903061	0.969466	0.99043	0.995329	1	0.968859	0.998415	0.935187	0.921227	0.989682	0.99123	0.835068	0.954323	0.968	0.990733	0.907099	0.99047	0.831719	0.760511	0.952275	0.955612	0.870547	0.967978	0.990666	0.984413	0.957368	0.99047	0.914067	0.871895	0.981022	0.980705	0.743269	0.914781	0.950336	0.971806	0.856624	0.98264	0.797325	0.686572	0.927775	0.930711
170	0.983096	0.932864	0.962513	0.905196	0.974447	0.988326	0.995329	1	0.968859	0.998415	0.940823	0.924463	0.991392	0.992992	0.835068	0.953294	0.968	0.987604	0.904298	0.988873	0.828465	0.754075	0.952123	0.957412	0.887635	0.968883	0.992214	0.981273	0.945553	0.988873	0.910053	0.859537	0.977569	0.984213	0.776612	0.931171	0.954121	0.981323	0.855948	0.968306	0.778515	0.721657	0.926153	0.910454
171	0.983508	0.934108	0.967475	0.912154	0.969466	0.989377	0.995329	1	0.971884	0.998415	0.940823	0.928081	0.991392	0.992992	0.840975	0.954323	0.96947	0.987604	0.903707	0.988873	0.828465	0.762176	0.953907	0.957412	0.893281	0.968883	0.990666	0.987545	0.948832	0.992061	0.927317	0.895949	0.984458	0.980756	0.687698	0.922673	0.961251	0.975091	0.855877	0.976203	0.834452	0.739276	0.95152	0.931098
172	0.98351	0.933296	0.966642	0.913023	0.969466	0.99043	0.995329	1	0.974935	0.998415	0.938509	0.924463	0.991392	0.992992	0.839935	0.954391	0.96947	0.987604	0.891277	0.988873	0.833058	0.761515	0.952275	0.957412	0.887635	0.968977	0.990666	0.987545	0.959936	0.99047	0.924312	0.887597	0.980996	0.980705	0.744871	0.926064	0.962958	0.984467	0.8715	0.977767	0.813084	0.729473	0.939735	0.928672
173	0.983921	0.934539	0.96457	0.905954	0.974447	0.989377	0.995329	1	0.974935	1	0.941139	0.924463	0.991392	0.992992	0.839935	0.954391	0.96947	0.987604	0.897492	0.988873	0.835721	0.771871	0.952275	0.957412	0.893386	0.971074	0.992214	0.981273	0.953754	0.990467	0.907484	0.859537	0.987928	0.980665	0.812274	0.928305	0.964675	0.978129	0.83783	0.973165	0.786592	0.7186	0.914487	0.914301
174	0.983509	0.934518	0.967878	0.905134	0.974447	0.989377	0.995329	1	0.971884	1	0.941139	0.920833	0.991392	0.992992	0.844883	0.954463	0.966275	0.987604	0.9009	0.988873	0.833669	0.77259	0.952275	0.957412	0.909982	0.973082	0.990666	0.984413	0.960617	0.992061	0.918278	0.880784	0.980996	0.984183	0.767537	0.906777	0.967645	0.975091	0.823932	0.985699	0.830724	0.720236	0.90874	0.927144
175	0.984333	0.933279	0.964984	0.919159	0.974447	0.989377	0.995329	1	0.974935	1	0.943789	0.928081	0.991392	0.992992	0.834013	0.953366	0.969351	0.987604	0.891934	0.988873	0.836303	0.762176	0.950651	0.95921	0.887753	0.972996	0.990666	0.987545	0.945102	0.99047	0.913569	0.876333	0.984475	0.977147	0.797007	0.943573	0.972066	0.981406	0.876859	0.982549	0.809806	0.734281	0.930719	0.927411
176	0.983508	0.933689	0.966226	0.903083	0.969466	0.989377	0.995329	1	0.971884	1	0.93785	0.924856	0.993109	0.992992	0.834013	0.953366	0.9664	0.984467	0.895356	0.988873	0.836303	0.764552	0.952275	0.962797	0.893267	0.96688	0.992214	0.984413	0.956687	0.992061	0.923914	0.881501	0.979254	0.984256	0.756091	0.917839	0.957045	0.968745	0.826837	0.976258	0.77965	0.721421	0.939324	0.921863
177	0.983507	0.934098	0.96869	0.911772	0.974447	0.989377	0.995329	1	0.974935	1	0.93785	0.92166	0.991392	0.992992	0.834013	0.952343	0.9664	0.981323	0.898116	0.988873	0.836303	0.768578	0.953907	0.964588	0.920968	0.971988	0.990666	0.984413	0.96586	0.99047	0.921298	0.887597	0.980996	0.982534	0.785261	0.930048	0.959117	0.965673	0.843869	0.979376	0.817737	0.717226	0.937309	0.930711
178	0.984333	0.934098	0.965391	0.915462	0.979644	0.989377	0.995329	1	0.971884	1	0.940534	0.928473	0.991392	0.994739	0.834013	0.952343	0.9664	0.981323	0.898116	0.988873	0.836303	0.768578	0.953907	0.964588	0.904559	0.970982	0.990666	0.984413	0.959936	0.992061	0.916126	0.873246	0.977569	0.977109	0.728457	0.921547	0.957191	0.978171	0.881093	0.976121	0.814055	0.780163	0.943178	0.936471
179	0.983508	0.932871	0.964157	0.912161	0.974447	0.989377	0.995329	1	0.971884	1	0.93785	0.924856	0.991392	0.992992	0.834013	0.951244	0.9664	0.981323	0.898116	0.988873	0.833058	0.766205	0.950651	0.962797	0.893267	0.968793	0.990666	0.984413	0.954499	0.992061	0.914475	0.871744	0.977569	0.978977	0.782335	0.926212	0.954121	0.984421	0.876653	0.980914	0.825167	0.746626	0.931595	0.90258
180	0.985157	0.934115	0.964979	0.905197	0.974447	0.99043	0.995329	1	0.971884	1	0.94915	0.931689	0.991392	0.994753	0.839935	0.954391	0.964933	0.981323	0.897492	0.988873	0.842189	0.767868	0.953907	0.95921	0.909982	0.970894	0.992214	0.981273	0.954112	0.990467	0.907484	0.862582	0.980996	0.98431	0.732484	0.920935	0.953011	0.972037	0.83427	0.971547	0.8079	0.751848	0.928512	0.92001
181	0.98392	0.934099	0.967046	0.905109	0.974447	0.989377	0.995329	1	0.971884	1	0.9435	0.92166	0.991392	0.994739	0.861557	0.956514	0.969139	0.981323	0.897492	0.987283	0.840772	0.751113	0.952275	0.957423	0.887635	0.968793	0.993777	0.984413	0.97256	0.99047	0.913093	0.87945	0.984504	0.982534	0.749039	0.91092	0.958385	0.987555	0.861024	0.976157	0.815929	0.737161	0.915538	0.914582
182	0.984333	0.93327	0.964562	0.900596	0.974447	0.989377	0.995329	1	0.971884	1	0.946459	0.924856	0.991392	0.994739	0.855753	0.954463	0.969139	0.981323	0.897492	0.987283	0.840772	0.751113	0.950489	0.957423	0.893386	0.969801	0.990666	0.981273	0.954112	0.993652	0.912215	0.867957	0.980996	0.980756	0.756091	0.911302	0.943655	0.981323	0.843869	0.977814	0.816825	0.708473	0.909719	0.918301
183	0.983921	0.933292	0.964987	0.904733	0.969466	0.989377	0.995329	1	0.971884	0.998415	0.946459	0.924856	0.991392	0.994739	0.861557	0.956514	0.967645	0.981323	0.897492	0.987283	0.840143	0.750581	0.950489	0.955622	0.882335	0.971988	0.992214	0.987545	0.951235	0.992061	0.91103	0.868098	0.986187	0.977257	0.765497	0.919041	0.950891	0.978129	0.835727	0.976323	0.813084	0.729473	0.918013	0.922011
184	0.983921	0.933263	0.966635	0.91093	0.969466	0.99043	0.995329	1	0.971884	0.998415	0.9435	0.92166	0.991392	0.996496	0.855753	0.953441	0.967645	0.981323	0.897492	0.987283	0.840772	0.753434	0.952123	0.957423	0.904445	0.969888	0.990666	0.981273	0.960261	0.99047	0.921722	0.8801	0.982764	0.980705	0.768878	0.91791	0.951051	0.971806	0.859401	0.979376	0.828017	0.743543	0.939735	0.925079
185	0.984332	0.933244	0.965823	0.896091	0.974447	0.989377	0.995329	1	0.971884	1	0.946198	0.928473	0.991392	0.992992	0.871772	0.953521	0.967873	0.981323	0.89974	0.990467	0.82661	0.750003	0.952275	0.955622	0.898878	0.966981	0.989124	0.987545	0.959936	0.992061	0.913569	0.875679	0.979254	0.987722	0.732155	0.907715	0.938185	0.952847	0.872336	0.971627	0.789938	0.731926	0.915849	0.906363
186	0.984332	0.9345	0.963322	0.907246	0.974447	0.989377	0.995329	1	0.971884	1	0.946198	0.928473	0.991392	0.992992	0.872368	0.954539	0.96947	0.981323	0.896327	0.990467	0.840143	0.749371	0.952275	0.957412	0.89363	0.975894	0.992214	0.984413	0.961003	0.990467	0.896821	0.854173	0.977675	0.975413	0.752718	0.91527	0.953011	0.971806	0.868027	0.969927	0.816825	0.726359	0.926703	0.934182
187	0.985157	0.933666	0.964995	0.898945	0.979644	0.99043	0.995329	1	0.971884	1	0.946198	0.928473	0.991392	0.996496	0.872368	0.954539	0.96947	0.981323	0.895788	0.990467	0.841423	0.741203	0.950651	0.955612	0.887635	0.968977	0.990666	0.981273	0.963502	0.992061	0.911813	0.867957	0.984452	0.98082	0.723284	0.906578	0.949124	0.975012	0.852434	0.971413	0.794075	0.734492	0.923329	0.911744

## Sheet: Test set MCC
MCC on test set
Classifier	Number of features	Overall MCC	MCC for BLCA	MCC for BRCA	MCC for COAD/READ	MCC for GBM	MCC for HNSC	MCC for KIRC	MCC for LUAD	MCC for LUSC	MCC for OV	MCC for UCEC
SMO	23	0.935637	0.939121	0.944885	0.99378	0.949611	0.910358	0.987542	0.894113	0.795267	0.912906	0.921576
